# Supplementary material for: Smad4 controls signaling robustness and morphogenesis by differentially contributing to the Nodal and BMP pathways
Source: Nat Commun. 2021 Nov 4;12:6374. doi: 10.1038/s41467-021-26486-3 (PMC8569018; doi:10.1038/s41467-021-26486-3)
Supplement: Supplementary file 4 — Dataset 1 [file 41467_2021_26486_MOESM4_ESM.xlsx]

## Sheet: MZ vs WT
	Raw data for the bulk RNA-seq showing normalized RNA-seq reads for three batches of WT and MZsmad4a mutant embryos. Means are shown and log2 fold change between the WT and mutant Mean read values are shown, as well as the relevant statistics. These data were used to generate the heatmaps displayed in Fig. 2a, and the graphs in Figs 1h and 2b and Supplementary Figs 1h, 2c, 3b and 6a.
ENSEMBL	MZsmad4a1	MZsmad4a 2	MZSmad4a3	WT 1	WT 2	WT 3	baseMean	log2FoldChange	lfcSE	stat	pvalue	padj	GENENAME	SYMBOL
ENSDARG00000099637	0	2.81763	4.45806	539.113	474.931	370.45	231.962	-5.21364	0.271848	-19.1785	5.59506e-82	4.69929e-78	sizzled	szl
ENSDARG00000002216	6.86039	2.81763	5.34967	409.091	464.466	351.242	206.638	-4.83259	0.25851	-18.694	5.53759e-78	3.10068e-74	T-box 3a	tbx3a
ENSDARG00000054823	177.39	192.538	201.504	1168.61	1251.73	970.488	660.375	-2.40929	0.159002	-15.1526	7.27908e-52	2.44548e-48	inhibitor of DNA binding 3	id3
ENSDARG00000006939	284.216	357.839	266.592	1695.03	1845.79	1521.13	995.101	-2.32251	0.160312	-14.4874	1.45503e-47	4.0736e-44	T-box 16, like	tbx16l
ENSDARG00000095635	225.413	281.763	302.256	1219.35	1188.94	1240.32	743.006	-2.04991	0.151747	-13.5088	1.38858e-41	2.91567e-38	si:dkey-261j4.5	si:dkey-261j4.5
ENSDARG00000071224	182.29	129.611	95.4024	1591.97	1208.26	1178.12	730.942	-2.89047	0.214654	-13.4657	2.48793e-41	4.64359e-38	si:ch211-133n4.4	si:ch211-133n4.4
ENSDARG00000075226	193.071	229.167	214.878	810.255	944.227	918.35	551.658	-1.9567	0.150548	-12.9972	1.26944e-38	2.13241e-35	SMAD family member 4a	smad4a
ENSDARG00000110346	173.47	173.754	185.455	686.576	671.343	616.502	417.85	-1.7882	0.148121	-12.0726	1.47489e-33	2.25228e-30
ENSDARG00000103454	21.5612	8.4529	19.6154	204.546	243.905	229.588	121.278	-3.04672	0.254749	-11.9597	5.77655e-33	8.08621e-30	transient receptor potential cation channel, subfamily M, member 6	trpm6
ENSDARG00000021938	4.90028	6.57448	7.13289	163.319	141.674	122.569	74.3617	-3.29788	0.279696	-11.791	4.34569e-32	5.6153e-29	SMAD family member 9	smad9
ENSDARG00000056012	524.33	699.712	576.872	1959.83	2086.48	2143.12	1331.72	-1.68878	0.14685	-11.5001	1.31795e-30	1.58135e-27	even-skipped-like1	eve1
ENSDARG00000028367	16.6609	11.2705	9.80772	152.22	146.504	175.621	85.3474	-2.89835	0.261037	-11.1032	1.21011e-28	1.35516e-25	sulfotransferase family 2, cytosolic sulfotransferase 3	sult2st3
ENSDARG00000019995	208.752	241.377	271.05	757.929	854.876	877.189	535.196	-1.67969	0.158045	-10.6279	2.21016e-26	2.1839e-23	bone morphogenetic protein 4	bmp4
ENSDARG00000027199	11.7607	17.845	26.7483	210.888	202.852	168.303	106.4	-2.7007	0.257529	-10.487	9.91549e-26	9.25336e-23	SMAD family member 1	smad1
ENSDARG00000092170	1848.38	2097.26	1995.43	4813.96	4564.17	5350.03	3444.87	-1.26166	0.124451	-10.1378	3.75539e-24	3.32016e-21	apolipoprotein C-I	apoc1
ENSDARG00000053858	9.80055	9.39211	0.891611	141.121	209.292	131.716	83.702	-3.04485	0.302511	-10.0653	7.86704e-24	6.60753e-21	cysteine-rich protein 1	crip1
ENSDARG00000104431	5.88033	4.69605	1.78322	104.651	78.0819	108.848	50.6569	-2.95768	0.303069	-9.75912	1.68615e-22	1.34876e-19	solute carrier family 1 (glial high affinity glutamate transporter), member 3a	slc1a3a
ENSDARG00000034423	0.980055	0	1.78322	176.004	54.7378	180.194	68.95	-3.15314	0.325283	-9.69351	3.21306e-22	2.45332e-19	synuclein, gamma a	sncga
ENSDARG00000069028	0	0	1.78322	72.9388	67.6173	169.218	51.9262	-3.0631	0.325949	-9.39748	5.58858e-21	4.08161e-18	relaxin family peptide receptor 3.3a1	rxfp3.3a1
ENSDARG00000059460	30.3817	37.5684	49.0386	241.015	336.477	204.891	149.895	-2.27423	0.246569	-9.22351	2.87534e-20	1.78889e-17	SET binding factor 2	sbf2
ENSDARG00000101919	3.92022	4.69605	5.34967	79.2813	85.3266	76.8341	42.568	-2.74849	0.29965	-9.17233	4.62888e-20	2.777e-17	forkhead box J1a	foxj1a
ENSDARG00000108939	3.92022	1.87842	0.891611	53.9113	104.646	105.19	45.0728	-2.91501	0.318486	-9.15271	5.55246e-20	3.21622e-17	high affinity cGMP-specific 3',5'-cyclic phosphodiesterase 9A-like	LOC571737
ENSDARG00000069261	1.96011	0	5.34967	645.35	1439.28	1100.37	532.053	-3.00385	0.330478	-9.0894	9.95879e-20	5.57626e-17	methionyl aminopeptidase 2a	metap2a
ENSDARG00000038569	98.9856	171.876	182.78	788.056	714.811	612.843	428.225	-1.95097	0.214947	-9.07651	1.12113e-19	6.07508e-17	frizzled class receptor 8b	fzd8b
ENSDARG00000015674	6.86039	7.51369	10.6993	141.121	81.3018	194.829	73.7209	-2.72448	0.302285	-9.01297	2.00556e-19	1.05279e-16	muscle segment homeobox 3	msx3
ENSDARG00000091941	0	0	0	76.11	53.1279	50.308	29.9243	-2.94361	0.326975	-9.00257	2.20504e-19	1.12243e-16	si:ch211-147m20.1, pseudogene	si:ch211-147m20.1p
ENSDARG00000003132	0.980055	1.87842	1.78322	74.5244	66.8123	54.8815	33.4767	-2.86248	0.318535	-8.98639	2.55479e-19	1.26222e-16	APAF1 interacting protein	apip
ENSDARG00000014098	145.048	177.511	259.459	815.012	784.844	743.644	487.586	-1.79932	0.201328	-8.93728	3.98866e-19	1.91433e-16	polycystic kidney disease 2	pkd2
ENSDARG00000030656	0.980055	0	3.56644	55.4969	99.011	74.09	38.8574	-2.86875	0.32173	-8.91663	4.8068e-19	2.2429e-16	septin 3	sept3
ENSDARG00000093671	0	0	0	65.0107	43.4683	64.9431	28.9037	-2.89653	0.327509	-8.84413	9.22469e-19	3.97324e-16
ENSDARG00000037099	0	0	0	38.055	100.621	85.0663	37.2904	-2.90483	0.328689	-8.83761	9.77846e-19	4.10646e-16	insulin receptor substrate 2a	irs2a
ENSDARG00000102389	614.495	907.278	1168.01	3818.19	3914.56	3137.39	2259.99	-1.79847	0.204493	-8.79475	1.4337e-18	5.74014e-16	ventrally expressed dharma/bozozok antagonist	ved
ENSDARG00000029689	2.94017	10.3313	10.6993	85.6238	175.483	129.886	69.1606	-2.67732	0.304426	-8.79463	1.43521e-18	5.74014e-16	transketolase a	tkta
ENSDARG00000036292	1373.06	1127.05	1059.23	3287	2841.54	2898.66	2097.76	-1.27379	0.14557	-8.75035	2.12688e-18	8.3087e-16	caudal type homeobox 4	cdx4
ENSDARG00000077694	374.381	377.563	406.575	826.111	918.468	928.412	638.585	-1.15498	0.135369	-8.53211	1.43699e-17	5.24752e-15	dystrobrevin, beta a	dtnba
ENSDARG00000076174	38.2222	21.6019	15.1574	234.673	169.848	167.389	107.815	-2.2777	0.271964	-8.37502	5.52161e-17	1.97345e-14	tripartite motif containing 2b	trim2b
ENSDARG00000020219	1039.84	1224.73	1168.01	2522.73	2346.48	2361.73	1777.25	-1.0348	0.1243	-8.32501	8.43248e-17	2.95102e-14	deltaD	dld
ENSDARG00000104566	140.148	187.842	220.228	845.139	626.265	589.061	434.781	-1.70006	0.204914	-8.29644	1.07276e-16	3.6776e-14	forkhead box i1	foxi1
ENSDARG00000005972	84.2847	61.0487	57.9547	252.115	473.321	333.862	210.431	-2.00291	0.242383	-8.26339	1.41599e-16	4.75715e-14	RIC8 guanine nucleotide exchange factor B	ric8b
ENSDARG00000088885	4.90028	5.63527	1.78322	250.529	217.341	49.3933	88.2637	-2.69729	0.326771	-8.25437	1.527e-16	5.02951e-14	si:ch1073-340i21.3	si:ch1073-340i21.3
ENSDARG00000012506	40.1823	62.9271	49.0386	191.861	215.731	250.626	135.061	-1.82889	0.225525	-8.10947	5.08389e-16	1.64229e-13	arginyl aminopeptidase (aminopeptidase B)	rnpep
ENSDARG00000025081	700.739	701.591	918.359	1832.98	1859.48	1903.47	1319.44	-1.20203	0.148464	-8.09649	5.65679e-16	1.79288e-13	granulin b	grnb
ENSDARG00000073684	2.94017	0.939211	0.891611	39.6406	63.5925	75.9194	30.6539	-2.59029	0.325012	-7.96982	1.5891e-15	4.8534e-13	quattro	quo
ENSDARG00000017093	589.013	541.925	609.862	1241.55	1145.47	1298.86	904.446	-1.03742	0.131096	-7.91347	2.5032e-15	7.37698e-13	ER membrane protein complex subunit 8	emc8
ENSDARG00000040764	2496.2	2726.53	2931.62	5113.64	5742.64	5395.77	4067.73	-0.960077	0.122123	-7.86154	3.79431e-15	1.09891e-12	inhibitor of DNA binding 1	id1
ENSDARG00000077318	142.108	141.821	99.8604	367.865	377.53	455.516	264.117	-1.48948	0.195309	-7.62626	2.41668e-14	6.76591e-12
ENSDARG00000058818	697.799	479.937	487.711	1783.83	1610.74	1351.91	1068.66	-1.38489	0.182605	-7.58407	3.34872e-14	9.07287e-12	RNA binding motif protein 38	rbm38
ENSDARG00000055283	99.9656	92.9819	100.752	294.926	351.771	257.943	199.723	-1.46993	0.19389	-7.58129	3.42127e-14	9.12231e-12	inhibitor of DNA binding 2a	id2a
ENSDARG00000006120	68.6039	42.2645	26.7483	256.871	259.2	217.697	145.231	-1.95257	0.259198	-7.53311	4.95475e-14	1.30047e-11	T-box 2b	tbx2b
ENSDARG00000002304	49.9828	38.5077	60.6296	195.032	187.558	183.853	119.26	-1.67081	0.222103	-7.52266	5.36733e-14	1.38708e-11	GINS complex subunit 2	gins2
ENSDARG00000045522	0	0	0	36.4694	65.2024	35.673	22.8908	-2.47934	0.33068	-7.49769	6.49513e-14	1.65311e-11	acyl-CoA thioesterase 15	acot15
ENSDARG00000070404	352.82	342.812	351.295	689.747	752.645	713.459	533.796	-0.999148	0.133716	-7.47215	7.88947e-14	1.97802e-11	inka box actin regulator 1b	inka1b
ENSDARG00000036893	144.068	98.6172	110.56	315.54	375.115	450.943	249.14	-1.51015	0.206913	-7.29849	2.91026e-13	6.98379e-11	coagulation factor XIII, A1 polypeptide b	f13a1b
ENSDARG00000098239	0.980055	0.939211	0.891611	49.1544	32.1987	110.678	32.4736	-2.38614	0.330469	-7.22046	5.18103e-13	1.19221e-10	zgc:85932	zgc:85932
ENSDARG00000069037	8.8205	16.9058	12.4826	68.1819	104.646	105.19	52.7044	-2.08739	0.290319	-7.19001	6.47886e-13	1.4707e-10	A kinase (PRKA) interacting protein 1	akip1
ENSDARG00000031763	2.94017	3.75684	5.34967	80.8669	68.4223	38.417	33.2922	-2.2663	0.320587	-7.06921	1.55813e-12	3.44387e-10	SMAD family member 6b	smad6b
ENSDARG00000039882	47.0426	34.7508	32.9896	150.634	177.898	132.63	95.991	-1.69251	0.240224	-7.04557	1.84709e-12	4.01405e-10	adaptor related protein complex 3 subunit sigma 2	ap3s2
ENSDARG00000070669	161.709	159.666	202.396	516.914	420.193	418.929	313.301	-1.25858	0.178666	-7.04431	1.86389e-12	4.01405e-10	chemokine (C-X-C motif) receptor 3, tandem duplicate 3	cxcr3.3
ENSDARG00000045131	9.80055	8.4529	5.34967	84.0382	63.5925	59.455	38.4481	-2.12728	0.302448	-7.03352	2.01383e-12	4.28207e-10	inhibitor of DNA binding 4	id4
ENSDARG00000113761	125.447	122.097	101.644	304.44	320.377	281.725	209.288	-1.26582	0.18053	-7.0117	2.35435e-12	4.94355e-10	dynein cytoplasmic 2 heavy chain 1	dync2h1
ENSDARG00000009134	1.96011	0	3.56644	85.6238	33.0037	58.5403	30.4491	-2.28069	0.329248	-6.92697	4.2994e-12	8.70137e-10	H2.0-like homeo box 1 (Drosophila)	hlx1
ENSDARG00000042899	47.0426	69.5016	59.7379	207.717	216.536	171.962	128.75	-1.52925	0.220946	-6.92137	4.47293e-12	8.9448e-10	si:ch211-163l21.8	si:ch211-163l21.8
ENSDARG00000094890	90.1651	101.435	112.343	505.815	249.54	601.867	276.861	-1.75646	0.256192	-6.85601	7.08118e-12	1.39941e-09	si:ch211-163b2.4	si:ch211-163b2.4
ENSDARG00000042747	192.091	181.268	215.77	570.825	459.637	428.076	341.278	-1.20288	0.175676	-6.84716	7.53299e-12	1.45447e-09	CoA synthase	coasy
ENSDARG00000043818	0.980055	0.939211	2.67483	33.2981	41.0534	49.3933	21.3898	-2.23445	0.328244	-6.80729	9.94524e-12	1.89841e-09	si:ch211-119c20.2	si:ch211-119c20.2
ENSDARG00000105346	212.672	276.128	258.567	593.024	916.858	619.246	479.416	-1.35876	0.199971	-6.79479	1.08469e-11	2.02451e-09	zona pellucida glycoprotein 2, tandem duplicate 2	zp2.2
ENSDARG00000053019	46.0626	38.5077	25.8567	252.115	155.359	139.033	109.489	-1.81301	0.26838	-6.75537	1.42474e-11	2.57342e-09	ring finger protein, transmembrane 2	rnft2
ENSDARG00000016858	134.268	121.158	143.549	369.451	355.796	286.298	235.087	-1.22568	0.183817	-6.66795	2.59393e-11	4.58661e-09	SMAD family member 7	smad7
ENSDARG00000102305	48.0227	89.225	62.4128	214.059	268.859	223.185	150.961	-1.55561	0.233853	-6.65209	2.88959e-11	5.05619e-09	small vasohibin binding protein	svbp
ENSDARG00000059534	2.94017	4.69605	8.91611	107.823	53.1279	53.0521	38.4258	-2.13451	0.321007	-6.64943	2.94221e-11	5.09518e-09	si:ch211-146m13.3	si:ch211-146m13.3
ENSDARG00000003085	53.903	65.7448	77.5702	176.004	250.345	205.806	138.229	-1.4616	0.223915	-6.52748	6.68853e-11	1.08033e-08	STAM binding protein-like 1	stambpl1
ENSDARG00000104665	930.072	888.494	874.67	1634.78	2479.3	1940.98	1458.05	-1.09009	0.167312	-6.5153	7.25422e-11	1.15245e-08	kirre like nephrin family adhesion molecule 3, like	kirrel3l
ENSDARG00000104629	1.96011	0.939211	0	45.9832	52.3229	24.6967	20.9837	-2.15225	0.330692	-6.50831	7.60024e-11	1.19317e-08	monocarboxylate transporter 7-like	LOC103911912
ENSDARG00000067592	223.453	310.879	320.98	694.504	635.925	656.749	473.748	-1.12448	0.172973	-6.5009	7.98425e-11	1.24185e-08
ENSDARG00000079327	106.826	60.1095	39.2309	342.495	349.356	252.455	191.745	-1.73893	0.267663	-6.49672	8.20923e-11	1.26513e-08	hemicentin 2	hmcn2
ENSDARG00000059327	604.694	717.557	845.247	1844.08	1481.95	1505.58	1166.52	-1.07655	0.166114	-6.48081	9.12315e-11	1.39319e-08	GATA binding protein 2a	gata2a
ENSDARG00000039381	93.1052	77.0153	81.1366	193.446	285.764	245.137	162.601	-1.35843	0.211334	-6.42789	1.29387e-10	1.94057e-08	cholesterol 25-hydroxylase like 1, tandem duplicate 1	ch25hl1.1
ENSDARG00000075697	3.92022	3.75684	8.0245	53.9113	41.8583	76.8341	31.3842	-2.05007	0.319523	-6.41605	1.39857e-10	2.07904e-08	si:ch73-380l3.2	si:ch73-380l3.2
ENSDARG00000044341	148.968	90.1643	135.525	336.153	375.92	331.118	236.308	-1.31833	0.205579	-6.41277	1.42902e-10	2.10567e-08	carbohydrate (N-acetylglucosamine 6-O) sulfotransferase 7	chst7
ENSDARG00000045064	9.80055	20.6626	30.3148	66.5963	385.58	293.616	134.428	-2.06663	0.324551	-6.36767	1.91922e-10	2.77923e-08	actin binding LIM protein 1b	ablim1b
ENSDARG00000070546	698.779	727.889	723.097	1301.8	1550.37	2047.08	1174.84	-1.09999	0.174825	-6.29197	3.13468e-10	4.35176e-08	mesogenin 1	msgn1
ENSDARG00000042141	11.7607	21.6019	16.9406	85.6238	138.454	73.1753	57.9261	-1.84421	0.294512	-6.2619	3.80304e-10	5.13548e-08	myosin VIb	myo6b
ENSDARG00000001710	47.0426	73.2585	59.7379	407.506	185.143	211.294	163.997	-1.68976	0.269879	-6.26115	3.8215e-10	5.13548e-08	flotillin 1a	flot1a
ENSDARG00000023587	75.4642	44.1429	41.9057	179.176	201.242	179.28	120.202	-1.51075	0.241581	-6.25359	4.01114e-10	5.34755e-08	potassium channel, subfamily K, member 5a	kcnk5a
ENSDARG00000007769	0	4.69605	4.45806	80.8669	33.0037	58.5403	30.2608	-2.05646	0.329094	-6.24885	4.13484e-10	5.46906e-08	sulfotransferase family 5A, member 1	sult5a1
ENSDARG00000102824	59.7834	40.3861	16.049	332.981	215.731	171.047	139.33	-1.86357	0.29832	-6.24689	4.18701e-10	5.4948e-08	protocadherin 10b	pcdh10b
ENSDARG00000101096	3.92022	1.87842	4.45806	47.5688	31.3937	83.2369	28.7427	-2.04141	0.327784	-6.22791	4.72702e-10	6.15539e-08	CCAAT/enhancer binding protein (C/EBP) 1	cebp1
ENSDARG00000040944	23.5213	35.69	29.4232	155.391	118.33	96.0426	76.3998	-1.63691	0.263367	-6.21532	5.12192e-10	6.6183e-08	ntl-dependent gene 5	ntd5
ENSDARG00000105085	41.1623	52.5958	59.7379	196.618	173.873	136.289	110.046	-1.45751	0.235395	-6.19174	5.95026e-10	7.51523e-08	uncharacterized LOC570184	LOC570184
ENSDARG00000060106	111.726	74.1977	38.3393	355.18	326.817	270.749	196.168	-1.65387	0.267475	-6.18327	6.27875e-10	7.87093e-08	crumbs family member 2a	crb2a
ENSDARG00000059601	59.7834	57.2919	58.8463	164.905	162.604	268.919	128.725	-1.48577	0.240896	-6.1677	6.9291e-10	8.62185e-08	microtubule-associated protein 1Aa	map1aa
ENSDARG00000012499	112.706	54.4742	68.6541	310.783	284.959	894.568	287.691	-1.85914	0.301821	-6.15972	7.28722e-10	9.00078e-08	period circadian clock 1b	per1b
ENSDARG00000101717	20.5812	63.8663	48.147	217.231	177.898	208.55	122.712	-1.68663	0.275715	-6.11728	9.51841e-10	1.16686e-07	SRY (sex determining region Y)-box 17	sox17
ENSDARG00000097605	2.94017	3.75684	2.67483	28.5413	50.713	44.8199	22.241	-1.99412	0.326041	-6.11615	9.58608e-10	1.16686e-07
ENSDARG00000060323	294.997	309.94	304.039	532.77	577.967	654.919	445.772	-0.908072	0.15039	-6.03813	1.5591e-09	1.87069e-07	exocyst complex component 5	exoc5
ENSDARG00000036816	22.5413	28.1763	49.9302	182.347	117.525	146.351	91.1451	-1.6542	0.274896	-6.01756	1.77063e-09	2.09458e-07	POU domain, class 2, transcription factor 2	LOC100537384
ENSDARG00000079516	269.515	233.864	303.148	596.195	518.399	544.242	410.894	-0.971241	0.161636	-6.00881	1.86887e-09	2.19534e-07	CDGSH iron sulfur domain 1	cisd1
ENSDARG00000037837	343.019	250.769	298.69	902.221	972.401	554.303	553.567	-1.27299	0.213547	-5.9612	2.50388e-09	2.90071e-07	opioid growth factor receptor	ogfr
ENSDARG00000069290	95.0654	16.9058	57.9547	342.495	316.352	355.815	197.431	-1.7959	0.30234	-5.93999	2.85039e-09	3.23519e-07	BH3 interacting domain death agonist	bida
ENSDARG00000036791	185.23	159.666	140.875	336.153	454.002	357.644	272.262	-1.13138	0.190971	-5.92432	3.13595e-09	3.51184e-07	DNA (cytosine-5-)-methyltransferase 3 beta, duplicate b.1	dnmt3bb.1
ENSDARG00000017880	11.7607	10.3313	0.891611	60.2538	75.667	81.4076	40.052	-1.89509	0.322684	-5.8729	4.2824e-09	4.76396e-07	Kv channel interacting protein 3b, calsenilin	kcnip3b
ENSDARG00000055381	657.617	1345.89	1786.79	4238.38	4125.46	4021.9	2696.01	-1.43033	0.243893	-5.86458	4.5026e-09	4.97596e-07	BMP and activin membrane-bound inhibitor (Xenopus laevis) homolog a	bambia
ENSDARG00000073933	2.94017	1.87842	2.67483	44.3975	56.3478	22.8673	21.851	-1.93112	0.329696	-5.85726	4.70574e-09	5.16647e-07	GRB2 associated, regulator of MAPK1-like	gareml
ENSDARG00000067796	20.5812	19.7234	24.9651	88.7951	173.873	77.7488	67.6144	-1.72285	0.29444	-5.85128	4.87813e-09	5.32096e-07	caseinolytic mitochondrial matrix peptidase chaperone subunit b	clpxb
ENSDARG00000053484	93.1052	94.8603	79.3534	217.231	289.788	200.317	162.443	-1.24334	0.212704	-5.84542	5.05291e-09	5.47605e-07
ENSDARG00000056549	240.114	251.709	218.445	448.732	438.707	465.578	343.881	-0.87883	0.151096	-5.81638	6.01343e-09	6.43398e-07	VPS26, retromer complex component A	vps26a
ENSDARG00000079148	2233.55	2097.26	1894.67	3321.89	3552.32	3398.08	2749.63	-0.698159	0.120424	-5.79751	6.73085e-09	7.156e-07	NCK-associated protein 5-like	nckap5l
ENSDARG00000102593	5.88033	9.39211	4.45806	85.6238	90.9614	28.3554	37.4452	-1.85699	0.326144	-5.69377	1.24268e-08	1.28855e-06	si:ch211-214b16.2	si:ch211-214b16.2
ENSDARG00000040432	1034.94	1006.83	875.562	2462.48	1928.7	1633.64	1490.36	-0.969471	0.171166	-5.66392	1.47949e-08	1.50621e-06	Kruppel-like factor 2b	klf2b
ENSDARG00000018383	237.173	313.696	253.218	581.925	528.059	508.569	403.773	-0.938868	0.166043	-5.65435	1.56433e-08	1.55489e-06	frizzled related protein	frzb
ENSDARG00000005394	89.185	73.2585	79.3534	236.258	234.246	165.559	146.31	-1.22181	0.21656	-5.64188	1.68204e-08	1.66206e-06	DNA (cytosine-5-)-methyltransferase 3 alpha a	dnmt3aa
ENSDARG00000097635	30.3817	24.4195	33.8812	245.772	323.597	61.2843	119.889	-1.77688	0.317407	-5.59811	2.167e-08	2.11635e-06
ENSDARG00000034753	47.0426	56.3527	58.8463	117.336	178.703	184.768	107.175	-1.33221	0.238992	-5.57431	2.48512e-08	2.39914e-06	tetraspanin 3a	tspan3a
ENSDARG00000012403	60.7634	68.5624	54.3883	187.104	164.213	139.033	112.344	-1.22901	0.220983	-5.56157	2.67365e-08	2.55182e-06	excision repair cross-complementation group 6-like 2	ercc6l2
ENSDARG00000041078	16.6609	22.5411	32.9896	110.994	86.9365	88.7251	59.8078	-1.52844	0.275164	-5.55464	2.78185e-08	2.62526e-06	choline kinase alpha	chka
ENSDARG00000040200	0	0	0	12.685	40.2484	40.2464	15.53	-1.80928	0.326203	-5.54648	2.9147e-08	2.72006e-06	GTPase IMAP family member 7-like	LOC100005907
ENSDARG00000097546	42.1424	30.0548	41.0141	103.066	113.5	134.46	77.3728	-1.36354	0.246223	-5.53781	3.0628e-08	2.84248e-06	si:ch211-40k21.9	si:ch211-40k21.9
ENSDARG00000002701	0.980055	3.75684	4.45806	23.7844	41.8583	52.1374	21.1625	-1.80788	0.329644	-5.48435	4.14984e-08	3.80924e-06	RAS-like, family 12	rasl12
ENSDARG00000095268	29.4017	13.149	10.6993	139.535	100.621	66.7725	60.0297	-1.69049	0.308388	-5.48172	4.21204e-08	3.84532e-06	si:dkey-261h17.1	si:dkey-261h17.1
ENSDARG00000077515	361.64	330.602	283.532	684.99	579.577	592.72	472.177	-0.868519	0.160003	-5.42813	5.69484e-08	5.17091e-06	leucine zipper-EF-hand containing transmembrane protein 2	letm2
ENSDARG00000041623	70.564	31.9332	32.9896	187.104	165.823	142.692	105.184	-1.46698	0.271159	-5.41001	6.30217e-08	5.66117e-06	metallothionein 2	mt2
ENSDARG00000110288	0	0	0	52.3257	12.0745	36.5877	16.8313	-1.74713	0.324708	-5.38062	7.42315e-08	6.61436e-06	uncharacterized LOC101883331	LOC101883331
ENSDARG00000075793	89.185	79.8329	54.3883	231.501	193.997	175.621	137.421	-1.22706	0.228274	-5.3754	7.64127e-08	6.75569e-06	phosphatidylinositol-3,4,5-trisphosphate-dependent Rac exchange factor 1	prex1
ENSDARG00000062381	62.7235	62.9271	71.3289	188.689	157.774	144.521	114.661	-1.15172	0.214602	-5.36679	8.01512e-08	7.04734e-06	si:ch211-238n5.4	si:ch211-238n5.4
ENSDARG00000102636	71.544	96.7387	61.5212	199.789	174.678	238.735	140.501	-1.22143	0.227628	-5.36589	8.05506e-08	7.04734e-06	tRNA methyltransferase 9B	trmt9b
ENSDARG00000018174	620.375	640.542	687.432	1214.59	1026.33	1063.79	875.51	-0.726425	0.135416	-5.36442	8.12118e-08	7.06837e-06	guanine nucleotide binding protein (G protein), alpha inhibiting activity polypeptide 2a	gnai2a
ENSDARG00000078266	0.980055	0	0	39.6406	26.5639	15.5498	13.7891	-1.75722	0.327643	-5.36321	8.17543e-08	7.07891e-06	twist2	twist2
ENSDARG00000031983	12.7407	25.3587	26.7483	142.706	114.305	63.1137	64.1622	-1.60944	0.30019	-5.36142	8.25721e-08	7.11306e-06	SIX homeobox 4b	six4b
ENSDARG00000062338	96.0454	73.2585	47.2554	236.258	246.32	175.621	145.793	-1.33075	0.24845	-5.35624	8.49734e-08	7.2456e-06	zinc finger E-box binding homeobox 2a	zeb2a
ENSDARG00000077910	0	1.87842	0	28.5413	17.7093	38.417	14.4243	-1.75571	0.328837	-5.33914	9.33899e-08	7.89314e-06	counting factor associated protein D-like	LOC100332358
ENSDARG00000039082	195.031	179.389	188.13	337.738	349.356	353.986	267.272	-0.836447	0.156679	-5.33861	9.36597e-08	7.89314e-06	zgc:123010	zgc:123010
ENSDARG00000095139	147.008	128.672	214.878	317.125	520.814	484.787	302.214	-1.23081	0.230783	-5.33321	9.64898e-08	8.06386e-06	uncharacterized LOC101885092, uncharacterized LOC101886797	LOC101885092, LOC101886797
ENSDARG00000078392	134.268	177.511	164.056	323.468	320.377	315.569	239.208	-0.933411	0.175454	-5.31999	1.03772e-07	8.62953e-06	chondroitin polymerizing factor a	chpfa
ENSDARG00000099936	332.239	332.481	322.763	1000.53	552.208	723.521	543.957	-1.07336	0.203521	-5.27395	1.33515e-07	1.07826e-05	NLR family, CARD domain containing 3-like	nlrc3l
ENSDARG00000058574	109.766	108.009	122.151	285.413	222.171	230.502	179.669	-1.00787	0.191302	-5.2685	1.37541e-07	1.10546e-05	ATP-binding cassette, sub-family G (WHITE), member 2c	abcg2c
ENSDARG00000018623	180.33	201.93	163.165	336.153	356.601	348.498	264.446	-0.871761	0.165959	-5.25286	1.49755e-07	1.1979e-05	RAD54 like	rad54l
ENSDARG00000114334	10.7806	15.9666	17.8322	212.474	76.4719	49.3933	63.8198	-1.6983	0.323651	-5.24732	1.54326e-07	1.22861e-05	zgc:173552	zgc:173552
ENSDARG00000058819	101.926	113.645	80.245	195.032	239.075	256.114	164.339	-1.09132	0.2087	-5.22911	1.70331e-07	1.3308e-05	noggin 1	nog1
ENSDARG00000019838	892.83	902.582	963.832	1390.59	1502.88	1406.8	1176.58	-0.619141	0.119497	-5.18122	2.20435e-07	1.67403e-05	UDP-glucose 6-dehydrogenase	ugdh
ENSDARG00000062991	168.569	128.672	121.259	382.136	369.48	252.455	237.095	-1.11009	0.214384	-5.17806	2.24202e-07	1.68886e-05	abl-interactor 1b	abi1b
ENSDARG00000007582	0.980055	0	0.891611	60.2538	13.6845	27.4407	17.2084	-1.69162	0.326845	-5.17558	2.27201e-07	1.69623e-05	si:ch1073-155h21.1	si:ch1073-155h21.1
ENSDARG00000075737	502.768	533.472	635.719	892.707	1167.2	1027.2	793.178	-0.830255	0.161415	-5.14362	2.69498e-07	1.98554e-05	zgc:165518	zgc:165518
ENSDARG00000067670	81.3446	246.073	118.584	534.356	549.793	441.796	328.658	-1.39282	0.271159	-5.13655	2.79827e-07	2.05263e-05	protein-O-mannosyltransferase 1	pomt1
ENSDARG00000070661	2.94017	1.87842	2.67483	45.9832	26.5639	21.9526	16.9989	-1.68196	0.330606	-5.0875	3.62806e-07	2.60445e-05	si:ch211-182e10.4	si:ch211-182e10.4
ENSDARG00000102483	3083.25	2774.43	3236.55	4733.09	5437.56	4537.79	3967.11	-0.665524	0.130942	-5.08257	3.72355e-07	2.66163e-05	nuclear mitotic apparatus protein 1	numa1
ENSDARG00000098647	85.2648	123.976	105.21	212.474	247.125	232.332	167.73	-1.02227	0.201562	-5.07176	3.94154e-07	2.80551e-05	ankyrin repeat and death domain containing 1A	ankdd1a
ENSDARG00000055563	145.048	125.854	114.126	250.529	272.884	249.711	193.025	-0.924943	0.182523	-5.06753	4.03012e-07	2.85645e-05	drosha ribonuclease III	drosha
ENSDARG00000057099	346.94	323.089	388.742	661.206	707.567	558.877	497.737	-0.809859	0.160116	-5.05795	4.23782e-07	2.99105e-05	3'-phosphoadenosine 5'-phosphosulfate synthase 1	papss1
ENSDARG00000094659	49.9828	66.684	64.196	202.96	148.114	132.63	110.761	-1.19468	0.236373	-5.05422	4.32153e-07	3.03737e-05
ENSDARG00000004621	3.92022	6.57448	3.56644	49.1544	33.8087	28.3554	20.8966	-1.64023	0.326063	-5.0304	4.89456e-07	3.42578e-05	glycoprotein M6Ab	gpm6ab
ENSDARG00000017036	4.90028	2.81763	2.67483	25.37	33.0037	34.7583	17.2541	-1.65116	0.328482	-5.02665	4.99128e-07	3.46461e-05	supervillin c	svilc
ENSDARG00000031894	994.756	864.074	734.688	1593.55	1621.21	1379.35	1197.94	-0.776871	0.154951	-5.01367	5.34017e-07	3.66139e-05	lymphoid enhancer-binding factor 1	lef1
ENSDARG00000061509	1.96011	3.75684	9.80772	33.2981	49.908	43.9052	23.7727	-1.63729	0.327462	-4.99994	5.73467e-07	3.91589e-05	T-box 3b	tbx3b
ENSDARG00000053209	201.891	161.544	209.529	402.749	414.558	326.545	286.136	-0.912972	0.182777	-4.995	5.88358e-07	4.00131e-05	SMAD family member 6a	smad6a
ENSDARG00000053365	1644.53	1531.85	1689.6	2551.27	2315.09	2550.16	2047.08	-0.587494	0.117949	-4.98091	6.32854e-07	4.23533e-05	ribosomal protein L31	rpl31
ENSDARG00000032535	224.433	198.174	176.539	344.081	441.927	634.796	336.658	-1.09278	0.219457	-4.97946	6.37627e-07	4.25034e-05	PRA1 domain family, member 2	praf2
ENSDARG00000076634	12.7407	32.8724	21.3987	80.8669	88.5465	85.0663	53.5819	-1.43004	0.287442	-4.97506	6.52273e-07	4.33078e-05	calpain 10	capn10
ENSDARG00000073869	33.3219	22.5411	19.6154	95.1376	73.2521	85.0663	54.8224	-1.35778	0.273268	-4.96868	6.74106e-07	4.45599e-05	PDZ domain containing RING finger 3b	pdzrn3b
ENSDARG00000015156	2.94017	8.4529	9.80772	82.4525	47.4931	32.0142	30.5268	-1.62058	0.326219	-4.96778	6.77231e-07	4.45599e-05	fibulin 2	fbln2
ENSDARG00000088390	44.1025	45.0821	60.6296	163.319	108.671	140.863	93.7778	-1.21319	0.244237	-4.96725	6.79088e-07	4.45599e-05	NME/NM23 nucleoside diphosphate kinase 4	nme4
ENSDARG00000087647	804.625	682.806	654.443	1198.73	1288.75	1108.61	956.328	-0.711162	0.143411	-4.95893	7.08837e-07	4.63309e-05	septin 7a	sept7a
ENSDARG00000078675	497.868	489.329	494.844	813.426	762.305	760.109	636.313	-0.629626	0.127189	-4.95033	7.40885e-07	4.82379e-05	dedicator of cytokinesis 7	dock7
ENSDARG00000053493	1265.25	1177.77	1075.28	1742.6	1901.33	1843.1	1500.89	-0.618123	0.125602	-4.92128	8.59795e-07	5.53365e-05	aldehyde dehydrogenase 1 family, member A2	aldh1a2
ENSDARG00000029581	67.6238	64.8056	63.3044	161.734	194.802	126.227	113.083	-1.12261	0.228658	-4.90957	9.12786e-07	5.80835e-05	TBC1 domain family, member 7	tbc1d7
ENSDARG00000071823	1.96011	8.4529	11.5909	76.11	37.0285	50.308	30.9084	-1.60134	0.326236	-4.90853	9.17602e-07	5.81656e-05	adenosine deaminase, RNA-specific, B2 (non-functional)	adarb2
ENSDARG00000015374	101.926	71.38	76.6786	176.004	187.558	193.915	134.577	-1.02877	0.210064	-4.89742	9.71026e-07	6.0863e-05	ST3 beta-galactoside alpha-2,3-sialyltransferase 3a	st3gal3a
ENSDARG00000044001	340.079	359.718	288.882	646.935	647.999	516.801	466.736	-0.813591	0.166421	-4.88875	1.01476e-06	6.29001e-05	lectin, galactoside binding soluble 3b	lgals3b
ENSDARG00000078541	0	0	0	17.4419	21.7341	18.2938	9.57831	-1.57275	0.322142	-4.88216	1.04928e-06	6.48008e-05	ceramide synthase 3a	cers3a
ENSDARG00000113320	141.128	236.681	172.973	691.333	355.796	433.564	338.579	-1.18998	0.243945	-4.87806	1.07134e-06	6.56803e-05	si:dkey-88n24.5	si:dkey-88n24.5
ENSDARG00000027602	0.980055	3.75684	1.78322	25.37	27.3689	25.6114	14.1451	-1.60938	0.330832	-4.86465	1.14662e-06	6.97857e-05	leucine rich repeat and fibronectin type III domain containing 1	lrfn1
ENSDARG00000005456	65.6637	34.7508	30.3148	118.922	145.699	144.521	89.9786	-1.30637	0.268766	-4.86062	1.17021e-06	7.09645e-05	katanin p80 (WD repeat containing) subunit B 1	katnb1
ENSDARG00000013168	5.88033	8.4529	8.0245	44.3975	38.6385	36.5877	23.6636	-1.52946	0.315235	-4.85182	1.22333e-06	7.39193e-05	jagged 1b	jag1b
ENSDARG00000068761	449.845	477.119	490.386	699.261	785.649	804.014	617.712	-0.662761	0.136696	-4.84842	1.2445e-06	7.4929e-05	mesoderm posterior ab	mespab
ENSDARG00000062053	33.3219	30.994	29.4232	74.5244	94.1812	95.1279	59.5954	-1.22926	0.254605	-4.8281	1.37843e-06	8.24017e-05	kif1 binding protein	kif1bp
ENSDARG00000116511	33.3219	10.3313	8.0245	96.7232	87.7415	83.2369	53.2299	-1.51632	0.315865	-4.80054	1.58242e-06	9.42465e-05	neuronal PAS domain protein 4 like	npas4l
ENSDARG00000057586	413.583	383.198	480.578	730.974	903.174	683.275	599.13	-0.801222	0.16758	-4.78115	1.74299e-06	0.000102373	spalt-like transcription factor 3b	sall3b
ENSDARG00000063097	59.7834	23.4803	31.2064	160.148	138.454	103.36	86.0721	-1.35866	0.285088	-4.76577	1.8813e-06	0.00010935	signal peptide, CUB domain, EGF-like 1	scube1
ENSDARG00000016011	409.663	371.928	467.204	770.614	687.443	668.64	562.582	-0.722538	0.152156	-4.74865	2.04781e-06	0.000118618	glycerophosphocholine phosphodiesterase 1	gpcpd1
ENSDARG00000114554	41.1623	12.2097	10.6993	654.864	379.945	182.938	213.636	-1.55265	0.327119	-4.74644	2.07024e-06	0.000119095	caudal type homeobox 1a	cdx1a
ENSDARG00000020235	500.808	750.43	538.533	1043.34	1127.76	1144.28	850.859	-0.823565	0.173925	-4.73519	2.18854e-06	0.000125471	septin 9a	sept9a
ENSDARG00000039806	205.812	291.155	205.071	497.887	421.803	450.028	345.293	-0.878716	0.185815	-4.72898	2.25647e-06	0.000128055	T-box transcription factor Tb	tbxtb
ENSDARG00000039650	98.0055	99.5564	132.85	214.059	366.26	232.332	190.511	-1.1102	0.234924	-4.72577	2.29249e-06	0.000129661	integral membrane protein 2Cb	itm2cb
ENSDARG00000062019	48.0227	47.8998	70.4373	130.021	126.38	171.047	98.9681	-1.14347	0.242289	-4.71945	2.36487e-06	0.000133306	RUN and FYVE domain containing 2	rufy2
ENSDARG00000032868	3.92022	1.87842	8.0245	23.7844	57.1527	37.5024	22.0438	-1.55472	0.33005	-4.71054	2.47061e-06	0.000138338	phosphodiesterase 4B, cAMP-specific a	pde4ba
ENSDARG00000036422	28.4216	36.6292	30.3148	88.7951	123.16	74.09	63.5685	-1.25366	0.269189	-4.65718	3.20574e-06	0.000176557	netrin 5	ntn5
ENSDARG00000079376	2.94017	12.2097	8.0245	71.3532	42.6633	34.7583	28.6582	-1.50855	0.325616	-4.6329	3.60572e-06	0.000196016	zgc:174153	zgc:174153
ENSDARG00000063690	80.3645	71.38	61.5212	131.607	165.018	187.512	116.234	-1.03528	0.223584	-4.63041	3.64944e-06	0.000197753	nurim	nrm
ENSDARG00000104015	36.262	21.6019	13.3742	104.651	92.5713	69.5166	56.3295	-1.36731	0.296082	-4.618	3.87458e-06	0.000209277	fibroblast growth factor receptor 1-like	LOC569566
ENSDARG00000070083	3444.89	2202.45	2640.06	6017.45	5093.84	4499.37	3983.01	-0.83807	0.181859	-4.60836	4.05861e-06	0.000217993	ATP synthase F1 subunit beta	atp5f1b
ENSDARG00000030465	153.869	101.435	106.993	256.871	250.345	243.308	185.47	-0.938696	0.204544	-4.58922	4.44914e-06	0.000235762	transmembrane protein 263	tmem263
ENSDARG00000057151	384.182	344.69	388.742	664.377	578.772	581.744	490.418	-0.668177	0.145712	-4.5856	4.52678e-06	0.000238373	prolyl endopeptidase	prep
ENSDARG00000078525	7.84044	1.87842	8.91611	47.5688	66.8123	25.6114	26.4379	-1.5097	0.329383	-4.58342	4.57422e-06	0.000240118	nocturnin b	noctb
ENSDARG00000015906	1.96011	5.63527	8.0245	23.7844	53.1279	38.417	21.8249	-1.50687	0.329191	-4.5775	4.70573e-06	0.000244727	mix-type homeobox gene 2	mxtx2
ENSDARG00000112403	76.4443	67.6232	47.2554	190.275	162.604	126.227	111.738	-1.10623	0.243202	-4.54861	5.40023e-06	0.000274888	uncharacterized LOC103908633	LOC103908633
ENSDARG00000091792	23.5213	48.839	24.0735	149.049	98.2061	86.8957	71.7641	-1.31629	0.28943	-4.54789	5.41864e-06	0.000274992	A kinase (PRKA) anchor protein 12a	akap12a
ENSDARG00000077506	1074.14	1414.45	1558.54	3258.46	2030.93	2681.88	2003.07	-0.883525	0.194395	-4.545	5.4936e-06	0.000277641	tight junction protein 1a	tjp1a
ENSDARG00000044356	12.7407	1.87842	9.80772	71.3532	32.1987	60.3696	31.3914	-1.47847	0.328192	-4.50489	6.64074e-06	0.000331997	tumor protein p63	tp63
ENSDARG00000102464	261.675	279.885	298.69	453.489	512.765	434.479	373.497	-0.695288	0.155181	-4.48049	7.44731e-06	0.000369026	wingless-type MMTV integration site family, member 5b	wnt5b
ENSDARG00000062933	1066.3	884.737	975.423	1558.67	1449.75	1452.53	1231.23	-0.582912	0.130337	-4.47236	7.73604e-06	0.000379971	c-Maf inducing protein	cmip
ENSDARG00000090797	131.327	134.307	151.574	226.745	295.423	259.772	199.858	-0.832782	0.186313	-4.46979	7.82955e-06	0.000383442	family with sequence similarity 222, member A	fam222a
ENSDARG00000079412	5.88033	3.75684	3.56644	7.92813	78.8869	78.6635	29.7803	-1.46926	0.329237	-4.46262	8.0962e-06	0.000394879	finTRIM family, member 2	ftr02
ENSDARG00000109563	0	0	0	25.37	16.9043	11.891	9.02756	-1.4129	0.316633	-4.46226	8.11009e-06	0.000394879
ENSDARG00000098569	32.3418	25.3587	41.0141	122.093	84.5216	80.4929	64.3037	-1.20002	0.269955	-4.44524	8.77933e-06	0.000423779
ENSDARG00000042535	32.3418	19.7234	4.45806	139.535	90.9614	74.09	60.185	-1.43409	0.323666	-4.43079	9.38904e-06	0.00045062	actin, alpha, cardiac muscle 1a	actc1a
ENSDARG00000044059	111.726	120.219	93.6192	218.816	234.246	187.512	161.023	-0.878819	0.198816	-4.42026	9.85837e-06	0.000471798	lefty2	lft2
ENSDARG00000056462	56.8432	83.5898	87.3779	196.618	135.235	274.407	139.012	-1.14052	0.259706	-4.39158	1.12527e-05	0.000532461	C-reactive protein 2	crp2
ENSDARG00000055100	228.353	202.87	126.609	437.633	429.853	332.948	293.044	-0.964294	0.220696	-4.36933	1.24628e-05	0.00057903	chemokine (C-X-C motif) ligand 12b (stromal cell-derived factor 1)	cxcl12b
ENSDARG00000003446	396.922	376.624	350.403	572.411	716.421	575.341	498.02	-0.688711	0.157655	-4.36846	1.25127e-05	0.00057903	inositol 1,3,4,5,6-pentakisphosphate 2-kinase	ippk
ENSDARG00000116765	82.3246	111.766	160.49	209.303	348.551	312.825	204.21	-1.07886	0.248373	-4.34369	1.40109e-05	0.000643048	zgc:162962	zgc:162962
ENSDARG00000096874	0.980055	1.87842	0	15.8563	13.6845	42.0758	12.4125	-1.40303	0.323205	-4.341	1.41838e-05	0.000647445	transmembrane protein 176l.3b	tmem176l.3b
ENSDARG00000068567	47.0426	38.5077	19.6154	91.9663	115.915	102.445	69.2488	-1.20635	0.278259	-4.33533	1.45539e-05	0.000660745	sonic hedgehog a	shha
ENSDARG00000104613	49.0028	55.4134	48.147	139.535	123.16	95.1279	85.0644	-1.03274	0.238767	-4.3253	1.52325e-05	0.000682335
ENSDARG00000053558	372.421	407.618	365.561	626.322	671.343	546.986	498.375	-0.649622	0.150508	-4.31619	1.58748e-05	0.00070175	rhotekin 2a	rtkn2a
ENSDARG00000029795	279.316	243.256	289.774	463.003	430.658	430.82	356.138	-0.662842	0.153616	-4.31492	1.5966e-05	0.000703929	peroxiredoxin like 2B	prxl2b
ENSDARG00000094559	2.94017	1.87842	0.891611	28.5413	20.9292	16.4644	11.9408	-1.42113	0.329908	-4.30766	1.6499e-05	0.000723628	zgc:174855	zgc:174855
ENSDARG00000019335	1716.08	1749.75	1783.22	2575.06	2677.32	2312.34	2135.63	-0.509545	0.118607	-4.2961	1.73829e-05	0.000754517	hes family bHLH transcription factor 6	hes6
ENSDARG00000078118	1812.12	1960.13	1763.61	2559.2	2819	3534.37	2408.07	-0.649584	0.151614	-4.28446	1.83182e-05	0.000789	SIN3-HDAC complex associated factor, like	sinhcafl
ENSDARG00000015890	19.6011	12.2097	7.13289	45.9832	49.103	61.2843	32.5524	-1.33274	0.311278	-4.2815	1.85639e-05	0.000795502	v-maf avian musculoaponeurotic fibrosarcoma oncogene homolog a (paralog a)	mafa
ENSDARG00000022271	26.4615	60.1095	20.5071	125.264	107.061	120.739	76.6904	-1.25327	0.293126	-4.27553	1.90681e-05	0.000812959	tripartite motif containing 35-34	trim35-34
ENSDARG00000039576	398.882	239.499	622.345	954.547	866.95	1367.46	741.615	-1.09108	0.256719	-4.25009	2.13681e-05	0.000901863	follistatin-like 1b	fstl1b
ENSDARG00000032155	607.634	652.752	688.324	918.077	982.866	1151.6	833.542	-0.61614	0.145049	-4.24782	2.15858e-05	0.000908766	protein phosphatase, Mg2+/Mn2+ dependent, 1Aa	ppm1aa
ENSDARG00000063731	105.846	94.8603	114.126	136.364	440.317	345.753	206.211	-1.18917	0.280767	-4.23544	2.28107e-05	0.000955546	RNA binding motif protein 45	rbm45
ENSDARG00000019302	92.1252	77.9545	70.4373	123.679	454.002	216.782	172.497	-1.25087	0.295565	-4.23212	2.31497e-05	0.000967337	MID1 interacting protein 1b	mid1ip1b
ENSDARG00000039752	735.041	751.369	805.125	1105.18	1180.08	1069.27	941.012	-0.529641	0.125186	-4.23083	2.3283e-05	0.000970493	si:dkey-167k11.5, si:ch73-308m11.1	si:dkey-167k11.5, si:ch73-308m11.1
ENSDARG00000112667	201.891	244.195	211.312	310.783	476.541	448.199	315.487	-0.827691	0.195793	-4.22738	2.36431e-05	0.000983063	TP53 regulating kinase	tp53rk
ENSDARG00000027143	65.6637	75.1369	66.8708	133.193	130.405	162.815	105.681	-0.913184	0.216555	-4.21686	2.47726e-05	0.00102243	aprataxin	aptx
ENSDARG00000058893	13.7208	46.9605	28.5316	72.9388	111.891	146.351	70.0655	-1.29419	0.306948	-4.21631	2.48333e-05	0.00102243	nonhomologous end-joining factor 1	nhej1
ENSDARG00000069274	253.834	228.228	233.602	363.108	381.555	407.038	311.228	-0.649164	0.154512	-4.20139	2.65285e-05	0.00108655	immunoglobulin mu DNA binding protein 2	ighmbp2
ENSDARG00000061372	384.182	384.137	386.959	658.035	561.063	570.768	490.857	-0.597223	0.142397	-4.19408	2.73982e-05	0.00111437	component of oligomeric golgi complex 7	cog7
ENSDARG00000062269	41.1623	31.9332	38.3393	80.8669	84.5216	107.019	63.9737	-1.06237	0.253514	-4.19059	2.7823e-05	0.0011262	FANCD2 and FANCI associated nuclease 1	fan1
ENSDARG00000014634	1416.18	1338.38	1340.98	1939.22	2050.25	1829.38	1652.4	-0.49049	0.117168	-4.1862	2.83662e-05	0.00114267	membrane-bound transcription factor peptidase, site 1	mbtps1
ENSDARG00000104495	46.0626	37.5684	41.0141	79.2813	116.72	100.616	70.2105	-1.04395	0.250278	-4.17114	3.03076e-05	0.00121505	phospholipid transfer protein	pltp
ENSDARG00000102889	3264.56	2312.34	2698.91	4328.76	4189.05	4624.68	3569.72	-0.630297	0.151554	-4.1589	3.19786e-05	0.00127596	septin 15	sept15
ENSDARG00000093354	213.652	150.274	267.483	410.677	486.201	373.194	316.914	-0.888699	0.214104	-4.15078	3.31344e-05	0.00130963
ENSDARG00000006878	158.769	135.246	115.909	390.064	198.022	342.095	223.351	-0.993232	0.239859	-4.14089	3.45957e-05	0.0013578	PHD finger protein 21Aa	phf21aa
ENSDARG00000010347	2435.44	2462.61	1901.81	4135.31	3307.61	3445.64	2948.07	-0.639267	0.154689	-4.1326	3.58679e-05	0.00140445	alkaline ceramidase 1	acer1
ENSDARG00000011163	1.96011	0	0	19.0275	20.1242	12.8057	8.98625	-1.30731	0.320107	-4.08397	4.42735e-05	0.00170575	sema domain, immunoglobulin domain (Ig), short basic domain, secreted, (semaphorin) 3Fa	sema3fa
ENSDARG00000100653	0.980055	0	2.67483	12.685	19.3192	28.3554	10.6691	-1.32446	0.324372	-4.08314	4.44304e-05	0.00170788
ENSDARG00000099982	0	1.87842	0	14.2706	20.9292	15.5498	8.77133	-1.30562	0.319974	-4.08041	4.49569e-05	0.00172417	chemokine (C-C motif) ligand 39, duplicate 7	ccl39.7
ENSDARG00000094328	4.90028	2.81763	1.78322	25.37	19.3192	25.6114	13.3003	-1.34791	0.330853	-4.07404	4.62052e-05	0.00175999	zinc finger protein 675-like	LOC110437812
ENSDARG00000092477	18.621	11.2705	27.6399	77.6957	82.1067	45.7346	43.8447	-1.24863	0.306558	-4.07306	4.64005e-05	0.00176343
ENSDARG00000003519	125.447	110.827	136.416	226.745	198.827	273.493	178.626	-0.814489	0.200177	-4.06884	4.72482e-05	0.00179159	adenine phosphoribosyltransferase	aprt
ENSDARG00000068792	9.80055	0	2.67483	25.37	45.8832	44.8199	21.4247	-1.3384	0.329498	-4.06194	4.86671e-05	0.00184124
ENSDARG00000079000	1148.62	1324.29	1534.46	1940.81	2132.36	2078.18	1693.12	-0.587368	0.144759	-4.05755	4.95898e-05	0.0018709	tumor protein p53 binding protein, 1	tp53bp1
ENSDARG00000057403	333.219	376.624	360.211	537.527	536.109	541.497	447.531	-0.566046	0.139518	-4.05716	4.9674e-05	0.0018709
ENSDARG00000013828	199.931	289.277	153.357	482.03	387.19	429.905	323.615	-0.886512	0.219193	-4.04444	5.24477e-05	0.00197095	sorting nexin 13	snx13
ENSDARG00000092816	416.523	278.006	536.75	822.94	828.312	738.156	603.448	-0.847567	0.209644	-4.04289	5.27965e-05	0.00197522	si:dkey-93n13.2	si:dkey-93n13.2
ENSDARG00000039880	802.665	730.706	697.24	1092.5	1176.06	1026.28	920.908	-0.539472	0.133478	-4.04164	5.30786e-05	0.00198137	cAMP-regulated phosphoprotein 19b	arpp19b
ENSDARG00000115830	0	0	0	6.3425	19.3192	30.1848	9.30776	-1.24503	0.308218	-4.03944	5.35788e-05	0.00198676
ENSDARG00000013777	120.547	113.645	109.668	179.176	249.54	206.72	163.216	-0.804209	0.199263	-4.03591	5.43912e-05	0.00200365	protein phosphatase 1, regulatory subunit 13 like	ppp1r13l
ENSDARG00000069168	14.7008	13.149	10.6993	38.055	48.2981	43.9052	28.1346	-1.2236	0.303679	-4.02924	5.59571e-05	0.00205682	si:dkey-73n10.1	si:dkey-73n10.1
ENSDARG00000037116	269.515	267.675	202.396	423.362	401.679	409.782	329.068	-0.686498	0.170514	-4.02605	5.67223e-05	0.00207586	chemokine (C-X-C motif) ligand 12a (stromal cell-derived factor 1)	cxcl12a
ENSDARG00000042742	904.591	717.557	891.611	1165.44	1352.35	1401.31	1072.14	-0.606904	0.150831	-4.02373	5.72843e-05	0.00209187	syntaxin 6	stx6
ENSDARG00000114670	1336.8	1344.01	1287.49	1799.69	1811.98	1812	1565.33	-0.438251	0.109324	-4.00873	6.10457e-05	0.00219581	ubiquitin-conjugating enzyme E2C	ube2c
ENSDARG00000033170	13.7208	8.4529	9.80772	31.7125	63.5925	35.673	27.1599	-1.27503	0.319192	-3.99454	6.48205e-05	0.00231671	sulfotransferase family 2, cytosolic sulfotransferase 1	sult2st1
ENSDARG00000076075	2.94017	2.81763	3.56644	23.7844	23.3441	18.2938	12.4578	-1.32052	0.330831	-3.99152	6.56502e-05	0.00233642	myosin, heavy chain 7B, cardiac muscle, beta a	myh7ba
ENSDARG00000061794	700.739	355.961	381.61	1127.38	849.241	1020.8	739.288	-0.911767	0.228759	-3.98572	6.72761e-05	0.00238923	junctional adhesion molecule 3b	jam3b
ENSDARG00000060609	45.0825	49.7782	56.1715	155.391	127.99	83.2369	86.2751	-1.02769	0.258778	-3.97131	7.14794e-05	0.0025225	CD109 molecule	cd109
ENSDARG00000029544	0.980055	0.939211	0	12.685	20.9292	12.8057	8.05652	-1.26438	0.319183	-3.9613	7.45442e-05	0.00261965	inhibitor of DNA binding 2b	id2b
ENSDARG00000074050	988.876	705.347	618.778	1279.6	1338.66	1325.39	1042.78	-0.708931	0.179405	-3.95157	7.76417e-05	0.00269611	ephrin-B2b	efnb2b
ENSDARG00000098289	9.80055	22.5411	32.9896	84.0382	45.0782	167.389	60.306	-1.27591	0.32476	-3.92877	8.53818e-05	0.00294506	V-set and transmembrane domain containing 2 like	vstm2l
ENSDARG00000009949	53.903	29.1155	49.9302	87.2094	177.093	104.275	83.5877	-1.11626	0.28452	-3.92332	8.73377e-05	0.0030002	fibronectin type III domain containing 4b	fndc4b
ENSDARG00000029402	271.475	328.724	444.914	643.764	730.911	543.327	493.852	-0.785409	0.200893	-3.90959	9.24535e-05	0.00315657	sortilin 1a	sort1a
ENSDARG00000053625	459.646	322.149	229.144	589.853	656.854	767.426	504.179	-0.867333	0.222225	-3.90294	9.50302e-05	0.00323141	annexin A2b	anxa2b
ENSDARG00000053091	3.92022	3.75684	1.78322	19.0275	21.7341	23.782	12.334	-1.29114	0.330862	-3.90237	9.52573e-05	0.00323259	si:ch211-204c21.1	si:ch211-204c21.1
ENSDARG00000004363	21.5612	21.6019	13.3742	45.9832	84.5216	50.308	39.5583	-1.17809	0.303193	-3.88561	0.000102072	0.0034518	LHFPL tetraspan subfamily member 6	lhfpl6
ENSDARG00000105503	129.367	94.8603	106.993	193.446	187.558	227.758	156.664	-0.787946	0.202792	-3.88548	0.000102128	0.0034518	fibronectin type III domain containing 3A	fndc3a
ENSDARG00000101630	3.92022	3.75684	3.56644	12.685	32.1987	29.2701	14.2329	-1.28485	0.330862	-3.88335	0.000103029	0.00346031	si:dkey-8l13.5	si:dkey-8l13.5
ENSDARG00000097718	147.988	167.18	163.165	286.998	239.075	274.407	213.136	-0.681706	0.175568	-3.88287	0.000103231	0.00346031	StAR-related lipid transfer (START) domain containing 10	stard10
ENSDARG00000054879	16.6609	54.4742	58.8463	166.491	136.845	106.104	89.9035	-1.16534	0.30017	-3.88228	0.000103481	0.00346031	SIX homeobox 3b	six3b
ENSDARG00000070214	4.90028	0.939211	0.891611	26.9556	17.7093	20.1232	11.9199	-1.27505	0.328465	-3.88183	0.000103672	0.00346031	solute carrier family 41 (magnesium transporter), member 1	slc41a1
ENSDARG00000076104	3443.91	4284.68	3746.55	5332.46	5608.21	7622.13	5006.32	-0.646766	0.166901	-3.87515	0.000106557	0.00353745	sema domain, immunoglobulin domain (Ig), transmembrane domain (TM) and short cytoplasmic domain, (semaphorin) 4Bb	sema4bb
ENSDARG00000034670	292.056	185.964	239.843	531.185	482.981	351.242	347.212	-0.818478	0.211267	-3.87414	0.000107002	0.00354521	ubiquitin-conjugating enzyme E2E 2	ube2e2
ENSDARG00000068849	58.8033	25.3587	41.0141	164.905	100.621	90.5545	80.2094	-1.11442	0.287938	-3.87034	0.000108682	0.00358672	family with sequence similarity 83, member Ha	fam83ha
ENSDARG00000102412	43.1224	44.1429	57.0631	152.22	93.3763	96.9573	81.147	-0.998038	0.258247	-3.86466	0.000111244	0.00365689	enoyl-CoA delta isomerase 2	eci2
ENSDARG00000034001	105.846	129.611	146.224	279.07	243.905	195.744	183.4	-0.804576	0.208646	-3.85618	0.000115172	0.00377862	transport and golgi organization 6 homolog (Drosophila)	tango6
ENSDARG00000075217	98.0055	110.827	95.4024	226.745	203.657	151.839	147.746	-0.820329	0.213304	-3.84582	0.000120148	0.00393419	tudor domain containing 12	tdrd12
ENSDARG00000070487	141.128	112.705	128.392	239.43	201.242	225.014	174.652	-0.725065	0.188765	-3.8411	0.000122483	0.00400286	zgc:110783	zgc:110783
ENSDARG00000062790	8.8205	4.69605	7.13289	26.9556	29.7838	32.9289	18.3863	-1.24362	0.324169	-3.83632	0.00012489	0.0040657	transforming, acidic coiled-coil containing protein 2	tacc2
ENSDARG00000058730	427.304	474.302	369.127	653.278	767.134	605.526	549.445	-0.629768	0.16457	-3.82675	0.000129849	0.00421081	retinol dehydrogenase 10a	rdh10a
ENSDARG00000032963	8.8205	6.57448	0	53.9113	39.4434	23.782	22.0886	-1.25968	0.330003	-3.81717	0.000134994	0.00435244	hairy-related 12	her12
ENSDARG00000068434	669.378	665.901	612.537	1040.17	1254.14	847.004	848.188	-0.642186	0.168278	-3.81621	0.000135516	0.0043609	H3 histone, family 3B.1	h3f3b.1
ENSDARG00000045074	407.703	420.767	410.141	591.438	667.318	570.768	511.356	-0.537322	0.141134	-3.80718	0.000140563	0.00448712	ADP-ribosylation factor-like 4D	arl4d
ENSDARG00000060123	15.6809	11.2705	21.3987	61.8394	79.6918	32.9289	37.135	-1.19758	0.314625	-3.80636	0.000141028	0.00448712	carbonic anhydrase XVI b	ca16b
ENSDARG00000017790	0	1.87842	3.56644	34.8838	14.4894	16.4644	11.8804	-1.23549	0.324917	-3.80247	0.000143263	0.00454921	cholinergic receptor, nicotinic, beta 2b	chrnb2b
ENSDARG00000069045	67.6238	51.6566	60.6296	206.131	119.94	104.275	101.709	-0.998039	0.262975	-3.79519	0.000147532	0.00467594	CTF8, chromosome transmission fidelity factor 8 homolog (S. cerevisiae)	chtf8
ENSDARG00000091760	405.743	419.827	393.2	564.483	730.911	589.061	517.204	-0.594404	0.156743	-3.79223	0.000149303	0.00472313	CWF19 like cell cycle control factor 2	cwf19l2
ENSDARG00000070494	2.94017	2.81763	5.34967	23.7844	29.7838	16.4644	13.5234	-1.25384	0.330856	-3.7897	0.000150829	0.00475351	platelet-derived growth factor receptor, alpha polypeptide	pdgfra
ENSDARG00000078140	38.2222	19.7234	21.3987	66.5963	84.5216	64.9431	49.2342	-1.08454	0.287137	-3.77708	0.000158677	0.00495328	si:dkey-18j18.3	si:dkey-18j18.3
ENSDARG00000070337	0	0.939211	0.891611	9.51376	24.954	11.891	8.0316	-1.19007	0.315103	-3.77675	0.000158885	0.00495328	homeobox C1a	hoxc1a
ENSDARG00000077403	6.86039	7.51369	20.5071	45.9832	68.4223	34.7583	30.6741	-1.22558	0.324618	-3.77547	0.000159706	0.00496805	collagen, type VIII, alpha 1a	col8a1a
ENSDARG00000073756	664.477	815.235	774.81	1163.85	1080.27	1053.72	925.394	-0.522168	0.138375	-3.77358	0.000160922	0.00499662	solute carrier family 12 (potassium/chloride transporter), member 7a	slc12a7a
ENSDARG00000097197	2.94017	0	3.56644	11.0994	26.5639	30.1848	12.3925	-1.22696	0.325732	-3.76678	0.000165364	0.00509685
ENSDARG00000098036	0	0	0	28.5413	8.85465	10.0616	7.90959	-1.13855	0.302907	-3.75875	0.000170767	0.00525374	si:ch211-69l10.4	si:ch211-69l10.4
ENSDARG00000103056	21.5612	36.6292	32.9896	84.0382	59.5676	94.2132	54.8332	-1.0516	0.280023	-3.75541	0.000173058	0.0053048	integrin alpha 4	itga4
ENSDARG00000006010	94.0853	124.915	113.235	188.689	199.632	193	152.259	-0.730423	0.194714	-3.75127	0.000175942	0.00537358	bmi1 polycomb ring finger oncogene 1a	bmi1a
ENSDARG00000103814	55.8631	34.7508	33.8812	77.6957	105.451	109.763	69.5674	-0.994372	0.265412	-3.74652	0.000179306	0.00546639	si:dkeyp-55h4.2	si:dkeyp-55h4.2
ENSDARG00000096484	135.248	140.882	123.042	253.7	188.362	298.189	189.904	-0.787396	0.210455	-3.7414	0.000183002	0.00554861	si:ch211-181p13.2	si:ch211-181p13.2
ENSDARG00000089586	14.7008	9.39211	16.9406	41.2263	35.4186	64.0284	30.2845	-1.16727	0.312824	-3.7314	0.00019042	0.00574268	neural cell adhesion molecule 3	ncam3
ENSDARG00000019098	1176.07	942.029	767.677	1408.04	1536.68	1962.01	1298.75	-0.699309	0.187634	-3.72698	0.000193791	0.00582908	CD82 molecule a	cd82a
ENSDARG00000021404	239.133	241.377	131.958	437.633	332.452	443.625	304.363	-0.849799	0.228144	-3.72483	0.000195448	0.00586274	zgc:110319	zgc:110319
ENSDARG00000044002	49.0028	123.037	107.885	234.673	181.923	245.137	156.943	-0.987663	0.265353	-3.72207	0.000197593	0.00590861	cytochrome P450, family 2, subfamily X, polypeptide 7	cyp2x7
ENSDARG00000019128	51.9429	20.6626	40.1225	267.971	103.841	64.0284	91.428	-1.19104	0.321022	-3.71014	0.000207148	0.00616963	tropomyosin 4b	tpm4b
ENSDARG00000103691	508.649	398.225	415.491	737.316	696.297	613.758	561.623	-0.590392	0.159463	-3.70237	0.000213592	0.00632789	DNA-binding protein RFX7-like	LOC100538179
ENSDARG00000059400	110.746	172.815	155.14	242.601	278.519	261.602	203.57	-0.749165	0.202708	-3.69579	0.000219206	0.00647138	transmembrane protein 167B	tmem167b
ENSDARG00000074506	310.677	370.988	377.151	518.5	510.35	583.573	445.207	-0.571737	0.154837	-3.69251	0.000222054	0.00652108	transmembrane protein 94	tmem94
ENSDARG00000103730	299.897	348.447	625.019	794.399	926.518	796.696	631.829	-0.845522	0.229569	-3.68308	0.000230431	0.0067318	vestigial-like family member 4b	vgll4b
ENSDARG00000104644	0	0.939211	0	9.51376	15.2944	13.7204	6.57796	-1.13873	0.309559	-3.67857	0.000234548	0.00684018	transcription factor IIIB 50 kDa subunit-like	LOC100536580
ENSDARG00000021147	86.2449	94.8603	75.7869	142.706	165.018	153.668	119.714	-0.757687	0.206058	-3.67705	0.000235945	0.0068571	NIPA like domain containing 3	nipal3
ENSDARG00000099292	0	0	0	14.2706	10.4646	11.891	6.10437	-1.11079	0.302251	-3.67504	0.000237808	0.0068874	uncharacterized LOC793338	LOC793338
ENSDARG00000094159	29.4017	30.0548	41.0141	122.093	100.621	53.0521	62.7061	-1.06497	0.290249	-3.66917	0.000243343	0.00702349
ENSDARG00000019260	301.857	347.508	342.379	569.24	504.715	452.772	419.745	-0.580562	0.15845	-3.66401	0.0002483	0.00712981	dehydrogenase/reductase (SDR family) member 9	dhrs9
ENSDARG00000041068	84.2847	93.9211	92.7276	190.275	155.359	145.436	127.001	-0.755678	0.206392	-3.66137	0.000250867	0.00719125	glutamic-oxaloacetic transaminase 2a, mitochondrial	got2a
ENSDARG00000002831	2.94017	9.39211	0.891611	31.7125	24.954	29.2701	16.5268	-1.21011	0.330554	-3.66086	0.000251368	0.00719332	collagen, type IV, alpha 4	col4a4
ENSDARG00000056664	44.1025	58.2311	63.3044	136.364	88.5465	139.033	88.2636	-0.925733	0.252929	-3.66005	0.000252166	0.00720388	ADP-ribosylation factor interacting protein 2b	arfip2b
ENSDARG00000104267	160.729	221.654	201.504	393.235	268.859	384.17	271.692	-0.746944	0.20474	-3.64826	0.000264019	0.00751817	periostin, osteoblast specific factor b	postnb
ENSDARG00000043710	788.944	786.12	896.069	1213	1183.3	1091.23	993.111	-0.475856	0.130444	-3.64798	0.000264308	0.00751817	parvin, alpha a	parvaa
ENSDARG00000054253	9.80055	5.63527	9.80772	33.2981	33.8087	28.3554	20.1176	-1.17042	0.320859	-3.64779	0.00026451	0.00751817	sine oculis binding protein homolog (Drosophila) a	sobpa
ENSDARG00000101056	5.88033	12.2097	15.1574	30.1269	39.4434	53.0521	25.9783	-1.16438	0.320289	-3.6354	0.000277554	0.00783587	gastrula zinc finger protein XlCGF8.2DB-like	LOC110437819
ENSDARG00000056934	1.96011	0	0.891611	53.9113	1.60994	74.09	22.0772	-1.1015	0.30345	-3.62992	0.000283512	0.00799067	hepatic and glial cell adhesion molecule a	hepacama
ENSDARG00000077546	216.592	169.058	153.357	302.855	278.519	324.716	240.849	-0.683324	0.18832	-3.62853	0.000285035	0.00800671	zinc finger, DHHC-type containing 1	zdhhc1
ENSDARG00000103576	49.0028	55.4134	32.9896	88.7951	116.72	96.0426	73.1606	-0.93119	0.256703	-3.6275	0.000286179	0.00802085	sb:eu779	sb:eu779
ENSDARG00000096700	29.4017	6.57448	16.049	96.7232	53.1279	51.2227	42.1832	-1.16963	0.322484	-3.62693	0.000286812	0.00802085
ENSDARG00000090232	43.1224	56.3527	48.147	207.717	199.632	54.8815	101.642	-1.11628	0.3078	-3.62664	0.00028713	0.00802085
ENSDARG00000006526	133.288	98.6172	37.4477	405.92	208.487	188.426	178.698	-1.09828	0.30286	-3.62636	0.000287448	0.00802085	fibronectin 1b	fn1b
ENSDARG00000074815	15.6809	4.69605	3.56644	28.5413	28.9788	79.5782	26.8403	-1.1991	0.33085	-3.62431	0.000289734	0.00807122	matrix-remodelling associated 5a	mxra5a
ENSDARG00000069139	8.8205	9.39211	1.78322	50.74	20.1242	37.5024	21.3937	-1.19594	0.33072	-3.61616	0.000299008	0.00824751	glutamate receptor, ionotropic, kainate 1a	grik1a
ENSDARG00000059680	12833.8	13866.5	15220.7	18185.5	21224.6	18860.9	16698.7	-0.457157	0.126439	-3.61564	0.000299602	0.00825021	fascin actin-bundling protein 1a	fscn1a
ENSDARG00000041411	412.603	410.435	353.078	680.234	779.209	500.336	522.649	-0.672807	0.186313	-3.61116	0.000304828	0.00833957	RAD51 recombinase	rad51
ENSDARG00000077828	611.554	418.888	484.145	841.967	927.323	707.057	665.156	-0.652104	0.180615	-3.61046	0.000305653	0.00834855	solute carrier family 29 (equilibrative nucleoside transporter), member 3	slc29a3
ENSDARG00000070272	9.80055	8.4529	10.6993	25.37	41.8583	34.7583	21.8232	-1.14938	0.318402	-3.60985	0.000306379	0.00835479	caspase 8, apoptosis-related cysteine peptidase, like 2	casp8l2
ENSDARG00000087996	91.1451	143.699	134.633	231.501	189.972	384.17	195.854	-0.920112	0.255342	-3.60344	0.000314028	0.00853567	poly(A) binding protein, nuclear 1-like (cytoplasmic)	pabpn1l
ENSDARG00000100057	241.094	206.626	267.483	329.81	415.363	405.208	310.931	-0.636672	0.176957	-3.59789	0.000320809	0.00867536	PTPRF interacting protein, binding protein 1b (liprin beta 1)	ppfibp1b
ENSDARG00000060805	95.0654	122.097	65.9792	172.833	177.898	210.379	140.709	-0.84394	0.234615	-3.59713	0.000321749	0.00867536	microtubule-associated protein 1Sa	map1sa
ENSDARG00000028159	583.133	562.587	575.981	845.139	905.589	735.412	701.307	-0.504958	0.140408	-3.59636	0.000322702	0.0086871	TEA domain family member 1a	tead1a
ENSDARG00000104493	104.866	101.435	131.067	204.546	175.483	207.635	154.172	-0.715819	0.199535	-3.58744	0.000333938	0.00893232	TBC1 domain family member 8	tbc1d8
ENSDARG00000070491	7.84044	4.69605	0.891611	26.9556	19.3192	35.673	15.896	-1.18566	0.330627	-3.5861	0.000335661	0.00896412	hippocalcin like 4	hpcal4
ENSDARG00000038672	65.6637	26.2979	35.6644	142.706	93.3763	98.7867	77.0826	-1.03124	0.287869	-3.58232	0.000340562	0.00903755	transcription factor 7	tcf7
ENSDARG00000016038	94.0853	92.9819	88.2695	156.977	144.089	183.853	126.709	-0.730342	0.20399	-3.58029	0.000343213	0.00908328	3-hydroxyacyl-CoA dehydratase 3	hacd3
ENSDARG00000002196	102.906	79.8329	84.7031	202.96	187.558	128.972	131.155	-0.819896	0.22901	-3.58017	0.000343367	0.00908328	BTB and CNC homology 1, basic leucine zipper transcription factor 1 b	bach1b
ENSDARG00000004695	180.33	150.274	113.235	253.7	250.345	273.493	203.563	-0.725734	0.202952	-3.57588	0.000349051	0.00919022	SIX homeobox 4a	six4a
ENSDARG00000062968	748.762	719.436	729.338	1003.7	983.671	990.611	862.586	-0.423599	0.118531	-3.57375	0.000351909	0.00925098	SET binding factor 1	sbf1
ENSDARG00000116118	7.84044	14.0882	1.78322	77.6957	19.3192	48.4787	28.2009	-1.18071	0.330545	-3.57203	0.000354231	0.00929747	muscle segment homeobox 1a	msx1a
ENSDARG00000101366	20.5812	15.9666	14.2658	52.3257	37.8335	53.9668	32.4899	-1.06423	0.298992	-3.55938	0.000371727	0.00971116	G protein-coupled receptor 1	gpr1
ENSDARG00000011925	764.443	829.323	976.314	1089.33	1427.21	1436.98	1087.27	-0.582199	0.163919	-3.55175	0.000382682	0.00996635	spinster homolog 1 (Drosophila)	spns1
ENSDARG00000037783	37.2421	27.2371	42.7973	98.3088	90.9614	63.1137	59.9434	-0.96157	0.271465	-3.54216	0.000396872	0.0102564	protein Z, vitamin K-dependent plasma glycoprotein a	proza
ENSDARG00000045803	202.871	487.45	602.729	940.276	936.178	956.767	687.712	-0.917159	0.258973	-3.54152	0.000397825	0.0102652	milk fat globule-EGF factor 8 protein b	mfge8b
ENSDARG00000036295	239.133	206.626	230.927	317.125	530.474	351.242	312.588	-0.737226	0.208933	-3.52852	0.000417884	0.0107334	golgin A7 family, member Ba	golga7ba
ENSDARG00000042368	17.641	11.2705	17.8322	50.74	38.6385	45.7346	30.3095	-1.06506	0.30188	-3.5281	0.000418557	0.0107342	kinesin family member 26Aa	kif26aa
ENSDARG00000044203	10.7806	21.6019	27.6399	55.4969	66.0074	51.2227	38.7916	-1.06551	0.302194	-3.52591	0.000422037	0.010807	sulfatase modifying factor 1	sumf1
ENSDARG00000111659	22.5413	27.2371	19.6154	63.425	57.9577	50.308	40.1808	-0.990791	0.281134	-3.52427	0.000424652	0.0108574	si:dkeyp-53d3.6	si:dkeyp-53d3.6
ENSDARG00000070621	106.826	115.523	156.032	294.926	268.054	174.706	186.011	-0.818476	0.232833	-3.5153	0.000439256	0.0111291	zgc:101564	zgc:101564
ENSDARG00000086927	133.288	146.517	175.647	340.91	265.639	214.953	212.826	-0.744651	0.212105	-3.51077	0.000446805	0.0112525	phosphatidylinositol-4-phosphate 3-kinase, catalytic subunit type 2 beta	pik3c2b
ENSDARG00000117132	34.3019	58.2311	18.7238	77.6957	119.135	108.848	69.4893	-1.0471	0.29839	-3.50918	0.000449485	0.0113031
ENSDARG00000101687	71.544	43.2037	70.4373	144.292	99.816	153.668	97.1602	-0.896273	0.255938	-3.50191	0.000461932	0.0115814	microtubule-associated protein 4-like	LOC100001114
ENSDARG00000092364	3.92022	3.75684	3.56644	38.055	19.3192	12.8057	13.5706	-1.15652	0.330412	-3.50023	0.000464862	0.0116096
ENSDARG00000044417	225.413	199.113	240.735	428.119	398.459	289.043	296.814	-0.672743	0.192286	-3.49865	0.000467619	0.0116371	dispatched homolog 1 (Drosophila)	disp1
ENSDARG00000007329	4910.08	6401.66	7378.08	8927.07	10214.2	9341.75	7862.15	-0.568581	0.162761	-3.49336	0.000476981	0.0118284	T-box 16	tbx16
ENSDARG00000058270	311.658	354.083	277.291	453.489	478.956	476.554	392.005	-0.546296	0.156765	-3.48481	0.00049248	0.0121478	si:ch211-114l13.7	si:ch211-114l13.7
ENSDARG00000074589	249.914	223.532	293.34	393.235	454.807	364.962	329.965	-0.612024	0.175746	-3.48244	0.000496875	0.012217	Ras and Rab interactor 2	rin2
ENSDARG00000003699	197.971	259.222	222.011	442.39	286.569	524.118	322.047	-0.768817	0.220806	-3.48187	0.000497921	0.012217	ATPase copper transporting alpha	atp7a
ENSDARG00000093768	49.0028	59.1703	57.9547	87.2094	116.72	119.825	81.647	-0.825206	0.237215	-3.47872	0.000503806	0.0123187	proline rich 18	prr18
ENSDARG00000038248	225.413	193.477	81.1366	429.705	313.937	377.768	270.239	-0.926719	0.266473	-3.47773	0.000505688	0.0123409	gamma-glutamylamine cyclotransferase, tandem duplicate 2	ggact.2
ENSDARG00000111876	71.544	90.1643	65.9792	210.888	85.3266	349.412	145.552	-1.05211	0.302551	-3.47746	0.000506184	0.0123409	CWF19-like protein 2	LOC110438503
ENSDARG00000095464	8.8205	5.63527	1.78322	39.6406	24.954	20.1232	16.8261	-1.14774	0.330835	-3.46923	0.000521954	0.0126657	glutathione S-transferase theta 2	gstt2
ENSDARG00000026068	134.268	108.948	106.993	164.905	209.292	243.308	161.286	-0.73187	0.211036	-3.46799	0.000524374	0.0126771	trafficking protein particle complex 5	trappc5
ENSDARG00000102265	88.205	73.2585	80.245	172.833	146.504	123.483	114.088	-0.757428	0.21841	-3.46792	0.000524502	0.0126771
ENSDARG00000070603	426.324	483.694	370.91	637.422	734.131	585.403	539.647	-0.571901	0.164967	-3.46676	0.000526779	0.0127138	heat shock protein 12A	hspa12a
ENSDARG00000003219	25.4814	43.2037	40.1225	152.22	596.481	101.531	159.84	-1.12586	0.325426	-3.45964	0.0005409	0.0130359	bridging integrator 2a	bin2a
ENSDARG00000078183	81.3446	62.9271	57.0631	87.2094	183.533	175.621	107.95	-0.923698	0.267071	-3.45862	0.000542944	0.0130664	zgc:165453	zgc:165453
ENSDARG00000100539	0.980055	0	0	11.0994	11.2696	11.891	5.87333	-1.0563	0.305601	-3.45647	0.000547308	0.0131338	bloodthirsty-related gene family, member 22	btr22
ENSDARG00000039881	2.94017	9.39211	7.13289	19.0275	35.4186	31.0995	17.5018	-1.13379	0.329599	-3.4399	0.000581928	0.0138853	cell migration inducing hyaluronidase 1	cemip
ENSDARG00000102020	43.1224	91.1035	89.1611	88.7951	273.689	254.284	140.026	-1.03671	0.301445	-3.43913	0.000583591	0.013888	patatin-like phospholipase domain containing 3	pnpla3
ENSDARG00000075230	3.92022	3.75684	3.56644	20.6131	15.2944	23.782	11.8222	-1.13574	0.330861	-3.43267	0.000597674	0.0141804	tet methylcytosine dioxygenase 1	tet1
ENSDARG00000115817	200.911	272.371	281.749	233.087	922.493	757.365	444.663	-0.99368	0.290217	-3.42393	0.000617236	0.0145418	si:dkey-46g23.2	si:dkey-46g23.2
ENSDARG00000117787	2.94017	3.75684	3.56644	14.2706	30.5888	15.5498	11.7788	-1.12975	0.330183	-3.4216	0.000622544	0.0146182
ENSDARG00000092254	26.4615	17.845	32.098	38.055	103.036	78.6635	49.3598	-1.05021	0.307468	-3.41566	0.000636266	0.0148858	si:dkeyp-33e11.1	si:dkeyp-33e11.1
ENSDARG00000068941	159.749	224.471	266.592	515.328	332.452	355.815	309.068	-0.764223	0.22402	-3.4114	0.000646292	0.0150574	zgc:113983	zgc:113983
ENSDARG00000092120	121.527	65.7448	111.451	206.131	179.508	185.682	145.007	-0.796437	0.233567	-3.40988	0.00064991	0.0150811
ENSDARG00000067717	66.6438	70.4408	86.4863	123.679	144.089	132.63	103.995	-0.740204	0.217155	-3.40864	0.000652884	0.0151112	translocase of outer mitochondrial membrane 7 homolog (yeast)	tomm7
ENSDARG00000086522	354.78	480.876	481.47	642.178	1040.02	635.711	605.839	-0.722256	0.212217	-3.40339	0.000665554	0.0153571	zona pellucida glycoprotein 2, tandem duplicate 5	zp2.5
ENSDARG00000100483	905.571	1048.16	996.821	1233.62	1411.91	1659.25	1209.22	-0.516019	0.15189	-3.39731	0.000680512	0.0156592	ventral expressed homeobox	vent
ENSDARG00000075027	0	0	0	19.0275	12.8795	5.48815	6.23252	-0.993926	0.29356	-3.38577	0.000709792	0.0161998
ENSDARG00000112859	10.7806	9.39211	9.80772	23.7844	43.4683	32.0142	21.5412	-1.08293	0.319889	-3.38533	0.000710919	0.0162036	Ras association (RalGDS/AF-6) domain family (N-terminal) member 10b	rassf10b
ENSDARG00000101726	103.886	153.091	170.298	306.026	181.923	467.407	230.438	-0.913941	0.270149	-3.38309	0.000716742	0.0163141	si:ch211-93f2.1	si:ch211-93f2.1
ENSDARG00000014208	938.893	1198.43	1339.2	1549.16	1890.87	1806.52	1453.84	-0.555166	0.164487	-3.37513	0.000737802	0.0167255	zgc:55413	zgc:55413
ENSDARG00000101576	5509.87	7180.27	7049.97	8292.82	10450.9	10196.1	8113.32	-0.520235	0.154433	-3.36868	0.000755304	0.0170412	T-box transcription factor Ta	tbxta
ENSDARG00000055530	64.6836	46.9605	69.5457	155.391	205.267	77.7488	103.266	-0.959717	0.284909	-3.3685	0.000755788	0.0170412	SERTA domain containing 2b	sertad2b
ENSDARG00000074143	70.564	64.8056	32.098	136.364	114.305	115.251	88.898	-0.895644	0.266547	-3.36017	0.00077895	0.0174232	myosin X-like 3	myo10l3
ENSDARG00000017474	712.5	331.541	409.249	762.686	945.032	1052.81	702.303	-0.789082	0.235548	-3.34999	0.000808156	0.0179332	zgc:110699	zgc:110699
ENSDARG00000039455	309.697	404.8	478.795	604.123	577.162	835.113	534.949	-0.678046	0.202489	-3.34856	0.000812335	0.0179784	tetraspanin 15	tspan15
ENSDARG00000016415	193.071	210.383	180.105	306.026	300.253	276.237	244.346	-0.555199	0.165917	-3.34625	0.000819118	0.0180809	dehydrogenase E1 and transketolase domain containing 1	dhtkd1
ENSDARG00000010727	39.2022	26.2979	40.1225	96.7232	64.3974	75.9194	57.1104	-0.905709	0.270849	-3.34397	0.00082589	0.0181847	tweety homolog 2, like	ttyh2l
ENSDARG00000013730	1520.07	1262.3	1300.86	1666.49	2253.11	2062.63	1677.58	-0.520168	0.155594	-3.3431	0.000828466	0.0182154	solute carrier family 4 (sodium bicarbonate cotransporter), member 4a	slc4a4a
ENSDARG00000036371	3.92022	5.63527	0	30.1269	26.5639	13.7204	13.3278	-1.08877	0.326057	-3.33921	0.000840184	0.0184217	actin, alpha 1a, skeletal muscle	acta1a
ENSDARG00000101706	1.96011	1.87842	0	42.8119	45.8832	1.82938	15.7272	-1.01225	0.303153	-3.33908	0.000840575	0.0184217	cysteine and glycine-rich protein 3 (cardiac LIM protein)	csrp3
ENSDARG00000041450	2098.3	1774.17	2227.24	2687.64	3318.08	2740.42	2474.31	-0.493086	0.14781	-3.33594	0.000850109	0.0185216	RAB11a, member RAS oncogene family	rab11a
ENSDARG00000015946	1903.27	2464.49	2525.93	3285.42	3244.02	3225.2	2774.72	-0.475986	0.14307	-3.32695	0.000878029	0.0190311	solute carrier family 44 (choline transporter), member 1a	slc44a1a
ENSDARG00000101441	586.073	568.223	386.068	1186.05	1329.81	568.938	770.859	-0.829317	0.24961	-3.32244	0.000892324	0.0192697	LIM domain and actin binding 1a	lima1a
ENSDARG00000040380	62.7235	105.192	21.3987	255.286	217.341	111.592	128.922	-1.04882	0.315681	-3.3224	0.000892476	0.0192697	Rho guanine nucleotide exchange factor (GEF) 1a	arhgef1a
ENSDARG00000035519	1865.04	1134.57	1589.74	3846.73	1687.21	3506.93	2271.7	-0.815987	0.2457	-3.32107	0.000896743	0.0193223	histone H1 like	histh1l
ENSDARG00000035151	21.5612	209.444	120.367	835.625	1079.46	784.805	508.544	-1.07449	0.323551	-3.32092	0.000897213	0.0193223	si:dkey-261j4.3	si:dkey-261j4.3
ENSDARG00000045014	4.90028	6.57448	5.34967	12.685	29.7838	32.0142	15.2179	-1.09567	0.330544	-3.31474	0.000917282	0.0196788	tubulin, alpha 2	tuba2
ENSDARG00000056831	57.8233	49.7782	86.4863	107.823	138.454	138.118	96.4139	-0.822346	0.248314	-3.31173	0.000927225	0.0198667	guanine nucleotide binding protein (G protein), gamma 2	gng2
ENSDARG00000011360	422.404	376.624	432.431	634.25	656.854	518.63	506.866	-0.521002	0.157403	-3.31	0.00093296	0.019959	nuclear factor of activated T cells 2 interacting protein	nfatc2ip
ENSDARG00000020475	1.96011	3.75684	8.0245	17.4419	23.3441	28.3554	13.8138	-1.09491	0.330818	-3.30972	0.000933906	0.019959	zinc and ring finger 1	znrf1
ENSDARG00000062485	203.851	331.541	293.34	474.102	381.555	639.369	387.293	-0.738918	0.223589	-3.3048	0.000950433	0.0202349	dedicator of cytokinesis 11	dock11
ENSDARG00000028976	192.091	167.18	193.48	302.855	276.104	263.431	232.523	-0.561002	0.170007	-3.29988	0.000967265	0.0205153	pseudouridylate synthase 3	pus3
ENSDARG00000051853	2.94017	12.2097	9.80772	26.9556	35.4186	32.9289	20.0435	-1.08013	0.327611	-3.29698	0.000977307	0.0207022	galactosamine (N-acetyl)-6-sulfatase	galns
ENSDARG00000029472	139.168	166.24	271.05	417.02	412.949	280.81	281.206	-0.794312	0.241258	-3.29238	0.000993437	0.0209909	afadin, adherens junction formation factor a	afdna
ENSDARG00000105187	17.641	10.3313	10.6993	52.3257	21.7341	61.2843	29.0026	-1.06562	0.32407	-3.28824	0.00100815	0.0212104	glycine cleavage system protein H (aminomethyl carrier), b	gcshb
ENSDARG00000008748	4094.67	4057.39	4318.96	5140.6	5604.99	5295.15	4751.96	-0.353577	0.107557	-3.28733	0.00101141	0.0212355	ubiquitin-conjugating enzyme E2Na	ube2na
ENSDARG00000061145	35.282	28.1763	26.7483	61.8394	72.4471	60.3696	47.4771	-0.882695	0.268541	-3.287	0.0010126	0.0212355	glucose-fructose oxidoreductase domain containing 2	gfod2
ENSDARG00000005993	156.809	73.2585	105.21	182.347	221.366	261.602	166.765	-0.820583	0.250891	-3.27068	0.00107289	0.022416	protein regulator of cytokinesis 1b	prc1b
ENSDARG00000015611	842.847	935.454	760.544	1174.95	1156.74	1149.77	1003.38	-0.436118	0.133399	-3.26926	0.00107828	0.0224725	RAS-like, family 11, member B	rasl11b
ENSDARG00000099439	1577.89	1755.39	1647.7	2173.89	2165.36	2141.29	1910.25	-0.36821	0.112656	-3.26843	0.00108145	0.0225107	stress-associated endoplasmic reticulum protein 1	serp1
ENSDARG00000105278	164.649	157.787	129.284	229.916	243.905	232.332	192.979	-0.593897	0.18178	-3.26712	0.00108647	0.0225763	wu:fa19b12	wu:fa19b12
ENSDARG00000030139	96.0454	108.009	117.693	182.347	152.139	222.27	146.417	-0.696569	0.21322	-3.26691	0.00108729	0.0225763	succinate dehydrogenase complex, subunit D, integral membrane protein b	sdhdb
ENSDARG00000105157	17.641	19.7234	13.3742	25.37	50.713	84.1516	35.1622	-1.04467	0.319834	-3.26629	0.00108966	0.0225976
ENSDARG00000027491	226.393	282.703	261.242	336.153	442.732	400.635	324.976	-0.572355	0.175439	-3.26241	0.0011047	0.0228347	uroporphyrinogen III synthase	uros
ENSDARG00000075864	64.6836	67.6232	83.8114	130.021	127.99	121.654	99.2972	-0.709759	0.217565	-3.26229	0.00110517	0.0228347	immunoglobulin superfamily, member 9a	igsf9a
ENSDARG00000098317	62.7235	64.8056	73.1121	128.436	132.015	101.531	93.7704	-0.734181	0.225191	-3.26026	0.00111311	0.0229705	dynein, cytoplasmic 1, light intermediate chain 1	dync1li1
ENSDARG00000096506	0	3.75684	0	26.9556	15.2944	10.9763	9.4972	-1.01402	0.311092	-3.25955	0.00111587	0.0229993
ENSDARG00000040505	190.131	100.496	138.2	241.015	235.856	314.654	203.392	-0.757964	0.233022	-3.25275	0.00114293	0.0234993	Yip1 interacting factor homolog B (S. cerevisiae)	yif1b
ENSDARG00000056713	11.7607	11.2705	15.1574	42.8119	30.5888	36.5877	24.6962	-1.00809	0.310452	-3.24717	0.0011656	0.0238778	protein serine kinase H1	pskh1
ENSDARG00000104011	1798.4	1667.1	1662.85	2218.29	2245.86	2168.73	1960.21	-0.360465	0.111047	-3.24604	0.00117021	0.023943	ribosomal protein S17	rps17
ENSDARG00000017917	120.547	247.952	301.365	504.229	530.474	343.009	341.263	-0.841081	0.259535	-3.24072	0.00119227	0.0242826	hairy and enhancer of split related-7	her7
ENSDARG00000043795	1509.28	1296.11	1245.58	2600.43	2839.93	1478.14	1828.25	-0.683365	0.210873	-3.24065	0.00119259	0.0242826	Rho GDP dissociation inhibitor (GDI) alpha	arhgdia
ENSDARG00000088130	222.473	210.383	219.336	494.715	429.853	248.796	304.259	-0.729112	0.226103	-3.22469	0.00126111	0.0255539	si:dkey-30c15.10	si:dkey-30c15.10
ENSDARG00000079161	43.1224	61.0487	31.2064	69.7675	148.114	99.7014	75.4934	-0.927237	0.287759	-3.22226	0.00127182	0.0257285	bassoon (presynaptic cytomatrix protein) b	bsnb
ENSDARG00000091317	2.94017	1.87842	1.78322	30.1269	18.5143	6.40284	10.2743	-1.03778	0.322088	-3.22204	0.0012728	0.0257285	hormonally up-regulated Neu-associated kinase	hunk
ENSDARG00000017821	1073.16	1257.6	1232.21	1390.59	2105.8	1876.03	1489.23	-0.551373	0.171244	-3.21981	0.00128276	0.0258989	GATA binding protein 5	gata5
ENSDARG00000061472	92.1252	109.888	100.752	252.115	198.827	128.057	146.961	-0.77879	0.241904	-3.21942	0.00128452	0.0259032	glucosidase, beta (bile acid) 2	gba2
ENSDARG00000040713	65.6637	122.097	83.8114	141.121	165.823	239.649	136.361	-0.826426	0.256746	-3.21885	0.00128705	0.0259051	retinoblastoma binding protein 9	rbbp9
ENSDARG00000093821	139.168	143.699	115.909	290.17	160.189	297.275	191.068	-0.764579	0.237543	-3.2187	0.00128774	0.0259051	si:ch211-110p13.9	si:ch211-110p13.9
ENSDARG00000079347	12.7407	12.2097	17.8322	34.8838	40.2484	40.2464	26.3602	-0.984381	0.305963	-3.21732	0.00129393	0.0259064	zgc:194659	zgc:194659
ENSDARG00000053586	400.843	583.25	466.313	677.062	693.882	964.085	630.906	-0.62296	0.193884	-3.21306	0.00131331	0.0262007	cAMP responsive element binding protein 1a	creb1a
ENSDARG00000045180	2.94017	6.57448	1.78322	30.1269	20.9292	12.8057	12.5266	-1.05584	0.329433	-3.20503	0.00135049	0.0267719	actin, alpha 2, smooth muscle, aorta	acta2
ENSDARG00000096778	44.1025	36.6292	60.6296	85.6238	121.55	85.0663	72.2669	-0.844215	0.263587	-3.20279	0.00136103	0.0268973
ENSDARG00000037855	232.273	240.438	251.434	369.451	449.172	308.251	308.503	-0.585871	0.183048	-3.20064	0.00137125	0.0270355	TAF11 RNA polymerase II, TATA box binding protein (TBP)-associated factor	taf11
ENSDARG00000100088	416.523	618.001	613.428	838.796	751.035	1089.4	721.197	-0.63182	0.197474	-3.19951	0.00137659	0.0270773	zmp:0000001114	zmp:0000001114
ENSDARG00000041799	0.980055	0	4.45806	9.51376	21.7341	21.9526	9.7731	-1.01364	0.316942	-3.19818	0.001383	0.0271715	connexin 43	cx43
ENSDARG00000005397	85.2648	90.1643	83.8114	209.303	148.919	120.739	123.034	-0.745614	0.23344	-3.19402	0.00140306	0.0274692	tripartite motif containing 3b	trim3b
ENSDARG00000044601	1686.67	1720.63	1635.21	2140.59	2086.48	2338.87	1934.74	-0.369073	0.11566	-3.19101	0.00141775	0.0277245	reticulon 4a	rtn4a
ENSDARG00000025757	49.9828	11.2705	10.6993	65.0107	93.3763	89.6398	53.3299	-1.03914	0.325921	-3.18833	0.00143098	0.0279507	tetraspanin 35	tspan35
ENSDARG00000087843	36.262	33.8116	37.4477	85.6238	141.674	47.564	63.7306	-0.958768	0.300918	-3.18614	0.00144184	0.0281301
ENSDARG00000033566	48.0227	82.6506	84.7031	115.751	120.745	279.896	121.961	-0.929212	0.291845	-3.18393	0.00145292	0.0282806	cytochrome P450, family 17, subfamily A, polypeptide 1	cyp17a1
ENSDARG00000004297	396.922	384.137	407.466	510.572	631.9	539.668	478.444	-0.477142	0.149951	-3.18198	0.00146271	0.0283367	interferon regulatory factor 2 binding protein-like	irf2bpl
ENSDARG00000116814	235.213	237.62	248.759	553.383	289.788	407.952	328.786	-0.690451	0.217006	-3.18171	0.0014641	0.0283367
ENSDARG00000104818	13.7208	19.7234	19.6154	52.3257	28.1739	77.7488	35.218	-1.0069	0.316467	-3.18168	0.00146424	0.0283367
ENSDARG00000032103	5203.11	5306.54	4861.96	7943.99	8514.95	5842.14	6278.78	-0.503988	0.158441	-3.18092	0.00146808	0.0283783	mitogen-activated protein kinase 6	mapk6
ENSDARG00000077614	92.1252	104.252	79.3534	156.977	146.504	154.583	122.299	-0.652165	0.205324	-3.17627	0.0014918	0.0287376	si:ch211-206k20.5	si:ch211-206k20.5
ENSDARG00000051731	43.1224	28.1763	22.2903	60.2538	93.3763	64.0284	51.8746	-0.915281	0.288367	-3.17401	0.00150349	0.0289298	FA core complex associated protein 24	faap24
ENSDARG00000100491	18.621	21.6019	32.9896	55.4969	52.3229	64.0284	40.8435	-0.913636	0.287996	-3.1724	0.00151186	0.0290243	uncharacterized LOC101884010, uncharacterized LOC101887121	LOC101884010, LOC101887121
ENSDARG00000020822	49.9828	46.0213	41.9057	88.7951	90.1564	79.5782	66.0732	-0.76346	0.240912	-3.16904	0.00152942	0.0292284	intraflagellar transport 22 homolog (Chlamydomonas)	ift22
ENSDARG00000074540	155.829	200.991	223.794	313.954	272.884	338.436	250.981	-0.607846	0.191808	-3.16904	0.00152946	0.0292284	G protein-coupled receptor 63	gpr63
ENSDARG00000061459	856.568	970.205	1008.41	1174.95	1370.06	1325.39	1117.6	-0.430585	0.136002	-3.16601	0.00154543	0.0294567	si:dkey-253i9.4	si:dkey-253i9.4
ENSDARG00000019747	1092.76	794.572	625.019	1679.18	1637.3	1046.41	1145.87	-0.695453	0.219678	-3.16578	0.00154666	0.0294567	hydroxy-delta-5-steroid dehydrogenase, 3 beta- and steroid delta-isomerase 2	hsd3b2
ENSDARG00000034427	2243.35	2698.35	2659.68	3380.55	3260.12	3490.46	2955.42	-0.39868	0.126056	-3.16272	0.00156304	0.0297349	Jupiter microtubule associated homolog 2	jpt2
ENSDARG00000114589	48.0227	21.6019	61.5212	85.6238	120.745	102.445	73.3267	-0.916941	0.290002	-3.16185	0.0015677	0.02977	junctional adhesion molecule 3a	jam3a
ENSDARG00000044355	2.94017	0	3.56644	17.4419	12.0745	20.1232	9.3577	-1.01919	0.322675	-3.15858	0.00158541	0.0299907	uncharacterized LOC100534830	LOC100534830
ENSDARG00000003776	196.991	190.66	154.249	245.772	381.555	273.493	240.453	-0.657306	0.20857	-3.15148	0.00162443	0.030657	phosphatidylinositol-5-phosphate 4-kinase, type II, alpha a	pip4k2aa
ENSDARG00000036102	124.467	92.9819	115.909	179.176	185.143	173.791	145.245	-0.622522	0.198246	-3.14015	0.0016886	0.0316088	CTD (carboxy-terminal domain, RNA polymerase II, polypeptide A) small phosphatase 2	ctdsp2
ENSDARG00000077469	1107.46	1107.33	1133.24	1390.59	1444.92	1479.06	1277.1	-0.355545	0.113264	-3.13909	0.00169476	0.0316317	RNA polymerase I subunit B	polr1b
ENSDARG00000008433	32.3418	37.5684	27.6399	247.358	149.724	17.3791	85.3352	-1.03792	0.330784	-3.13774	0.00170254	0.0317417	unc-45 myosin chaperone B	unc45b
ENSDARG00000103021	16.6609	11.2705	8.0245	42.8119	36.2236	28.3554	23.8911	-0.995058	0.317746	-3.13161	0.0017385	0.0322332	Fas (tnfrsf6)-associated via death domain	fadd
ENSDARG00000059714	8.8205	13.149	8.91611	31.7125	22.5391	44.8199	21.6595	-1.00952	0.322913	-3.12628	0.00177032	0.0327509	arylsulfatase family, member K	arsk
ENSDARG00000102873	102.906	46.0213	82.0282	209.303	107.061	194.829	123.691	-0.873574	0.279827	-3.12184	0.00179725	0.0331396
ENSDARG00000102411	77.4244	37.5684	57.0631	84.0382	173.873	122.569	92.0893	-0.878992	0.282349	-3.11314	0.00185108	0.0340948	zinc finger protein 271-like	LOC100534733
ENSDARG00000014794	157.789	134.307	148.899	231.501	269.664	197.573	189.956	-0.602686	0.193631	-3.11256	0.00185475	0.0341249	ubiquinol-cytochrome c reductase core protein 2a	uqcrc2a
ENSDARG00000037276	54.8831	43.2037	74.8953	96.7232	127.185	108.848	84.2898	-0.782138	0.25163	-3.10829	0.00188174	0.0345081	microtubule-associated protein 9	map9
ENSDARG00000074098	423.384	483.694	524.267	654.864	674.563	653.09	568.977	-0.446436	0.143775	-3.1051	0.00190217	0.0348069	si:ch211-86h15.1	si:ch211-86h15.1
ENSDARG00000075314	263.635	261.101	227.361	372.622	391.214	330.204	307.689	-0.505824	0.162918	-3.10477	0.00190425	0.034807	zgc:174906	zgc:174906
ENSDARG00000069301	40.1823	39.4469	74.8953	115.751	103.036	99.7014	78.8354	-0.825601	0.265991	-3.10387	0.00191006	0.0348374	transmembrane protein 177	tmem177
ENSDARG00000018025	0	0	0.891611	22.1988	9.65961	4.57346	6.22057	-0.90807	0.293009	-3.09912	0.00194099	0.0353416	T-box 2a	tbx2a
ENSDARG00000006467	3190.08	3549.28	3302.53	3900.64	4742.87	5442.42	4021.3	-0.462514	0.149447	-3.09483	0.00196928	0.0358007	protocadherin 8	pcdh8
ENSDARG00000100257	139.168	48.839	175.647	198.203	301.863	365.877	204.933	-0.910498	0.294831	-3.0882	0.00201373	0.0364905	zgc:174314	zgc:174314
ENSDARG00000056725	3832.02	4134.41	3629.75	4772.73	4955.38	5949.15	4545.57	-0.416447	0.134972	-3.08543	0.00203255	0.0367127	high mobility group box 3a	hmgb3a
ENSDARG00000105273	5.88033	6.57448	5.34967	52.3257	45.0782	5.48815	20.1161	-1.00956	0.327283	-3.08466	0.00203782	0.0367502	si:ch73-295i22.2	si:ch73-295i22.2
ENSDARG00000051899	16.6609	20.6626	12.4826	42.8119	51.5179	33.8436	29.6633	-0.940437	0.305727	-3.07606	0.00209752	0.0376032	exocyst complex component 3-like 1	exoc3l1
ENSDARG00000029865	211.692	189.721	100.752	342.495	373.505	240.564	243.121	-0.769137	0.250231	-3.07371	0.00211414	0.0378607	Ras association (RalGDS/AF-6) domain family member 2a	rassf2a
ENSDARG00000046143	184.25	123.037	111.451	231.501	253.565	221.355	187.527	-0.664802	0.216464	-3.07119	0.0021321	0.0381167	protein kinase, AMP-activated, beta 1 non-catalytic subunit, b	prkab1b
ENSDARG00000042667	73.5041	72.3192	106.102	193.446	138.454	130.801	119.104	-0.732017	0.238532	-3.06884	0.0021489	0.0383604	Kruppel-like factor 2a	klf2a
ENSDARG00000019815	1595.53	760.761	793.534	2541.76	1869.94	1522.96	1514.08	-0.759535	0.247536	-3.06838	0.00215225	0.0383795	fibronectin 1a	fn1a
ENSDARG00000040039	187.191	233.864	350.403	363.108	504.715	468.322	351.267	-0.688586	0.224905	-3.06168	0.00220098	0.0391145	PTTG1 interacting protein b	pttg1ipb
ENSDARG00000045006	52.923	58.2311	80.245	107.823	141.674	105.19	91.0143	-0.74778	0.244258	-3.06144	0.00220278	0.0391145	protein tyrosine phosphatase, receptor type, g a	ptprga
ENSDARG00000019962	66.6438	68.5624	59.7379	93.5519	111.086	148.18	91.2936	-0.7318	0.239188	-3.05952	0.00221693	0.0393241	DOP1 leucine zipper like protein A	dop1a
ENSDARG00000100697	820.306	1078.21	932.625	1124.21	1461.82	1635.47	1175.44	-0.534517	0.174767	-3.05845	0.00222486	0.0393816	uncharacterized LOC103908986	LOC103908986
ENSDARG00000104936	322.438	314.636	396.767	515.328	559.453	444.54	425.527	-0.516042	0.168792	-3.05727	0.00223362	0.0394536	si:ch211-225h24.2, uncharacterized LOC103909705	si:ch211-225h24.2, LOC103909705
ENSDARG00000039063	156.809	205.687	311.172	423.362	464.466	321.057	313.759	-0.717364	0.234944	-3.05334	0.00226307	0.0398898	piggyBac transposable element-derived protein 4-like	LOC100330143
ENSDARG00000008275	783.064	898.825	602.729	976.746	1146.27	1427.83	972.579	-0.580018	0.190079	-3.05145	0.0022774	0.0400585
ENSDARG00000076659	1316.21	1401.3	1271.44	2143.77	1763.68	1616.26	1585.44	-0.443995	0.145666	-3.04803	0.00230344	0.040408	cell division cycle associated 7b	cdca7b
ENSDARG00000097266	35.282	58.2311	49.0386	95.1376	96.5961	82.3222	69.4346	-0.77179	0.253221	-3.0479	0.00230449	0.040408	si:ch211-229g11.5	si:ch211-229g11.5
ENSDARG00000021201	410.643	495.903	460.071	618.394	722.861	589.976	549.642	-0.471138	0.154849	-3.04257	0.0023457	0.0410449	notochord homeobox	noto
ENSDARG00000075416	13.7208	18.7842	8.91611	49.1544	35.4186	32.0142	26.3347	-0.958163	0.314991	-3.04187	0.0023511	0.0410966	si:ch211-207k7.4	si:ch211-207k7.4
ENSDARG00000094057	18.621	24.4195	26.7483	57.0825	44.2732	55.7962	37.8235	-0.869848	0.286087	-3.0405	0.00236186	0.0412156	cytochrome P450, family 2, subfamily J, polypeptide 20	cyp2j20
ENSDARG00000075909	25.4814	22.5411	21.3987	65.0107	31.3937	87.8104	42.2727	-0.942273	0.30992	-3.04038	0.00236282	0.0412156	solute carrier family 35, member F3a	slc35f3a
ENSDARG00000024101	0.980055	1.87842	2.67483	14.2706	15.2944	10.0616	7.52666	-0.979407	0.322217	-3.03959	0.00236904	0.0412813	adrenoceptor alpha 1D	adra1d
ENSDARG00000102060	28.4216	107.07	88.2695	182.347	156.164	186.597	124.811	-0.893503	0.294155	-3.03752	0.00238531	0.0414788	zgc:92873	zgc:92873
ENSDARG00000099999	4975.74	5327.2	5236.43	6581.93	7313.94	6201.61	5939.48	-0.358958	0.118236	-3.03596	0.00239774	0.0416087	transcription factor 3b	tcf3b
ENSDARG00000045294	591.953	874.405	705.264	919.663	1122.13	1240.32	908.956	-0.548844	0.18089	-3.03413	0.00241229	0.0417749	SH3-domain GRB2-like endophilin B1a	sh3glb1a
ENSDARG00000100303	2.94017	1.87842	8.91611	19.0275	45.8832	12.8057	15.2418	-0.99079	0.326747	-3.03228	0.00242711	0.041945
ENSDARG00000018146	122.507	142.76	162.273	210.888	254.37	206.72	183.253	-0.591683	0.195149	-3.03195	0.00242982	0.0419488	glutathione peroxidase 1a	gpx1a
ENSDARG00000086256	43.1224	22.5411	30.3148	69.7675	84.5216	56.7109	51.1631	-0.86057	0.284291	-3.02708	0.00246929	0.0424556	si:ch211-236p5.2	si:ch211-236p5.2
ENSDARG00000087392	237.173	178.45	421.732	440.804	651.219	501.251	405.105	-0.764391	0.252699	-3.02491	0.00248711	0.0427182
ENSDARG00000052846	0.980055	0	0	14.2706	8.85465	6.40284	5.0847	-0.883637	0.293429	-3.01141	0.00260034		follistatin a	fsta
ENSDARG00000043260	48.0227	20.6626	74.8953	104.651	121.55	114.336	80.6864	-0.893824	0.297516	-3.00429	0.00266199	0.045351	xylulokinase homolog (H. influenzae)	xylb
ENSDARG00000007362	24.5014	44.1429	13.3742	79.2813	53.9328	80.4929	49.2876	-0.928994	0.309404	-3.00253	0.00267748	0.0455226	SFT2 domain containing 1	sft2d1
ENSDARG00000067673	42.1424	231.985	179.214	472.517	751.035	702.483	396.563	-0.99186	0.330751	-2.99881	0.00271032	0.0459878	small nuclear RNA activating complex, polypeptide 4	snapc4
ENSDARG00000020857	6.86039	4.69605	4.45806	28.5413	12.0745	26.5261	13.8594	-0.991649	0.330861	-2.99718	0.00272494	0.0461892	coiled-coil domain containing 149b	ccdc149b
ENSDARG00000012866	129.367	109.888	123.934	198.203	169.848	194.829	154.345	-0.570954	0.190524	-2.99676	0.00272866	0.0462057	phosphatidylinositol binding clathrin assembly protein a	picalma
ENSDARG00000030530	145.048	42.2645	81.1366	168.076	216.536	211.294	144.059	-0.861174	0.287736	-2.99293	0.00276312	0.0467054	solute carrier family 22 (organic cation transporter), member 2	slc22a2
ENSDARG00000095585	14.7008	8.4529	16.9406	28.5413	38.6385	42.0758	24.8916	-0.943354	0.315233	-2.99256	0.00276651	0.0467054
ENSDARG00000074183	9.80055	5.63527	15.1574	22.1988	31.3937	45.7346	21.6534	-0.976379	0.326684	-2.98876	0.0028011	0.0471945	si:dkey-172j4.3	si:dkey-172j4.3
ENSDARG00000035150	47.0426	288.338	205.962	750.001	937.788	677.787	484.486	-0.985423	0.330478	-2.98181	0.0028655	0.0481521	si:dkey-261j4.4	si:dkey-261j4.4
ENSDARG00000023703	35.282	25.3587	21.3987	42.8119	61.1776	84.1516	45.0301	-0.879541	0.295165	-2.97982	0.00288416	0.0483996	potassium channel tetramerization domain containing 6b	kctd6b
ENSDARG00000101385	6.86039	3.75684	8.0245	33.2981	28.9788	12.8057	15.6207	-0.984526	0.330798	-2.97622	0.0029183	0.0487777	coagulation factor VIII, procoagulant component	f8
ENSDARG00000019877	0	2.81763	1.78322	14.2706	14.4894	10.0616	7.23709	-0.940233	0.316148	-2.97403	0.00293916	0.0490776	ribokinase	rbks
ENSDARG00000093381	48.0227	4.69605	52.6051	112.579	152.139	95.1279	77.5284	-0.976433	0.328649	-2.97105	0.00296781	0.0495067	transglutaminase 2, like	tgm2l
ENSDARG00000093646	28.4216	9.39211	10.6993	61.8394	86.1316	22.8673	36.5586	-0.978527	0.329409	-2.97055	0.00297265	0.0495383	si:ch211-270n8.3	si:ch211-270n8.3
ENSDARG00000098365	14.7008	6.57448	4.45806	39.6406	16.9043	41.1611	20.5732	-0.980122	0.330485	-2.96571	0.00301987	0.0502255	leucine rich repeat containing 74B	lrrc74b
ENSDARG00000026680	127.407	97.6779	84.7031	179.176	149.724	189.341	138.005	-0.648777	0.218801	-2.96514	0.00302541	0.050234	solute carrier family 25 (mitochondrial carrier, brain), member 14	slc25a14
ENSDARG00000093760	347.92	170.936	170.298	496.301	431.463	349.412	327.722	-0.737495	0.248729	-2.96505	0.00302636	0.050234	si:ch211-197h24.9	si:ch211-197h24.9
ENSDARG00000021539	17.641	34.7508	54.3883	84.0382	88.5465	75.9194	59.214	-0.875734	0.296144	-2.95712	0.00310523	0.0512393	eph receptor B2b	ephb2b
ENSDARG00000099491	210.712	139.942	172.081	264.8	272.079	269.834	221.575	-0.568844	0.192402	-2.95655	0.00311106	0.0512852	transmembrane protein 176l.1	tmem176l.1
ENSDARG00000079672	8.8205	14.0882	20.5071	31.7125	37.0285	49.3933	26.925	-0.933014	0.315879	-2.95371	0.00313984	0.0516582	elongation factor like GTPase 1	efl1
ENSDARG00000095969	49.9828	29.1155	63.3044	104.651	92.5713	90.5545	71.6966	-0.796146	0.269746	-2.95147	0.00316267	0.0517106	si:ch73-106g13.1	si:ch73-106g13.1
ENSDARG00000022550	38.2222	32.8724	26.7483	69.7675	73.2521	54.8815	49.2907	-0.799191	0.270794	-2.95128	0.00316457	0.0517106	glucoside xylosyltransferase 1b	gxylt1b
ENSDARG00000019307	0.980055	2.81763	1.78322	22.1988	20.1242	4.57346	8.74622	-0.929984	0.3153	-2.94953	0.00318262	0.0519433	dual specificity phosphatase 5	dusp5
ENSDARG00000077115	150.928	125.854	200.612	188.689	309.108	360.389	222.597	-0.71567	0.242658	-2.94929	0.003185	0.0519433	si:ch73-44m9.1	si:ch73-44m9.1
ENSDARG00000098901	13.7208	0.939211	10.6993	9.51376	55.5428	82.3222	28.7897	-0.954687	0.324024	-2.94634	0.00321555	0.0523907
ENSDARG00000026595	317.538	296.791	329.004	464.588	400.874	442.711	375.251	-0.442797	0.150327	-2.94556	0.00322372	0.052473	platelet-activating factor acetylhydrolase 1b, regulatory subunit 1b	pafah1b1b
ENSDARG00000058958	14.7008	20.6626	9.80772	23.7844	68.4223	41.1611	29.7565	-0.951151	0.323412	-2.94099	0.00327168	0.0530992	si:ch73-106l15.3	si:ch73-106l15.3
ENSDARG00000059459	34.3019	30.0548	29.4232	65.0107	48.2981	85.0663	48.6925	-0.824753	0.280605	-2.9392	0.00329059	0.053308	si:ch211-283h6.4	si:ch211-283h6.4
ENSDARG00000040606	2166.9	2286.98	2336.91	2900.11	2773.11	4056.66	2753.45	-0.484641	0.16489	-2.93917	0.00329089	0.053308	transcription factor AP-2 gamma (activating enhancer binding protein 2 gamma)	tfap2c
ENSDARG00000091320	175.43	222.593	186.347	248.943	301.058	332.948	244.553	-0.548418	0.186925	-2.93389	0.00334748	0.0539443	NLR family CARD domain containing 6	nlrc6
ENSDARG00000005544	352.82	423.584	380.718	510.572	532.889	536.009	456.099	-0.426919	0.145522	-2.9337	0.00334944	0.0539443	BTB (POZ) domain containing 3a	btbd3a
ENSDARG00000086352	445.925	725.071	622.345	899.05	1495.63	755.535	823.926	-0.692069	0.235993	-2.93258	0.0033616	0.054004	zona pellucida glycoprotein 2, tandem duplicate 1	zp2.1
ENSDARG00000078452	186.21	107.07	100.752	248.943	193.192	266.175	183.724	-0.710556	0.242311	-2.93242	0.00336332	0.054004	heme oxygenase 2b	hmox2b
ENSDARG00000100166	3.92022	4.69605	2.67483	6.3425	18.5143	37.5024	12.275	-0.954094	0.325388	-2.93217	0.00336601	0.054004	si:dkeyp-9d4.3	si:dkeyp-9d4.3
ENSDARG00000095486	700.739	341.873	287.099	697.675	1295.19	700.654	670.539	-0.798742	0.272609	-2.92999	0.00338976	0.0542814	si:dkey-172k15.19	si:dkey-172k15.19
ENSDARG00000036569	48.0227	62.9271	68.6541	76.11	126.38	139.948	87.007	-0.762477	0.260261	-2.92966	0.00339335	0.0542871	BTB and CNC homology 1, basic leucine zipper transcription factor 2a	bach2a
ENSDARG00000035579	9.80055	7.51369	4.45806	28.5413	20.1242	24.6967	15.8557	-0.961433	0.328306	-2.92847	0.00340637	0.0543918	si:dkey-174n20.1	si:dkey-174n20.1
ENSDARG00000038981	0	0	0.891611	9.51376	9.65961	7.31753	4.56375	-0.851584	0.290915	-2.92726	0.00341964		zgc:153615	zgc:153615
ENSDARG00000078512	561.572	454.578	427.973	764.272	716.421	600.952	587.628	-0.489893	0.167552	-2.92384	0.00345747	0.0549986	acetyl-CoA carboxylase alpha	acaca
ENSDARG00000002249	2.94017	1.87842	0.891611	26.9556	4.82981	16.4644	8.99335	-0.919869	0.314645	-2.92351	0.0034611	0.0550043	thromboxane A synthase 1 (platelet)	tbxas1
ENSDARG00000031891	110.746	142.76	112.343	225.159	202.852	162.815	159.446	-0.609106	0.2084	-2.92277	0.00346931	0.0550306	T-box 1	tbx1
ENSDARG00000088549	38.2222	32.8724	34.7728	72.9388	66.0074	63.1137	51.3212	-0.753455	0.257856	-2.922	0.00347793	0.0551154	si:ch1073-390k14.1	si:ch1073-390k14.1
ENSDARG00000117450	17.641	23.4803	22.2903	53.9113	37.0285	53.9668	34.7197	-0.858709	0.293948	-2.9213	0.00348573	0.055135
ENSDARG00000104809	92.1252	83.5898	99.8604	139.535	133.625	174.706	120.574	-0.620469	0.212435	-2.92075	0.00349195	0.0551814	DNA topoisomerase I mitochondrial	top1mt
ENSDARG00000038814	23.5213	19.7234	3.56644	88.7951	33.8087	46.6493	36.0107	-0.963497	0.330137	-2.91847	0.00351751	0.0555153	myosin VIIA and Rab interacting protein	myrip
ENSDARG00000068575	63.7036	179.389	197.046	418.605	321.987	223.185	233.986	-0.840063	0.287862	-2.91828	0.00351969	0.0555153	transmembrane protein 51a	tmem51a
ENSDARG00000089243	669.378	758.882	876.454	1022.73	991.72	1229.35	924.751	-0.463035	0.158832	-2.91525	0.003554	0.0558514	R3H domain and coiled-coil containing 1-like	r3hcc1l
ENSDARG00000069485	54.8831	76.0761	107.885	126.85	138.454	182.024	114.362	-0.742758	0.254786	-2.91523	0.0035543	0.0558514	SPRY domain containing 7b	spryd7b
ENSDARG00000114245	417.503	278.946	358.428	521.671	533.694	496.678	434.487	-0.514387	0.176508	-2.91424	0.00356554	0.0559234	zgc:158619	zgc:158619
ENSDARG00000088165	0.980055	2.81763	0	14.2706	12.8795	9.14692	6.68245	-0.902902	0.310592	-2.90703	0.00364874	0.0570685
ENSDARG00000061311	52.923	45.0821	38.3393	71.3532	115.915	76.8341	66.7412	-0.771613	0.265539	-2.90584	0.00366266	0.0572329	zinc finger protein 438	znf438
ENSDARG00000061354	176.41	169.058	169.406	195.032	326.012	301.848	222.961	-0.608515	0.209468	-2.90505	0.003672	0.0573149	FAD-dependent oxidoreductase domain containing 2	foxred2
ENSDARG00000013834	9.80055	11.2705	6.24128	28.5413	44.2732	17.3791	19.5843	-0.953578	0.32848	-2.903	0.00369604	0.0575937	Rho guanine nucleotide exchange factor (GEF) 3	arhgef3
ENSDARG00000002787	673.298	593.581	599.163	1312.9	820.262	784.805	797.335	-0.57709	0.198817	-2.90262	0.0037006	0.0576114	transducin-like enhancer of split 3a	tle3a
ENSDARG00000114823	208.752	224.471	218.445	321.882	268.054	402.464	274.011	-0.551308	0.19023	-2.89811	0.00375421	0.0583114
ENSDARG00000054649	7.84044	11.2705	8.0245	17.4419	25.759	43.9052	19.0403	-0.950067	0.327872	-2.89768	0.00375938	0.0583114	Rac family small GTPase 1, like	rac1l
ENSDARG00000054560	3.92022	3.75684	0	19.0275	24.149	9.14692	10.0001	-0.924383	0.319214	-2.89581	0.00378183	0.0584893	hairy and enhancer of split-related 15, tandem duplicate 1, hairy and enhancer of split-related 15, tandem duplicate 2	her15.1, her15.2
ENSDARG00000028721	256.774	377.563	410.141	445.561	541.743	734.497	461.047	-0.633048	0.218642	-2.89537	0.00378711	0.0584893	mitogen-activated protein kinase 14b	mapk14b
ENSDARG00000005989	599.794	557.891	668.708	973.574	835.557	743.644	729.861	-0.451633	0.156154	-2.89224	0.00382512	0.0587871	ral guanine nucleotide dissociation stimulator-like 1	rgl1
ENSDARG00000068176	212.672	224.471	173.864	377.379	239.075	372.279	266.624	-0.610676	0.211215	-2.89125	0.00383716	0.0589182	ubiquinol-cytochrome c reductase complex assembly factor 1	uqcc1
ENSDARG00000076573	0	0	0	3.17125	4.82981	44.8199	8.80349	-0.790821	0.27387	-2.88758	0.00388214	0.0593919	si:dkey-88j15.3	si:dkey-88j15.3
ENSDARG00000019702	19.6011	26.2979	24.9651	61.8394	53.9328	40.2464	37.8138	-0.834655	0.28908	-2.88728	0.00388592	0.0593955	aldolase C, fructose-bisphosphate, b	aldocb
ENSDARG00000052567	213.652	183.146	135.525	294.926	284.154	254.284	227.615	-0.579675	0.20104	-2.88338	0.0039343	0.0599712	transmembrane protein 35	tmem35
ENSDARG00000086452	5.88033	0.939211	0.891611	15.8563	12.0745	21.0379	9.44664	-0.924816	0.321045	-2.88065	0.00396862	0.0604396	death domain containing 1	dthd1
ENSDARG00000070714	68.6039	32.8724	28.5316	74.5244	96.5961	113.422	69.0917	-0.838777	0.291447	-2.87798	0.00400233	0.0607877	zgc:173544	zgc:173544
ENSDARG00000003902	2.94017	0	0	9.51376	13.6845	12.8057	6.49068	-0.869727	0.30228	-2.87723	0.00401189	0.0608778	cathepsin L.1	ctsl.1
ENSDARG00000105122	135.248	93.9211	99.8604	218.816	154.554	175.621	146.337	-0.636857	0.221673	-2.87296	0.00406647	0.0614838
ENSDARG00000102339	9.80055	8.4529	3.56644	28.5413	44.2732	12.8057	17.9067	-0.948857	0.330835	-2.86807	0.00412985	0.06233	si:dkey-5n7.2	si:dkey-5n7.2
ENSDARG00000005104	398.882	568.223	426.19	692.919	595.676	774.744	576.106	-0.519646	0.181281	-2.86652	0.00415015	0.0625801	LIM domain kinase 2	limk2
ENSDARG00000100594	43.1224	47.8998	95.4024	128.436	144.089	105.19	94.0232	-0.788859	0.275375	-2.86467	0.00417439	0.0626436	seizure 6-like protein	LOC100331987
ENSDARG00000095908	240.114	289.277	556.365	651.692	853.266	522.289	518.834	-0.734681	0.256466	-2.86463	0.00417498	0.0626436	spermidine/spermine N1-acetyltransferase 1a, duplicate 2	sat1a.2
ENSDARG00000091762	107.806	85.4682	76.6786	176.004	211.707	108.848	127.752	-0.723501	0.25282	-2.86172	0.00421346	0.0630256	zinc finger and BTB domain containing 40	zbtb40
ENSDARG00000077706	17.641	9.39211	14.2658	34.8838	45.0782	28.3554	24.936	-0.902679	0.315506	-2.86105	0.00422242	0.0630826	uncharacterized LOC108179108	LOC108179108
ENSDARG00000004836	270.495	241.377	201.504	275.899	496.665	388.744	312.447	-0.622135	0.217817	-2.85623	0.004287	0.063672	DnaJ (Hsp40) homolog, subfamily C, member 5ab	dnajc5ab
ENSDARG00000099908	6.86039	12.2097	11.5909	31.7125	24.954	30.1848	19.5854	-0.915358	0.32107	-2.85096	0.00435878	0.0645668
ENSDARG00000009885	1.96011	9.39211	1.78322	31.7125	14.4894	20.1232	13.2434	-0.93224	0.327272	-2.84852	0.00439235	0.0649933	sulfotransferase family 3, cytosolic sulfotransferase 1	sult3st1
ENSDARG00000057248	463.566	412.314	417.274	559.726	607.751	558.877	503.251	-0.398809	0.140035	-2.84793	0.00440053	0.0649933	sodium channel and clathrin linker 1	sclt1
ENSDARG00000086060	19.6011	7.51369	8.0245	33.2981	26.5639	45.7346	23.456	-0.927148	0.325573	-2.84774	0.00440304	0.0649933
ENSDARG00000054562	2.94017	0	2.67483	17.4419	16.0994	8.23222	7.89808	-0.897909	0.315899	-2.84239	0.00447766	0.065921	transcription factor HES-5	LOC100534909
ENSDARG00000091938	13.7208	20.6626	22.2903	57.0825	60.3726	27.4407	33.5949	-0.887652	0.312691	-2.83875	0.00452904	0.0665025
ENSDARG00000071223	0	0	0	9.51376	6.43974	8.23222	4.03095	-0.781376	0.275274	-2.83854	0.00453209		zgc:158445	zgc:158445
ENSDARG00000060594	632.136	467.727	481.47	848.31	664.903	767.426	643.662	-0.48798	0.172076	-2.83584	0.0045705	0.0669357	hydroxyacyl-CoA dehydrogenase trifunctional multienzyme complex subunit alpha b	hadhab
ENSDARG00000101104	18.621	18.7842	16.9406	53.9113	35.4186	37.5024	30.1964	-0.851147	0.300199	-2.83528	0.00457862	0.0669962	protein FAM111A-like	LOC101886648
ENSDARG00000027316	434.164	509.992	488.603	635.836	833.142	591.805	582.257	-0.487834	0.172219	-2.83265	0.00461643	0.0674603	t-complex 11, testis-specific-like 2	tcp11l2
ENSDARG00000026865	185.23	191.599	246.976	356.766	309.913	274.407	260.815	-0.534953	0.189001	-2.83043	0.00464853	0.0675603	family with sequence similarity 107, member B	fam107b
ENSDARG00000078760	1.96011	5.63527	8.0245	30.1269	23.3441	12.8057	13.6494	-0.935005	0.330352	-2.83033	0.00465001	0.0675603	calcium channel, voltage dependent, alpha2/delta subunit 3	cacna2d3
ENSDARG00000099545	233.253	280.824	249.651	296.512	474.931	395.147	321.72	-0.557084	0.196842	-2.8301	0.00465337	0.0675603	sorting nexin 25	snx25
ENSDARG00000036135	58.8033	49.7782	35.6644	84.0382	75.667	117.995	70.3244	-0.755174	0.266885	-2.82959	0.0046608	0.0676097	butyrobetaine (gamma), 2-oxoglutarate dioxygenase (gamma-butyrobetaine hydroxylase) 1	bbox1
ENSDARG00000051823	0	11.2705	7.13289	36.4694	17.7093	38.417	18.4999	-0.924095	0.326658	-2.82894	0.00467024	0.0676883	hyaluronidase-4-like	LOC108181664
ENSDARG00000019130	3.92022	2.81763	1.78322	15.8563	12.0745	14.6351	8.51449	-0.925093	0.32722	-2.82713	0.00469678	0.0679556	polo-like kinase 2b (Drosophila)	plk2b
ENSDARG00000099374	7.84044	0	8.91611	30.1269	24.954	23.782	15.9366	-0.927719	0.328235	-2.82639	0.00470757	0.0680532	sp9 transcription factor	sp9
ENSDARG00000053155	198.951	334.359	292.448	361.523	442.732	514.057	357.345	-0.598821	0.211997	-2.82466	0.00473306	0.068304	asparagine-linked glycosylation 3 (alpha-1,3-mannosyltransferase)	alg3
ENSDARG00000070600	1494.58	1375	1299.08	1939.22	2174.22	1595.22	1646.22	-0.428426	0.151828	-2.82178	0.00477581	0.0688619	dual specificity tyrosine phosphorylation regulated kinase 3	dyrk3
ENSDARG00000009336	7257.31	7407.56	8432.86	9084.05	10163.5	10486	8805.22	-0.351134	0.124564	-2.81891	0.00481867	0.0693014	allograft inflammatory factor 1-like	aif1l
ENSDARG00000017431	97.0255	83.5898	82.9198	144.292	120.745	159.156	114.621	-0.603523	0.21412	-2.81862	0.00482311	0.069306	MINDY lysine 48 deubiquitinase 2	mindy2
ENSDARG00000019774	975.155	818.992	701.698	1174.95	1443.31	1021.71	1022.64	-0.50232	0.17835	-2.81648	0.00485525	0.0696485	zinc fingers and homeoboxes 3	zhx3
ENSDARG00000058302	267.555	362.535	278.183	394.821	416.973	611.929	388.666	-0.580024	0.206279	-2.81185	0.00492578	0.070361	SH3 domain binding glutamate-rich protein like	sh3bgrl
ENSDARG00000095280	4.90028	11.2705	8.91611	15.8563	37.0285	28.3554	17.7212	-0.925912	0.32929	-2.81184	0.00492586	0.070361	si:dkey-222e15.4	si:dkey-222e15.4
ENSDARG00000036252	282.256	249.83	274.616	440.804	304.278	503.995	342.63	-0.563973	0.200838	-2.8081	0.00498348	0.071003	RAS related 2	rras2
ENSDARG00000025212	205.812	154.97	149.791	282.241	329.232	210.379	222.071	-0.604747	0.215553	-2.80556	0.00502286	0.0714428	integrator complex subunit 11	ints11
ENSDARG00000095190	5.88033	0	0	26.9556	11.2696	19.2085	10.5523	-0.856403	0.305301	-2.80511	0.0050299	0.0714825
ENSDARG00000060395	262.655	298.669	256.784	340.91	397.654	399.72	326.065	-0.450649	0.160719	-2.80395	0.00504809	0.0716804	si:dkey-127k13.1	si:dkey-127k13.1
ENSDARG00000112977	0.980055	0.939211	1.78322	7.92813	15.2944	8.23222	5.85954	-0.869914	0.310428	-2.8023	0.00507393	0.071865	zmp:0000001236	zmp:0000001236
ENSDARG00000030156	236.193	211.322	285.316	388.478	324.402	354.9	300.102	-0.496771	0.177359	-2.80093	0.0050955	0.0721097	N-acetylglucosaminidase, alpha	naglu
ENSDARG00000091513	3.92022	5.63527	9.80772	3.17125	40.2484	64.0284	21.1352	-0.902137	0.322316	-2.79892	0.0051274	0.0725	si:dkey-22o12.2	si:dkey-22o12.2
ENSDARG00000092746	137.208	184.085	145.333	248.943	227.001	223.185	194.292	-0.528002	0.188852	-2.79585	0.0051763	0.0729459	si:ch211-150o23.2	si:ch211-150o23.2
ENSDARG00000099306	644.876	557.891	544.774	789.642	840.386	716.204	682.296	-0.404034	0.144708	-2.79206	0.00523736	0.0735595	zgc:175088	zgc:175088
ENSDARG00000093872	15.6809	6.57448	12.4826	38.055	24.149	35.673	22.1025	-0.899706	0.322349	-2.79109	0.00525302	0.0737178	uncharacterized LOC101882212	LOC101882212
ENSDARG00000097658	0	0	0	9.51376	8.85465	5.48815	3.97609	-0.761341	0.273047	-2.78832	0.00529824
ENSDARG00000017010	263.635	271.432	238.952	383.721	344.526	342.095	307.393	-0.436723	0.156659	-2.78774	0.00530776	0.0743617	secretory carrier membrane protein 2, like	scamp2l
ENSDARG00000112884	180.33	244.195	126.609	336.153	386.385	237.82	251.915	-0.674018	0.241914	-2.78619	0.00533308	0.0746542
ENSDARG00000038112	0.980055	1.87842	0.891611	9.51376	9.65961	10.9763	5.64996	-0.867776	0.311945	-2.78183	0.00540535	0.0752934	si:dkeyp-59c12.1	si:dkeyp-59c12.1
ENSDARG00000077569	7.84044	6.57448	7.13289	28.5413	16.0994	24.6967	15.1475	-0.914012	0.328567	-2.78181	0.00540563	0.0752934	leucine rich repeat neuronal 3a	lrrn3a
ENSDARG00000002840	48.0227	47.8998	92.7276	122.093	128.795	107.019	91.0928	-0.736024	0.264734	-2.78024	0.00543192	0.0755968	si:dkey-28b4.8	si:dkey-28b4.8
ENSDARG00000062855	134.268	73.2585	41.0141	152.22	168.238	199.403	128.067	-0.797868	0.287661	-2.77364	0.00554335	0.0768294	pleckstrin homology domain containing, family G (with RhoGef domain) member 7	plekhg7
ENSDARG00000092846	278.336	305.244	360.211	654.864	385.58	447.284	405.253	-0.577469	0.208458	-2.77019	0.00560238	0.0771195	zgc:162611	zgc:162611
ENSDARG00000044924	42.1424	18.7842	11.5909	50.74	62.7875	70.4313	42.7461	-0.874729	0.315786	-2.77	0.0056056	0.0771195	growth differentiation factor 11	gdf11
ENSDARG00000096950	36.262	3.75684	21.3987	41.2263	94.1812	68.6019	44.2378	-0.913854	0.330166	-2.76786	0.0056425	0.0775636	si:ch211-116o3.6	si:ch211-116o3.6
ENSDARG00000093048	49.9828	73.2585	41.9057	141.121	61.9825	154.583	87.1389	-0.810519	0.292981	-2.76646	0.00566687	0.0777666	si:ch211-158d24.4	si:ch211-158d24.4
ENSDARG00000090194	84.2847	132.429	106.993	206.131	154.554	171.047	142.573	-0.615757	0.222599	-2.76621	0.00567115	0.0777666	late endosomal/lysosomal adaptor, MAPK and MTOR activator 5	lamtor5
ENSDARG00000117799	7.84044	15.0274	12.4826	39.6406	25.759	30.1848	21.8225	-0.882798	0.319544	-2.76268	0.00573296	0.0783582
ENSDARG00000070794	749.742	435.794	481.47	906.978	878.22	775.659	704.644	-0.555444	0.201129	-2.76162	0.00575145	0.078547	growth regulating estrogen receptor binding 1	greb1
ENSDARG00000075748	12.7407	10.3313	4.45806	41.2263	16.0994	34.7583	19.9357	-0.910472	0.329925	-2.75963	0.00578661	0.0788737	zgc:172352	zgc:172352
ENSDARG00000052855	90.1651	106.131	114.126	193.446	126.38	196.659	137.818	-0.627466	0.227397	-2.75934	0.00579175	0.0788737	cathepsin O	ctso
ENSDARG00000089338	0	0.939211	0	11.0994	41.0534	0.914692	9.00111	-0.758577	0.274952	-2.75894	0.00579885	0.0788737	si:ch211-110e21.3	si:ch211-110e21.3
ENSDARG00000096005	1.96011	2.81763	3.56644	9.51376	19.3192	12.8057	8.33048	-0.897767	0.32549	-2.7582	0.00581198	0.0789883
ENSDARG00000089159	186.21	161.544	181.889	239.43	361.431	230.502	226.834	-0.580844	0.210651	-2.75737	0.00582677	0.0791253	acyl-CoA thioesterase 14	acot14
ENSDARG00000088861	351.84	333.42	394.984	426.533	655.244	506.739	444.793	-0.512427	0.185893	-2.75657	0.00584104	0.0792551
ENSDARG00000012177	91.1451	32.8724	87.3779	122.093	123.965	206.72	110.696	-0.806604	0.292785	-2.75493	0.0058704	0.0795891	RAB4B, member RAS oncogene family	rab4b
ENSDARG00000098745	617.435	657.448	651.768	775.371	991.72	819.564	752.218	-0.405287	0.147143	-2.75437	0.00588049	0.0796617	transcription factor EC	tfec
ENSDARG00000059816	239.133	301.487	254.109	307.611	412.949	471.981	331.212	-0.53477	0.194254	-2.75294	0.00590624	0.0798914	zgc:136864	zgc:136864
ENSDARG00000054177	1.96011	1.87842	2.67483	9.51376	19.3192	9.14692	7.41554	-0.882728	0.320654	-2.7529	0.00590696	0.0798914	adhesion G protein-coupled receptor A1a	adgra1a
ENSDARG00000074221	7.84044	9.39211	13.3742	25.37	24.954	33.8436	19.1291	-0.886848	0.322202	-2.75246	0.00591495	0.079935	zgc:172302	zgc:172302
ENSDARG00000090219	88.205	131.49	96.294	179.176	214.121	138.118	141.234	-0.641532	0.233143	-2.75166	0.00592936	0.0800654	WD repeat domain 45	wdr45
ENSDARG00000006491	3.92022	4.69605	11.5909	20.6131	15.2944	42.0758	16.3651	-0.908348	0.330625	-2.74737	0.00600758	0.0808616	1-acylglycerol-3-phosphate O-acyltransferase 9, like	agpat9l
ENSDARG00000060554	386.142	383.198	344.162	589.853	986.891	388.744	513.165	-0.68197	0.248305	-2.7465	0.00602348	0.0809227	methylmalonyl CoA mutase	mut
ENSDARG00000057218	141.128	127.733	94.5108	179.176	176.288	218.611	156.241	-0.585309	0.213125	-2.74632	0.00602681	0.0809227	TBC1 domain family, member 15	tbc1d15
ENSDARG00000059886	41.1623	51.6566	45.4722	80.8669	99.816	68.6019	64.596	-0.698891	0.254506	-2.74607	0.00603139	0.0809227	family with sequence similarity 222, member Ba	fam222ba
ENSDARG00000074635	847.748	729.767	503.76	1668.08	1194.57	753.706	949.605	-0.667353	0.243216	-2.74387	0.00607187	0.0812712	ATP-binding cassette, sub-family A (ABC1), member 1A	abca1a
ENSDARG00000097535	13.7208	17.845	15.1574	22.1988	61.9825	37.5024	28.0678	-0.876715	0.319887	-2.7407	0.00613076	0.0817986	si:ch211-252f13.5	si:ch211-252f13.5
ENSDARG00000025074	141.128	188.781	157.815	201.374	241.49	363.133	215.62	-0.628162	0.229247	-2.74011	0.00614179	0.0818808	solute carrier family 25 (mitochondrial carrier; dicarboxylate transporter), member 10	slc25a10
ENSDARG00000099273	938.893	1039.71	926.384	1289.11	1130.17	1493.69	1136.33	-0.406678	0.148742	-2.73411	0.00625484	0.0830583	zgc:103508	zgc:103508
ENSDARG00000061070	2.94017	5.63527	8.0245	38.055	8.85465	25.6114	14.8535	-0.899808	0.329136	-2.73385	0.0062599	0.0830598	carbohydrate (chondroitin 6) sulfotransferase 3a	chst3a
ENSDARG00000018765	718.38	939.211	815.824	1060.78	1047.26	1307.09	981.426	-0.437025	0.159907	-2.733	0.00627612	0.0831437	pbx/knotted 1 homeobox 1.1	pknox1.1
ENSDARG00000077948	1438.72	1173.07	1489.88	1970.93	1716.19	1771.76	1593.43	-0.391092	0.143151	-2.73203	0.00629456	0.0833223	ubiquitin specific peptidase 54a	usp54a
ENSDARG00000096217	46.0626	42.2645	48.147	65.0107	101.426	78.6635	63.5957	-0.700142	0.256425	-2.7304	0.0063258	0.0836041	si:dkey-51d8.9	si:dkey-51d8.9
ENSDARG00000077696	70.564	114.584	78.4618	152.22	132.015	155.498	117.224	-0.630708	0.231206	-2.72791	0.0063737	0.0841048	si:dkey-30h22.11	si:dkey-30h22.11
ENSDARG00000011170	15.6809	16.9058	12.4826	30.1269	37.0285	37.5024	24.9545	-0.83775	0.307226	-2.72681	0.00639489	0.0843182	NDRG family member 2	ndrg2
ENSDARG00000059722	81.3446	125.854	68.6541	136.364	177.898	160.986	125.183	-0.663066	0.243467	-2.72343	0.0064607	0.0849772	UBA domain containing 1	ubac1
ENSDARG00000089878	135.248	74.1977	106.993	171.248	226.196	150.009	143.982	-0.664776	0.244543	-2.71845	0.00655894	0.0856147	neural precursor cell expressed, developmentally down-regulated 9	nedd9
ENSDARG00000100592	16.6609	23.4803	26.7483	47.5688	39.4434	57.6256	35.2546	-0.802409	0.295175	-2.71842	0.00655948	0.0856147	solute carrier family 8 (sodium/calcium exchanger), member 2b	slc8a2b
ENSDARG00000044803	787.964	343.751	424.407	815.012	1018.28	832.369	703.631	-0.654813	0.241283	-2.71388	0.00664995	0.0866609	dehydrogenase/reductase (SDR family) member 3b	dhrs3b
ENSDARG00000052435	578.233	596.399	560.823	677.062	909.614	765.597	681.288	-0.416972	0.153721	-2.71252	0.00667728	0.0869496	sprouty-related, EVH1 domain containing 2a	spred2a
ENSDARG00000094478	33.3219	66.684	75.7869	96.7232	113.5	124.398	85.0691	-0.732469	0.270689	-2.70594	0.00681112	0.0883499	si:ch1073-75o15.4	si:ch1073-75o15.4
ENSDARG00000075735	96.0454	65.7448	23.1819	202.96	118.33	115.251	103.586	-0.835338	0.308979	-2.70355	0.00686039	0.0887942	CXXC finger protein 5b	cxxc5b
ENSDARG00000097158	242.074	167.18	271.05	358.351	280.129	490.275	301.51	-0.625907	0.231549	-2.70313	0.00686904	0.0887942
ENSDARG00000024642	2456.02	2206.21	1929.45	2628.97	3116.84	2952.62	2548.35	-0.381799	0.141283	-2.70237	0.00688475	0.0887942	phosphatidylinositol-4-phosphate 5-kinase, type I, alpha, b	pip5k1ab
ENSDARG00000096948	49.9828	62.9271	85.5947	96.7232	129.6	119.825	90.7754	-0.670783	0.248222	-2.70235	0.00688515	0.0887942	zinc finger protein OZF-like	LOC561230
ENSDARG00000054058	32.3418	35.69	35.6644	82.4525	66.0074	51.2227	50.5632	-0.731679	0.27076	-2.70232	0.00688581	0.0887942	H1 histone family, member X	h1fx
ENSDARG00000104822	141.128	108.948	139.983	176.004	189.167	229.588	164.136	-0.54859	0.203014	-2.70223	0.00688765	0.0887942
ENSDARG00000097085	1.96011	2.81763	0.891611	45.9832	0	44.8199	16.0787	-0.774898	0.287485	-2.69544	0.00702956	0.0901394	si:ch211-261a10.5	si:ch211-261a10.5
ENSDARG00000014068	181.31	293.973	345.945	431.29	451.587	414.355	353.077	-0.579582	0.215109	-2.69436	0.00705235	0.0902938	phosphoglycerate mutase 1b	pgam1b
ENSDARG00000003169	3972.16	3905.24	3961.43	4519.03	5220.22	4968.6	4424.45	-0.304204	0.113135	-2.68886	0.00716962	0.0915857	membrane associated guanylate kinase, WW and PDZ domain containing 1b	magi1b
ENSDARG00000034210	5.88033	8.4529	0.891611	30.1269	25.759	11.891	13.8336	-0.880735	0.327622	-2.68827	0.00718233	0.0916088	si:dkey-240h12.4	si:dkey-240h12.4
ENSDARG00000079886	221.492	186.903	162.273	258.457	285.764	278.066	232.159	-0.487289	0.181586	-2.68352	0.00728511	0.0927788	OTU deubiquitinase with linear linkage specificity b	otulinb
ENSDARG00000044954	7.84044	5.63527	4.45806	15.8563	28.1739	16.4644	13.0714	-0.887346	0.330768	-2.68268	0.0073034	0.092894	slit homolog 1a (Drosophila)	slit1a
ENSDARG00000002758	289.116	213.201	197.938	317.125	416.973	321.971	292.721	-0.536145	0.20027	-2.67711	0.0074261	0.0940752	death effector domain-containing 1	dedd1
ENSDARG00000060646	379.281	517.505	387.851	523.257	716.421	618.332	523.774	-0.49072	0.183461	-2.67479	0.00747765	0.0945143	SUMO specific peptidase 5	senp5
ENSDARG00000074262	4.90028	7.51369	8.91611	15.8563	29.7838	21.0379	14.668	-0.88062	0.329812	-2.67006	0.00758369	0.0954259	NCK adaptor protein 1a	nck1a
ENSDARG00000098257	5.88033	13.149	7.13289	17.4419	23.3441	40.2464	17.8658	-0.87795	0.329696	-2.66291	0.00774692	0.0969693	protocadherin-related 15a	pcdh15a
ENSDARG00000100614	0	0	0	25.37	3.21987	4.57346	5.52722	-0.70717	0.265673	-2.6618	0.00777229	0.0972144	zgc:171497	zgc:171497
ENSDARG00000060783	219.532	417.01	279.966	483.616	404.094	614.673	403.148	-0.612388	0.230183	-2.66044	0.00780392	0.0974649	ArfGAP with coiled-coil, ankyrin repeat and PH domains 2	acap2
ENSDARG00000095236	135.248	146.517	208.637	215.645	313.937	247.881	211.311	-0.584582	0.219876	-2.65869	0.00784459	0.0979001
ENSDARG00000025076	34.3019	82.6506	69.5457	115.751	125.575	109.763	89.5978	-0.717995	0.270364	-2.65566	0.00791539	0.0985603	MARVEL domain containing 2a	marveld2a
ENSDARG00000008953	529.23	664.961	642.852	832.454	793.698	804.014	711.201	-0.382479	0.144053	-2.65512	0.00792803	0.0985752	protein O-fucosyltransferase 1	pofut1
ENSDARG00000002339	141.128	141.821	149.791	202.96	195.607	217.697	174.834	-0.47026	0.177141	-2.65472	0.0079374	0.0986187	SAGA complex associated factor 29	sgf29
ENSDARG00000088741	38.2222	27.2371	6.24128	84.0382	45.8832	71.3459	45.4946	-0.864608	0.325796	-2.65384	0.00795825	0.098774	ash1 (absent, small, or homeotic)-like (Drosophila) pseudogene	LOC100537860
ENSDARG00000039820	425.344	512.809	375.368	665.963	565.087	593.635	523.034	-0.440183	0.165876	-2.65369	0.00796166	0.098774	male-enhanced antigen 1	mea1
ENSDARG00000011770	128.387	122.097	276.399	248.943	434.683	307.336	252.974	-0.718656	0.271037	-2.65151	0.00801337	0.0991466	dehydrogenase/reductase (SDR family) member 12	dhrs12
ENSDARG00000044632	45.0825	31.9332	31.2064	98.3088	87.7415	42.9905	56.2105	-0.779858	0.294404	-2.64894	0.0080744	0.0996574	myosin VIIAb	myo7ab
ENSDARG00000040640	265.595	278.006	271.05	415.434	317.962	406.123	325.695	-0.446288	0.16852	-2.64829	0.00809011	0.0996846	uncharacterized LOC101883645	LOC101883645
ENSDARG00000005789	65.6637	50.7174	60.6296	117.336	86.1316	96.0426	79.4202	-0.63234	0.238789	-2.64811	0.0080944	0.0996846	ectonucleotide pyrophosphatase/phosphodiesterase 1	enpp1
ENSDARG00000035147	13560	13407.2	14459.3	15872.1	17306	17853	15409.6	-0.292325	0.110421	-2.64737	0.00811208	0.0998291	leucine-rich repeats and WD repeat domain containing 1	lrwd1
ENSDARG00000098079	69.5839	103.313	99.8604	168.076	103.036	241.479	130.891	-0.715342	0.270401	-2.64549	0.00815725	0.100249	RAB3 GTPase activating protein subunit 1	rab3gap1
ENSDARG00000068213	190.131	206.626	158.707	272.728	239.075	291.787	226.509	-0.486943	0.184068	-2.64545	0.00815816	0.100249	frizzled class receptor 10	fzd10
ENSDARG00000043685	188.171	192.538	232.71	236.258	317.157	368.621	255.909	-0.532738	0.201426	-2.64483	0.00817319	0.100361	nucleic acid binding protein 1b	nabp1b
ENSDARG00000092290	397.902	348.447	442.239	455.075	586.017	649.431	479.852	-0.47173	0.178464	-2.64327	0.00821098	0.100734	si:dkeyp-26a9.2	si:dkeyp-26a9.2
ENSDARG00000070781	5.88033	9.39211	4.45806	28.5413	17.7093	18.2938	14.0458	-0.872493	0.330336	-2.64123	0.00826065	0.101213	gap junction protein delta 2b	gjd2b
ENSDARG00000087299	158.769	145.578	140.875	202.96	264.834	193	184.336	-0.518797	0.196538	-2.63968	0.00829845	0.101417	armadillo repeat containing 9	armc9
ENSDARG00000101332	2902.92	3447.84	3311.44	4098.84	4007.13	4005.43	3628.94	-0.314779	0.119374	-2.63692	0.0083663	0.101986	ubiquitin-like modifier activating enzyme 2	uba2
ENSDARG00000037589	767.383	977.719	1061.91	981.502	2826.24	1326.3	1323.51	-0.69775	0.264649	-2.63651	0.00837645	0.102036	GID complex subunit 8 homolog b (S. cerevisiae)	gid8b
ENSDARG00000026967	1031.02	888.494	1041.4	1232.03	1200.21	1503.75	1149.48	-0.389556	0.148098	-2.6304	0.00852843	0.103512	adaptor related protein complex 2 subunit sigma 1	ap2s1
ENSDARG00000105116	5265.84	8164.56	8712.82	9683.42	11627	10690.9	9024.09	-0.486017	0.184819	-2.62969	0.00854618	0.103639	prolyl 4-hydroxylase, beta polypeptide	p4hb
ENSDARG00000077677	47.0426	46.0213	32.9896	63.425	77.2769	84.1516	58.4845	-0.68419	0.260227	-2.6292	0.00855848	0.103652	platelet derived growth factor d	pdgfd
ENSDARG00000100591	2172.78	2055.93	1802.84	2372.1	2560.6	3048.67	2335.49	-0.384119	0.146154	-2.62817	0.00858445	0.103817	SRY (sex determining region Y)-box 32	sox32
ENSDARG00000035043	244.034	260.161	357.536	371.036	405.704	508.569	357.84	-0.520888	0.198372	-2.62581	0.00864434	0.104391	prefoldin 5	pfdn5
ENSDARG00000039354	216.592	216.019	208.637	263.214	303.473	311.91	253.307	-0.429624	0.163633	-2.62554	0.00865115	0.104398	spindle and kinetochore associated complex subunit 1	ska1
ENSDARG00000069763	565.492	430.159	831.873	1027.49	1031.97	801.27	781.375	-0.566914	0.216486	-2.61871	0.00882629	0.105903	ets variant 5a	etv5a
ENSDARG00000102986	0	0	0	6.3425	4.82981	10.9763	3.69144	-0.694284	0.265155	-2.61841	0.00883408		colony stimulating factor 1 receptor, a	csf1ra
ENSDARG00000102118	7.84044	3.75684	6.24128	15.8563	22.5391	19.2085	12.5737	-0.864335	0.330648	-2.61406	0.00894725	0.107106	SMC5-SMC6 complex localization factor 1	slf1
ENSDARG00000076557	9.80055	2.81763	7.13289	17.4419	20.1242	27.4407	14.1263	-0.864631	0.330785	-2.61388	0.00895205	0.107106	bicaudal C homolog 2	bicc2
ENSDARG00000036489	2537.36	2438.19	2788.96	3166.49	3722.17	3079.77	2955.49	-0.345826	0.132318	-2.6136	0.00895937	0.107117	zgc:112356	zgc:112356
ENSDARG00000013203	8.8205	11.2705	9.80772	17.4419	26.5639	36.5877	18.4154	-0.849716	0.325259	-2.61243	0.00899015	0.107346	si:ch211-1f22.1	si:ch211-1f22.1
ENSDARG00000105590	3.92022	3.75684	3.56644	11.0994	8.85465	31.0995	10.3828	-0.849842	0.325313	-2.61238	0.00899132	0.107346	si:cabz01007794.1	si:cabz01007794.1
ENSDARG00000059871	72.5241	76.0761	74.8953	98.3088	128.795	122.569	95.528	-0.573314	0.219681	-2.60976	0.00906054	0.108019	sharpin and rbck1 related	shrprbck1r
ENSDARG00000025948	116.627	137.125	115.909	207.717	175.483	166.474	153.222	-0.510365	0.195715	-2.6077	0.00911528	0.108451	mutL homolog 1, colon cancer, nonpolyposis type 2 (E. coli)	mlh1
ENSDARG00000009160	0.980055	0	0.891611	1.58563	5.63478	33.8436	7.15594	-0.726309	0.278557	-2.6074	0.00912316	0.108451	kynurenine 3-monooxygenase	kmo
ENSDARG00000102893	80.3645	96.7387	106.102	145.878	141.674	143.607	119.061	-0.537924	0.20631	-2.60736	0.00912437	0.108451	ATG7 autophagy related 7 homolog (S. cerevisiae)	atg7
ENSDARG00000117609	25.4814	10.3313	21.3987	68.1819	37.8335	35.673	33.15	-0.825613	0.316669	-2.60718	0.00912904	0.108451
ENSDARG00000102142	34.3019	27.2371	32.098	52.3257	45.0782	101.531	48.7619	-0.779003	0.299103	-2.60446	0.00920183	0.10893	endothelin converting enzyme 2b	ece2b
ENSDARG00000100810	3.92022	2.81763	1.78322	25.37	9.65961	9.14692	8.78294	-0.839133	0.322249	-2.60399	0.00921462	0.109005
ENSDARG00000039872	107.806	94.8603	84.7031	142.706	127.185	184.768	123.671	-0.578099	0.22226	-2.601	0.00929513	0.109651	late endosomal/lysosomal adaptor, MAPK and MTOR activator 2	lamtor2
ENSDARG00000055229	10.7806	2.81763	4.45806	25.37	18.5143	19.2085	13.5248	-0.860455	0.330818	-2.601	0.00929535	0.109651	neuronal calcium sensor 1a	ncs1a
ENSDARG00000068152	10.7806	11.2705	8.0245	12.685	28.9788	48.4787	20.0364	-0.857138	0.329801	-2.59895	0.00935081	0.110151	MALT paracaspase 3	malt3
ENSDARG00000069142	2875.48	2632.61	2692.67	3212.48	4236.55	3331.31	3163.51	-0.375473	0.144542	-2.59767	0.00938599	0.110333	alanyl-tRNA synthetase	aars
ENSDARG00000102587	714.46	1186.22	1106.49	1314.48	1444.11	1640.96	1234.45	-0.498342	0.19212	-2.59391	0.00948906	0.111171	missing oocyte, meiosis regulator, homolog (Drosophila)	mios
ENSDARG00000089569	5.88033	1.87842	0.891611	7.92813	16.0994	21.0379	8.95263	-0.828755	0.319506	-2.59387	0.00949036	0.111171	proline-serine-threonine phosphatase interacting protein 2	pstpip2
ENSDARG00000012953	288.136	321.21	313.847	455.075	342.111	584.488	384.145	-0.521119	0.201082	-2.59157	0.00955396	0.111838	MOB kinase activator 1Bb	mob1bb
ENSDARG00000099840	103.886	68.5624	49.0386	160.148	140.064	104.275	104.329	-0.689493	0.2662	-2.59013	0.00959399	0.11215	lysophosphatidic acid receptor 1	lpar1
ENSDARG00000056640	1053.56	791.755	727.555	1025.9	1176.86	1617.17	1065.47	-0.514396	0.198788	-2.58766	0.00966293	0.112799	ribose 5-phosphate isomerase A (ribose 5-phosphate epimerase)	rpia
ENSDARG00000035569	50.9629	42.2645	51.7134	66.5963	94.9862	85.981	65.4174	-0.648575	0.250733	-2.58672	0.00968943	0.11303	cytochrome P450, family 1, subfamily D, polypeptide 1	cyp1d1
ENSDARG00000077777	1339.74	1138.32	1168.01	1920.19	1592.23	1401.31	1426.63	-0.403485	0.156042	-2.58574	0.0097171	0.113101	thymosin beta 4 X-linked	tmsb4x
ENSDARG00000018898	1396.58	1511.19	1398.94	1760.04	1816.81	1736.08	1603.27	-0.293897	0.113669	-2.58555	0.00972242	0.113101	zinc finger, AN1-type domain 5a	zfand5a
ENSDARG00000077571	95.0654	80.7721	63.3044	182.347	126.38	105.19	108.843	-0.645754	0.249934	-2.5837	0.00977479	0.113631	zgc:174862	zgc:174862
ENSDARG00000070107	64.6836	39.4469	24.0735	122.093	87.7415	64.0284	67.0112	-0.773114	0.29959	-2.58057	0.00986369	0.114506	SIX homeobox 7	six7
ENSDARG00000057879	49.0028	44.1429	56.1715	183.933	92.5713	53.0521	79.8122	-0.783435	0.303795	-2.57883	0.00991369	0.115007	prolyl 3-hydroxylase 3	p3h3
ENSDARG00000010420	26.4615	6.57448	7.13289	26.9556	41.0534	52.1374	26.7192	-0.849664	0.329848	-2.57592	0.00999726	0.115558	N-myc downstream regulated 1b	ndrg1b
ENSDARG00000009402	32.3418	37.5684	49.9302	41.2263	114.305	95.1279	61.75	-0.770458	0.299155	-2.57545	0.0100109	0.115558	si:ch211-210b2.2	si:ch211-210b2.2
ENSDARG00000104124	227.373	221.654	199.721	231.501	378.335	362.218	270.134	-0.528166	0.205113	-2.575	0.0100241	0.115558	zinc finger protein 1069	znf1069
ENSDARG00000096233	6.86039	15.9666	12.4826	23.7844	49.908	23.782	22.1307	-0.841436	0.327153	-2.572	0.0101114	0.116257	si:dkey-260c8.6	si:dkey-260c8.6
ENSDARG00000020984	376.341	347.508	244.301	516.914	466.076	424.417	395.926	-0.489301	0.190371	-2.57025	0.0101625	0.11663	solute carrier family 16 (aromatic amino acid transporter), member 10	slc16a10
ENSDARG00000003701	46.0626	58.2311	74.0037	77.6957	108.671	125.313	81.6627	-0.662644	0.257818	-2.5702	0.0101641	0.11663	claudin g	cldng
ENSDARG00000117485	27.4415	33.8116	19.6154	58.6682	41.8583	64.0284	40.9039	-0.749656	0.291675	-2.57018	0.0101646	0.11663
ENSDARG00000113678	1.96011	2.81763	1.78322	11.0994	11.2696	10.9763	6.65103	-0.825413	0.321195	-2.56982	0.0101753	0.116635
ENSDARG00000036179	203.851	142.76	88.2695	260.043	226.196	252.455	195.596	-0.63589	0.247491	-2.56935	0.010189	0.116635	myosin IE, a	myo1ea
ENSDARG00000076127	1.96011	0.939211	2.67483	1.58563	29.7838	13.7204	8.44399	-0.774304	0.30146	-2.56852	0.0102135	0.116635	gamma-aminobutyric acid (GABA) A receptor, beta 1	gabrb1
ENSDARG00000107534	19.6011	24.4195	25.8567	47.5688	51.5179	40.2464	34.8684	-0.739825	0.288037	-2.56851	0.0102138	0.116635	glutamate-rich 2	erich2
ENSDARG00000055429	96.0454	74.1977	76.6786	158.563	112.696	125.313	107.249	-0.581829	0.226614	-2.56749	0.0102438	0.116741
ENSDARG00000016743	772.283	762.639	870.212	1027.49	1052.9	974.147	909.944	-0.330862	0.129028	-2.56427	0.0103394	0.11759	angel homolog 2 (Drosophila)	angel2
ENSDARG00000100803	396.922	307.122	287.99	451.903	594.066	408.867	407.812	-0.501388	0.195617	-2.56311	0.0103739	0.117851	zgc:113443	zgc:113443
ENSDARG00000097264	106.826	105.192	81.1366	198.203	146.504	128.057	127.653	-0.585373	0.228391	-2.56303	0.0103763	0.117851	si:ch211-40k21.5	si:ch211-40k21.5
ENSDARG00000043781	57.8233	38.5077	41.9057	84.0382	80.4968	75.0047	62.9627	-0.649991	0.253681	-2.56224	0.0104	0.118039	proteasome subunit beta 10	psmb10
ENSDARG00000043431	107.806	123.976	119.476	144.292	166.628	249.711	151.981	-0.586271	0.229182	-2.55811	0.0105243	0.119129	UDP-GlcNAc:betaGal beta-1,3-N-acetylglucosaminyltransferase-like 1	b3gntl1
ENSDARG00000097920	10.7806	10.3313	5.34967	28.5413	18.5143	27.4407	16.8263	-0.837336	0.327476	-2.55694	0.0105598	0.11937	testis expressed 36	tex36
ENSDARG00000071648	16.6609	15.0274	30.3148	53.9113	38.6385	44.8199	33.2288	-0.780759	0.305489	-2.55577	0.0105954	0.119607	zgc:113298	zgc:113298
ENSDARG00000029955	17.641	11.2705	60.6296	80.8669	94.1812	64.9431	54.9221	-0.831624	0.32542	-2.55554	0.0106022	0.119607	galactosidase, beta 1-like	glb1l
ENSDARG00000110710	12.7407	0.939211	1.78322	15.8563	26.5639	30.1848	14.678	-0.823085	0.3223	-2.55379	0.0106558	0.120051
ENSDARG00000092348	14.7008	0	8.0245	41.2263	26.5639	28.3554	19.8118	-0.833645	0.326506	-2.55324	0.0106727	0.120161
ENSDARG00000060029	43.1224	55.4134	32.9896	49.1544	75.667	175.621	71.9946	-0.79732	0.312367	-2.55251	0.0106948	0.120329	family with sequence similarity 160, member B2	fam160b2
ENSDARG00000117241	0.980055	0.939211	0	1.58563	8.85465	21.0379	5.56624	-0.718934	0.2817	-2.55212	0.0107069	0.120384
ENSDARG00000075527	0	0	0	11.0994	4.82981	5.48815	3.56956	-0.668416	0.262015	-2.55106	0.0107396		zgc:174154	zgc:174154
ENSDARG00000088560	115.647	96.7387	111.451	144.292	154.554	182.938	134.27	-0.517432	0.203023	-2.54864	0.0108145	0.121189	transmembrane protein 104	tmem104
ENSDARG00000034443	61.7435	73.2585	65.9792	107.823	90.1564	128.057	87.8362	-0.594681	0.23352	-2.54659	0.0108781	0.12182	metallophosphoesterase domain containing 2b	mpped2
ENSDARG00000018260	1786.64	1821.13	2823.73	2858.88	3465.39	2927.93	2613.95	-0.478351	0.187952	-2.54507	0.0109257	0.122191	bone morphogenetic protein 7a	bmp7a
ENSDARG00000106989	49.9828	67.6232	34.7728	103.066	70.8372	109.763	72.6741	-0.696404	0.273693	-2.54447	0.0109444	0.122237	zinc finger protein 821	znf821
ENSDARG00000102470	51.9429	61.0487	65.0876	87.2094	122.355	86.8957	79.0899	-0.621665	0.24432	-2.54447	0.0109444	0.122237	membrane protein, palmitoylated 7a (MAGUK p55 subfamily member 7)	mpp7a
ENSDARG00000026907	49.0028	45.0821	40.1225	82.4525	75.667	69.5166	60.3072	-0.6297	0.247764	-2.54153	0.0110367	0.123104	solute carrier family 48 (heme transporter), member 1a	slc48a1a
ENSDARG00000043484	1855.24	1908.48	1918.75	2227.8	2261.15	2614.19	2130.94	-0.311051	0.122493	-2.53934	0.0111061	0.12373	ubiquitin-conjugating enzyme E2D 2 (UBC4/5 homolog, yeast)	ube2d2
ENSDARG00000102274	48.0227	41.3253	70.4373	66.5963	113.5	111.592	75.2457	-0.690314	0.271927	-2.5386	0.0111295	0.12373	achalasia, adrenocortical insufficiency, alacrimia	aaas
ENSDARG00000008835	29.4017	32.8724	41.9057	23.7844	366.26	276.237	128.41	-0.784063	0.308856	-2.5386	0.0111297	0.12373	si:dkey-46g23.5	si:dkey-46g23.5
ENSDARG00000099747	159.749	86.4074	61.5212	155.391	162.604	278.066	150.623	-0.721862	0.28523	-2.53081	0.01138	0.125764	oxysterol-binding protein-related protein 10-like	LOC100334085
ENSDARG00000094331	13.7208	0	0.891611	49.1544	16.9043	29.2701	18.3235	-0.780593	0.308682	-2.52879	0.0114457	0.126195
ENSDARG00000092996	17.641	5.63527	12.4826	31.7125	41.8583	22.8673	22.0328	-0.825555	0.326555	-2.52807	0.0114691	0.12622	uncharacterized LOC110439250	LOC110439250
ENSDARG00000062849	4.90028	1.87842	7.13289	23.7844	41.0534	4.57346	13.8871	-0.808414	0.319793	-2.52793	0.0114739	0.12622	potassium channel, subfamily K, member 10a	kcnk10a
ENSDARG00000053074	16.6609	15.0274	18.7238	76.11	20.9292	37.5024	30.8256	-0.819151	0.324569	-2.52381	0.0116091	0.127374	GIPC PDZ domain containing family, member 3	gipc3
ENSDARG00000006712	40.1823	51.6566	49.0386	98.3088	77.2769	68.6019	64.1775	-0.639665	0.253692	-2.52142	0.0116882	0.127991	WAS/WASL interacting protein family, member 2b	wipf2b
ENSDARG00000014793	995.736	939.211	1003.06	1477.8	1216.31	1138.79	1128.49	-0.362102	0.143921	-2.51597	0.0118705	0.129397	EH-domain containing 1b	ehd1b
ENSDARG00000067672	0.980055	1.87842	1.78322	6.3425	13.6845	9.14692	5.63593	-0.781	0.310457	-2.51565	0.0118814	0.129432	caspase recruitment domain family, member 9	card9
ENSDARG00000061140	12.7407	38.5077	45.4722	71.3532	63.5925	77.7488	51.5692	-0.773234	0.307431	-2.51515	0.0118982	0.129531	collectin sub-family member 12	colec12
ENSDARG00000094523	185.23	175.632	178.322	323.468	249.54	215.867	221.343	-0.488731	0.194393	-2.51414	0.0119324	0.129735
ENSDARG00000086956	5.88033	3.75684	3.56644	9.51376	26.5639	13.7204	10.5003	-0.825504	0.328472	-2.51317	0.0119652	0.130008	si:dkey-241l7.3	si:dkey-241l7.3
ENSDARG00000103638	25.4814	42.2645	24.0735	53.9113	55.5428	67.6872	44.8268	-0.716688	0.285275	-2.51227	0.0119956	0.130253	nectin cell adhesion molecule 3a	nectin3a
ENSDARG00000027986	55.8631	26.2979	22.2903	77.6957	77.2769	60.3696	53.2989	-0.748256	0.297989	-2.51102	0.0120383	0.130534	solute carrier family 35 (UDP-GlcA/UDP-GalNAc transporter), member D1b	slc35d1b
ENSDARG00000009106	906.551	865.953	1077.96	1144.82	1324.17	1232.09	1091.92	-0.359239	0.143163	-2.5093	0.012097	0.130847	serine incorporator 1	serinc1
ENSDARG00000096669	33.3219	39.4469	41.9057	82.4525	60.3726	62.199	53.2831	-0.659975	0.263092	-2.50853	0.0121234	0.13092
ENSDARG00000101336	8.8205	0	7.13289	20.6131	17.7093	30.1848	14.0768	-0.814804	0.324948	-2.5075	0.012159	0.131096
ENSDARG00000074390	6.86039	1.87842	2.67483	12.685	14.4894	18.2938	9.48032	-0.820147	0.327274	-2.50599	0.0122109	0.131547	transmembrane protein 176l.4	tmem176l.4
ENSDARG00000099048	174.45	208.505	197.046	263.214	293.813	246.967	230.666	-0.436853	0.174335	-2.50583	0.0122165	0.131547	zinc finger protein 1070	znf1070
ENSDARG00000002336	417.503	960.813	1003.06	1698.21	1610.74	907.374	1099.62	-0.660193	0.263696	-2.50361	0.0122932	0.132118	deltaC	dlc
ENSDARG00000099775	29.4017	25.3587	11.5909	80.8669	43.4683	35.673	37.7266	-0.79525	0.317932	-2.50132	0.012373	0.132806
ENSDARG00000027992	7.84044	16.9058	10.6993	31.7125	30.5888	25.6114	20.5597	-0.803052	0.32112	-2.50078	0.012392	0.13284	hydroxyacid oxidase 2 (long chain)	hao2
ENSDARG00000060368	98.9856	176.572	287.099	350.423	221.366	549.73	280.696	-0.730166	0.29201	-2.50048	0.0124024	0.132867	synapsin I	syn1
ENSDARG00000094140	42.1424	27.2371	40.1225	42.8119	82.1067	87.8104	53.7052	-0.723685	0.289549	-2.49935	0.0124421	0.133207
ENSDARG00000093317	1407.36	1226.61	1251.82	1666.49	1763.68	1500.09	1469.34	-0.329345	0.131846	-2.49795	0.0124914	0.133481	si:ch211-209j10.6	si:ch211-209j10.6
ENSDARG00000052423	124.467	171.876	119.476	225.159	206.072	189.341	172.732	-0.512357	0.205111	-2.49795	0.0124915	0.133481	protein phosphatase 1, regulatory subunit 12C	ppp1r12c
ENSDARG00000061946	21.5612	56.3527	56.1715	93.5519	70.8372	106.104	67.4298	-0.733878	0.293899	-2.49704	0.0125235	0.133652	COMM domain containing 4	commd4
ENSDARG00000030020	200.911	226.35	246.976	312.368	313.132	291.787	265.254	-0.412876	0.165371	-2.49667	0.0125366	0.133705	ArfGAP with FG repeats 1a	agfg1a
ENSDARG00000069469	0.980055	1.87842	1.78322	7.92813	6.43974	15.5498	5.75989	-0.771636	0.309212	-2.49549	0.0125783	0.133983	KH domain containing, RNA binding, signal transduction associated 2	khdrbs2
ENSDARG00000115178	2.94017	10.3313	5.34967	19.0275	22.5391	18.2938	13.0803	-0.825262	0.330862	-2.49428	0.0126214	0.134357
ENSDARG00000093997	249.914	216.958	260.35	328.225	299.448	373.194	288.015	-0.427216	0.171368	-2.49297	0.0126679	0.134766	si:dkey-9i23.15	si:dkey-9i23.15
ENSDARG00000045606	50.9629	76.0761	93.6192	125.264	119.94	119.825	97.6146	-0.605858	0.243129	-2.49192	0.0127056	0.134996	alkB homolog 3, alpha-ketoglutarate-dependent dioxygenase	alkbh3
ENSDARG00000089643	10.7806	4.69605	1.78322	30.1269	28.1739	10.0616	14.2704	-0.81562	0.327437	-2.49092	0.0127413	0.135289	melanoma cell adhesion molecule a	mcama
ENSDARG00000096939	13.7208	8.4529	15.1574	28.5413	42.6633	21.9526	21.748	-0.802525	0.322842	-2.48581	0.0129255	0.136964
ENSDARG00000092137	5.88033	8.4529	18.7238	15.8563	36.2236	44.8199	21.6595	-0.819449	0.330253	-2.48127	0.0130914	0.138308	si:dkey-4i23.5	si:dkey-4i23.5
ENSDARG00000040085	20.5812	13.149	16.049	39.6406	31.3937	36.5877	26.2335	-0.759013	0.306261	-2.47832	0.0132002	0.139145	centriole, cilia and spindle-associated protein b	ccsapb
ENSDARG00000037677	152.889	156.848	177.431	207.717	213.316	282.64	198.473	-0.482708	0.19478	-2.47822	0.0132038	0.139145	fibroblast growth factor 24	fgf24
ENSDARG00000010878	819.326	932.637	939.758	1100.42	1337.05	1069.27	1033.08	-0.362944	0.146577	-2.47614	0.0132811	0.139872	cyclin-dependent kinase inhibitor 1Ca	cdkn1ca
ENSDARG00000031302	971.235	998.381	1124.32	1157.51	1357.98	1571.44	1196.81	-0.380182	0.153697	-2.47358	0.0133766	0.14035	small ArfGAP 1	smap1
ENSDARG00000057322	15.6809	21.6019	22.2903	55.4969	29.7838	43.9052	31.4598	-0.755149	0.305358	-2.473	0.0133985	0.140492	transmembrane protein 47	tmem47
ENSDARG00000103507	412.603	398.225	345.945	486.787	508.74	509.483	443.631	-0.361731	0.146347	-2.47174	0.0134458	0.140812	NEDD4 binding protein 2-like 2	n4bp2l2
ENSDARG00000115335	147.988	194.417	236.277	269.556	316.352	267.09	238.613	-0.501616	0.203082	-2.47002	0.0135107	0.141294	UBA-like domain containing 2	ubald2
ENSDARG00000003829	456.706	384.137	446.697	594.61	586.822	512.227	496.866	-0.372447	0.150928	-2.46771	0.0135981	0.141965	UDP-N-acetyl-alpha-D-galactosamine:polypeptide N-acetylgalactosaminyltransferase 2	galnt2
ENSDARG00000033327	149.948	94.8603	58.8463	207.717	108.671	302.763	153.801	-0.735624	0.298244	-2.46651	0.0136436	0.142208	unc-5 netrin receptor B	unc5b
ENSDARG00000090696	16.6609	46.0213	18.7238	57.0825	49.908	74.09	43.7478	-0.768563	0.31161	-2.46643	0.0136468	0.142208
ENSDARG00000076799	256.774	200.052	190.805	290.17	510.35	255.199	283.892	-0.596469	0.242047	-2.46427	0.0137294	0.142544	Rho family GTPase 3a	rnd3a
ENSDARG00000036967	68.6039	44.1429	65.0876	74.5244	123.16	107.019	80.423	-0.639835	0.259647	-2.46425	0.01373	0.142544	spermine oxidase	smox
ENSDARG00000100357	60.7634	28.1763	35.6644	77.6957	74.057	79.5782	59.3225	-0.687009	0.279087	-2.46163	0.0138307	0.143324
ENSDARG00000096696	0	4.69605	13.3742	26.9556	45.0782	14.6351	17.4565	-0.786022	0.319371	-2.46115	0.0138491	0.143426	uncharacterized LOC100536797, si:ch211-225b10.1, uncharacterized LOC110438050	LOC100536797, si:ch211-225b10.1, LOC110438050
ENSDARG00000002546	71.544	159.666	283.532	371.036	383.165	263.431	255.396	-0.719509	0.292473	-2.46008	0.0138905	0.143678	RUN domain containing 3Ab	rundc3ab
ENSDARG00000043317	0	0	0.891611	6.3425	7.24471	6.40284	3.48028	-0.673883	0.273981	-2.4596	0.0139093		v-kit Hardy-Zuckerman 4 feline sarcoma viral oncogene homolog a	kita
ENSDARG00000032373	1635.71	1541.25	2072.1	2164.38	2418.12	2283.99	2019.26	-0.366971	0.149311	-2.45776	0.0139806	0.144166	ring finger protein 145b	rnf145b
ENSDARG00000013653	1.96011	0.939211	2.67483	7.92813	11.2696	10.9763	5.95802	-0.773309	0.314766	-2.45677	0.0140191	0.144474	adhesion G protein-coupled receptor L4	adgrl4
ENSDARG00000017294	502.768	329.663	547.449	637.422	598.091	793.952	568.224	-0.49837	0.202931	-2.45586	0.0140548	0.144753	guanine nucleotide binding protein (G protein), alpha inhibiting activity polypeptide 2b	gnai2b
ENSDARG00000116402	22.5413	15.0274	13.3742	33.2981	62.7875	25.6114	28.7733	-0.787369	0.320764	-2.45466	0.0141016	0.145058
ENSDARG00000036082	180.33	206.626	241.627	366.28	400.069	218.611	268.924	-0.557568	0.227239	-2.45366	0.0141409	0.145373	tryptophan hydroxylase 1b	tph1b
ENSDARG00000069244	2.94017	5.63527	5.34967	15.8563	12.0745	20.1232	10.3298	-0.809512	0.330226	-2.45139	0.0142306	0.146116	si:ch211-244b2.3	si:ch211-244b2.3
ENSDARG00000095434	1080.02	1205.95	753.411	1744.19	1149.49	1565.04	1249.68	-0.494373	0.202003	-2.44735	0.0143909	0.147492
ENSDARG00000090387	103.886	71.38	103.427	109.408	160.189	180.194	121.414	-0.590135	0.241273	-2.44592	0.0144484	0.14793	one cut homeobox 2	onecut2
ENSDARG00000079645	38.2222	42.2645	40.1225	71.3532	60.3726	73.1753	54.2517	-0.622309	0.254435	-2.44584	0.0144513	0.14793
ENSDARG00000055350	556.671	512.809	613.428	654.864	719.641	871.701	654.852	-0.39244	0.160541	-2.44448	0.0145061	0.14831	Sad1 and UNC84 domain containing 1	sun1
ENSDARG00000101275	45.0825	47.8998	61.5212	66.5963	108.671	87.8104	69.5968	-0.632676	0.259134	-2.4415	0.0146264	0.149267	uncharacterized LOC101884533, si:dkey-117a16.1, si:ch73-226i7.1	LOC101884533, si:dkey-117a16.1, si:ch73-226i7.1
ENSDARG00000093831	71.544	36.6292	73.1121	88.7951	112.696	116.166	83.157	-0.649772	0.266195	-2.44096	0.0146481	0.149398
ENSDARG00000093545	0.980055	0	1.78322	11.0994	4.82981	10.0616	4.79235	-0.71667	0.293722	-2.43996	0.014689
ENSDARG00000069328	56.8432	54.4742	54.3883	74.5244	99.011	90.5545	71.6326	-0.579689	0.237776	-2.43797	0.0147702	0.150187	si:dkey-12e7.1	si:dkey-12e7.1
ENSDARG00000031200	642.916	673.414	639.285	835.625	767.134	845.175	733.925	-0.310459	0.127377	-2.43733	0.0147961	0.15036	protein phosphatase 2, regulatory subunit B', gamma b	ppp2r5cb
ENSDARG00000054454	239.133	249.83	180.105	361.523	304.278	287.213	270.347	-0.460952	0.189147	-2.437	0.0148096	0.150406	eph receptor A4a	epha4a
ENSDARG00000075972	68.6039	78.8937	65.0876	120.508	106.256	101.531	90.1465	-0.540459	0.221817	-2.4365	0.0148301	0.150432	cysteine-serine-rich nuclear protein 2	csrnp2
ENSDARG00000099295	0	0	0.891611	4.75688	12.0745	4.57346	3.71608	-0.658859	0.270743	-2.43352	0.0149528
ENSDARG00000036888	145.048	174.693	141.766	248.943	202.047	207.635	186.689	-0.460707	0.189427	-2.43211	0.0150111	0.15165	zgc:153935	zgc:153935
ENSDARG00000100129	1734.7	1927.26	1800.16	2074	2241.03	2719.38	2082.75	-0.34787	0.143067	-2.43151	0.0150362	0.151789	bromodomain containing 3b	brd3b
ENSDARG00000089862	25.4814	20.6626	28.5316	36.4694	62.7875	46.6493	36.7636	-0.715341	0.294237	-2.43117	0.01505	0.151838	si:dkey-16j16.4	si:dkey-16j16.4
ENSDARG00000040265	94.0853	80.7721	146.224	221.988	133.625	186.597	143.882	-0.614321	0.252819	-2.42988	0.0151037	0.152197	mannose-P-dolichol utilization defect 1b	mpdu1b
ENSDARG00000051892	5.88033	11.2705	13.3742	33.2981	23.3441	22.8673	18.3391	-0.790394	0.325714	-2.42665	0.015239	0.153376	potassium voltage-gated channel, subfamily G, member 4b	kcng4b
ENSDARG00000113433	0.980055	0	0	6.3425	8.04968	5.48815	3.47673	-0.66183	0.273119	-2.42323	0.0153831		protein FAM126B-like	LOC100536464
ENSDARG00000077317	53.903	88.2858	78.4618	152.22	75.667	185.682	105.703	-0.684496	0.282478	-2.42318	0.0153851	0.154569	sorting nexin 29	snx29
ENSDARG00000036846	37.2421	28.1763	49.9302	52.3257	86.9365	73.1753	54.631	-0.681367	0.281387	-2.42146	0.0154583	0.154973	ankyrin repeat and sterile alpha motif domain containing 4B	anks4b
ENSDARG00000102924	13.7208	6.57448	7.13289	26.9556	20.1242	25.6114	16.6866	-0.792741	0.327398	-2.42134	0.0154636	0.154973	zgc:112334	zgc:112334
ENSDARG00000025593	23.5213	56.3527	40.1225	84.0382	88.5465	59.455	58.6727	-0.701364	0.289784	-2.4203	0.0155077	0.154973	pleckstrin homology domain containing, family J member 1	plekhj1
ENSDARG00000042726	13.7208	10.3313	8.0245	28.5413	30.5888	20.1232	18.555	-0.782988	0.323511	-2.42028	0.0155084	0.154973	growth factor receptor bound protein 7	grb7
ENSDARG00000074490	144.068	235.742	279.966	394.821	252.76	437.223	290.763	-0.595422	0.246462	-2.41588	0.0156973	0.156211	cancer susceptibility candidate 4	casc4
ENSDARG00000098398	20.5812	8.4529	17.8322	41.2263	26.5639	42.0758	26.1221	-0.769629	0.318709	-2.41483	0.0157425	0.156567	poly [ADP-ribose] polymerase 14	LOC100148704
ENSDARG00000102302	124.467	116.462	98.0772	182.347	162.604	150.009	138.994	-0.485625	0.201135	-2.41442	0.0157601	0.15665	WD repeat-containing protein 48-like	LOC100534785
ENSDARG00000090804	263.635	260.161	283.532	304.44	354.186	557.047	337.167	-0.522185	0.216347	-2.41365	0.0157936	0.156797	G protein-coupled receptor 155a	gpr155a
ENSDARG00000041702	1.96011	5.63527	2.67483	14.2706	15.2944	10.9763	8.46859	-0.786726	0.326245	-2.41146	0.0158888	0.157498	regulatory factor X, 6	rfx6
ENSDARG00000001953	30.3817	26.2979	24.9651	45.9832	47.4931	55.7962	38.4862	-0.672971	0.279096	-2.41126	0.0158976	0.157498	6-phosphofructo-2-kinase/fructose-2,6-biphosphatase 3	pfkfb3
ENSDARG00000078283	59.7834	46.0213	53.4967	88.7951	119.135	66.7725	72.334	-0.634575	0.263184	-2.41115	0.0159024	0.157498	si:zfos-323e3.4	si:zfos-323e3.4
ENSDARG00000109820	1.96011	11.2705	5.34967	22.1988	28.1739	13.7204	13.7789	-0.794787	0.329716	-2.41052	0.0159298	0.157591	neuronal PAS domain protein 3	npas3
ENSDARG00000045681	40.1823	56.3527	57.0631	84.0382	68.4223	115.251	70.2183	-0.639289	0.265271	-2.40995	0.0159548	0.157745	interferon regulatory factor 5	irf5
ENSDARG00000012718	98.9856	181.268	207.745	294.926	327.622	198.488	218.173	-0.613049	0.254739	-2.40658	0.0161029	0.158928	WEE1 homolog 2 (S. pombe)	wee2
ENSDARG00000010978	310.677	386.955	377.151	581.925	404.899	512.227	428.972	-0.436235	0.181318	-2.40591	0.0161323	0.15906	tRNA methyltransferase 1	trmt1
ENSDARG00000028661	8.8205	13.149	12.4826	23.7844	28.9788	27.4407	19.1093	-0.767369	0.319466	-2.40204	0.0163041	0.160162	ciliary neurotrophic factor receptor	cntfr
ENSDARG00000017905	1262.31	1229.43	1337.42	1931.29	1433.65	1603.45	1466.26	-0.354023	0.147409	-2.40163	0.0163222	0.160203	caspase 3, apoptosis-related cysteine peptidase a	casp3a
ENSDARG00000071235	1.96011	5.63527	7.13289	9.51376	27.3689	16.4644	11.3459	-0.787449	0.327959	-2.40106	0.0163476	0.160203	si:ch211-117c9.5	si:ch211-117c9.5
ENSDARG00000018008	2.94017	0	0	6.3425	13.6845	9.14692	5.35234	-0.690522	0.287638	-2.40066	0.0163655	0.160203	malate dehydrogenase 1B, NAD (soluble)	mdh1b
ENSDARG00000092131	0	0	3.56644	6.3425	20.9292	8.23222	6.51172	-0.690378	0.287631	-2.40022	0.0163852	0.160262
ENSDARG00000097521	37.2421	24.4195	29.4232	68.1819	91.7663	32.9289	47.327	-0.738809	0.307824	-2.4001	0.0163907	0.160262
ENSDARG00000054645	4.90028	4.69605	2.67483	12.685	20.1242	10.9763	9.34278	-0.788178	0.328563	-2.39887	0.0164459	0.160616	si:ch211-51c14.1	si:ch211-51c14.1
ENSDARG00000041407	29.4017	16.9058	20.5071	69.7675	41.0534	33.8436	35.2465	-0.740049	0.308799	-2.39654	0.0165506	0.161421	regulator of microtubule dynamics 3	rmdn3
ENSDARG00000076144	11.7607	15.9666	7.13289	28.5413	37.0285	21.0379	20.2446	-0.778337	0.324858	-2.39593	0.0165783	0.161533	si:ch211-74m13.3	si:ch211-74m13.3
ENSDARG00000075334	3.92022	6.57448	10.6993	19.0275	12.0745	38.417	15.1189	-0.791062	0.330392	-2.39431	0.0166516	0.16196	Rho GTPase activating protein 32a	arhgap32a
ENSDARG00000008485	112.706	127.733	130.175	212.474	166.628	160.986	151.784	-0.478743	0.199967	-2.39411	0.0166607	0.16196	low density lipoprotein receptor-related protein 3	lrp3
ENSDARG00000040778	187.191	243.256	237.169	342.495	276.104	310.08	266.049	-0.432518	0.180812	-2.39209	0.0167528	0.162667	v-ral simian leukemia viral oncogene homolog Ba (ras related)	ralba
ENSDARG00000114583	5.88033	15.9666	14.2658	33.2981	24.954	31.0995	20.9107	-0.774273	0.323732	-2.39171	0.0167699	0.162739
ENSDARG00000052288	7.84044	8.4529	7.13289	12.685	38.6385	17.3791	15.3548	-0.79103	0.330815	-2.39116	0.0167954	0.162892	zmp:0000000634	zmp:0000000634
ENSDARG00000105570	18.621	0.939211	16.9406	11.0994	88.5465	52.1374	31.3807	-0.770457	0.322522	-2.38885	0.0169014	0.163679	crestin	crestin
ENSDARG00000075747	574.312	721.314	602.729	889.536	765.524	814.99	728.068	-0.357328	0.149584	-2.38882	0.0169026	0.163679	zinc finger, FYVE domain containing 16	zfyve16
ENSDARG00000010442	857.548	1056.61	870.212	1106.77	1471.48	1139.71	1083.72	-0.391312	0.163815	-2.38875	0.0169057	0.163679	ring finger protein 11a	rnf11a
ENSDARG00000035357	1.96011	3.75684	2.67483	9.51376	9.65961	16.4644	7.33827	-0.770463	0.322668	-2.38779	0.0169501	0.163919	guanine nucleotide binding protein (G protein), beta polypeptide 2	gnb2
ENSDARG00000009387	0.980055	2.81763	2.67483	17.4419	7.24471	9.14692	6.71767	-0.752793	0.315531	-2.3858	0.0170421	0.164432	roundabout, axon guidance receptor, homolog 4 (Drosophila)	robo4
ENSDARG00000099322	61.7435	44.1429	75.7869	103.066	97.4011	96.9573	79.8496	-0.589085	0.246974	-2.38521	0.0170693	0.164563	solute carrier family 37 member 3	slc37a3
ENSDARG00000032653	71.544	69.5016	49.9302	107.823	85.3266	116.166	83.3818	-0.581122	0.243649	-2.38508	0.0170754	0.164563	SIN3-HDAC complex associated factor	sinhcaf
ENSDARG00000020981	5.88033	21.6019	17.8322	31.7125	22.5391	74.09	28.9427	-0.786808	0.330285	-2.38221	0.0172091	0.165634	solute carrier family 35 (UDP-N-acetylglucosamine (UDP-GlcNAc) transporter), member A3b	slc35a3b
ENSDARG00000045416	71.544	64.8056	60.6296	107.823	94.9862	99.7014	83.2482	-0.533464	0.223971	-2.38185	0.017226	0.165634	metallophosphoesterase 1	mppe1
ENSDARG00000058257	2023.81	1410.69	1576.37	1858.35	2478.5	2566.62	1985.73	-0.426548	0.179111	-2.38148	0.0172434	0.165706	solute carrier family 39 (zinc transporter), member 1	slc39a1
ENSDARG00000008384	58.8033	44.1429	33.8812	95.1376	60.3726	89.6398	63.6629	-0.650961	0.273614	-2.37912	0.017354	0.166425	histone deacetylase 6	hdac6
ENSDARG00000005355	373.401	639.603	456.505	624.737	647.999	932.071	612.386	-0.514795	0.216748	-2.37509	0.0175448	0.168026	La ribonucleoprotein domain family, member 6a	larp6a
ENSDARG00000092478	11.7607	6.57448	8.91611	22.1988	23.3441	22.8673	15.9436	-0.773241	0.325915	-2.37252	0.017667	0.168847	succinate dehydrogenase complex assembly factor 1	sdhaf1
ENSDARG00000042827	240.114	238.56	252.326	261.628	375.115	378.682	291.071	-0.440285	0.185606	-2.37215	0.0176851	0.168888	2-aminoethanethiol (cysteamine) dioxygenase a	adoa
ENSDARG00000000779	355.76	386.955	392.309	415.434	536.914	559.791	441.194	-0.390993	0.164931	-2.37065	0.0177567	0.169311	sec1 family domain containing 1	scfd1
ENSDARG00000090871	50.9629	47.8998	25.8567	76.11	75.667	70.4313	57.8213	-0.65045	0.274416	-2.37031	0.0177732	0.169311
ENSDARG00000040326	346.94	327.785	304.039	470.931	415.363	396.976	377.006	-0.364904	0.153993	-2.36961	0.017807	0.169311	DEAH (Asp-Glu-Ala-His) box polypeptide 29	dhx29
ENSDARG00000101422	2.94017	11.2705	1.78322	19.0275	12.8795	29.2701	12.8618	-0.772587	0.326049	-2.36954	0.0178103	0.169311	histone deacetylase 12	hdac12
ENSDARG00000058452	419.464	578.554	504.652	608.88	680.198	714.374	584.354	-0.389152	0.164235	-2.36948	0.0178131	0.169311	abhydrolase domain containing 17C	abhd17c
ENSDARG00000063212	36.262	31.9332	48.147	79.2813	53.9328	74.09	53.9411	-0.643815	0.271911	-2.36774	0.0178969	0.169753	protein arginine methyltransferase 2	prmt2
ENSDARG00000087927	691.919	841.533	559.04	919.663	1090.73	865.298	828.031	-0.423194	0.178926	-2.36519	0.018021	0.170639	nudix (nucleoside diphosphate linked moiety X)-type motif 9	nudt9
ENSDARG00000089079	0	0	0	9.51376	5.63478	3.65877	3.13455	-0.596469	0.252245	-2.36464	0.0180475
ENSDARG00000014825	408.683	395.408	335.246	545.455	444.342	522.289	441.904	-0.380199	0.160836	-2.3639	0.0180837	0.17076	si:dkeyp-69b9.6	si:dkeyp-69b9.6
ENSDARG00000023036	55.8631	61.9879	61.5212	123.679	103.036	71.3459	79.5721	-0.594144	0.251364	-2.36368	0.0180946	0.17076	si:dkey-23a23.2	si:dkey-23a23.2
ENSDARG00000070683	0.980055	25.3587	18.7238	49.1544	44.2732	48.4787	31.1615	-0.780956	0.33065	-2.36188	0.0181826	0.171398	dickkopf WNT signaling pathway inhibitor 3b	dkk3b
ENSDARG00000037408	1.96011	0.939211	1.78322	6.3425	13.6845	7.31753	5.33784	-0.725458	0.307206	-2.36147	0.0182025	0.171468	TBC1 domain family, member 10C	tbc1d10c
ENSDARG00000091253	1.96011	0	0.891611	11.0994	8.04968	5.48815	4.58149	-0.690219	0.292492	-2.35979	0.0182852		SET and MYND domain containing 1b	smyd1b
ENSDARG00000098270	731.121	777.667	741.82	775.371	1191.35	1082.08	883.235	-0.408608	0.173216	-2.35896	0.0183264	0.172298	zinc finger protein 1053	znf1053
ENSDARG00000062936	538.05	454.578	491.278	515.328	835.557	722.606	592.9	-0.443897	0.188265	-2.35782	0.0183824	0.172603	neuron-derived neurotrophic factor	ndnf
ENSDARG00000116680	27.4415	27.2371	25.8567	42.8119	48.2981	53.9668	37.602	-0.657957	0.279362	-2.35521	0.0185122	0.173395	zgc:56235	zgc:56235
ENSDARG00000039150	1816.04	1959.19	1811.75	2343.56	2133.16	2315.08	2063.13	-0.272248	0.11564	-2.35428	0.0185588	0.173677	legumain	lgmn
ENSDARG00000044235	1.96011	0	1.78322	7.92813	7.24471	10.9763	4.98208	-0.703636	0.299602	-2.34857	0.0188458
ENSDARG00000005561	98.9856	68.5624	63.3044	112.579	150.529	107.019	100.163	-0.575125	0.245231	-2.34524	0.019015	0.177032	G elongation factor, mitochondrial 2	gfm2
ENSDARG00000038938	75.4642	59.1703	50.8218	120.508	90.1564	90.5545	81.1125	-0.576125	0.245673	-2.34509	0.0190227	0.177032	ITPR interacting domain containing 2	itprid2
ENSDARG00000105499	79.3845	9.39211	8.0245	66.5963	136.04	106.104	67.5902	-0.774259	0.330241	-2.34453	0.0190511	0.177175	zgc:175135	zgc:175135
ENSDARG00000097333	143.088	101.435	147.116	168.076	203.657	200.317	160.615	-0.489833	0.209027	-2.34339	0.0191092	0.177391	si:ch211-213d14.3	si:ch211-213d14.3
ENSDARG00000016765	93.1052	94.8603	96.294	128.436	130.405	150.924	115.671	-0.474938	0.202679	-2.3433	0.019114	0.177391	secretory carrier membrane protein 3	scamp3
ENSDARG00000031587	687.019	131.49	514.46	1265.33	1041.63	1673.89	885.635	-0.775166	0.330858	-2.34289	0.0191348	0.177486	feline leukemia virus subgroup C cellular receptor 1	flvcr1
ENSDARG00000112644	18.621	9.39211	3.56644	47.5688	30.5888	17.3791	21.1861	-0.774666	0.33086	-2.34137	0.0192131	0.177997	ST6 (alpha-N-acetyl-neuraminyl-2,3-beta-galactosyl-1,3)-N-acetylgalactosaminide alpha-2,6-sialyltransferase	st6galnac
ENSDARG00000102578	17.641	11.2705	15.1574	15.8563	37.0285	53.9668	25.1534	-0.762257	0.325612	-2.341	0.0192323	0.177997	MIF4G domain containing b	mif4gdb
ENSDARG00000102674	2352.13	1885.94	2370.79	2968.29	2627.42	2778.83	2497.23	-0.325252	0.139058	-2.33896	0.0193374	0.178871	cytoskeleton associated protein 5	ckap5
ENSDARG00000012572	130.347	101.435	137.308	191.861	198.022	151.839	151.802	-0.489065	0.209359	-2.33602	0.0194905	0.17989	polymerase (RNA) III (DNA directed) polypeptide F	polr3f
ENSDARG00000070490	40.1823	34.7508	60.6296	76.11	206.072	40.2464	76.3318	-0.755722	0.323587	-2.33545	0.0195198	0.179996
ENSDARG00000019008	558.631	627.393	855.947	946.619	806.578	1125.99	820.192	-0.449039	0.192276	-2.33539	0.0195233	0.179996	endoplasmic reticulum protein 44	erp44
ENSDARG00000059707	34.3019	35.69	29.4232	60.2538	60.3726	51.2227	45.2107	-0.624815	0.267777	-2.33334	0.0196306	0.180709	si:ch211-216l23.1	si:ch211-216l23.1
ENSDARG00000054208	285.196	216.019	293.34	339.324	400.069	347.583	313.588	-0.418318	0.179315	-2.33287	0.0196549	0.180709	phosphorylase kinase, gamma 2 (testis)	phkg2
ENSDARG00000025106	40.1823	32.8724	42.7973	60.2538	59.5676	76.8341	52.0846	-0.614878	0.263594	-2.33268	0.0196652	0.180709	protein phosphatase 3, catalytic subunit, beta isozyme	ppp3cb
ENSDARG00000055588	446.905	496.843	427.082	713.532	470.906	743.644	549.819	-0.444914	0.190755	-2.33238	0.0196805	0.180751	signal transducer and activator of transcription 5b	stat5b
ENSDARG00000101534	80.3645	116.462	104.318	126.85	140.869	204.891	128.959	-0.555345	0.238218	-2.33125	0.0197403	0.181102	RAB3D, member RAS oncogene family, b	rab3db
ENSDARG00000067517	17.641	12.2097	24.0735	28.5413	38.6385	46.6493	27.9589	-0.725715	0.311613	-2.3289	0.0198645	0.181808	coiled-coil domain containing 15	ccdc15
ENSDARG00000054906	797.765	665.901	797.992	927.591	1173.64	884.507	874.566	-0.376527	0.161685	-2.32877	0.0198714	0.181808	immediate early response 5-like	ier5l
ENSDARG00000061207	163.669	185.025	176.539	214.059	256.785	239.649	205.954	-0.407755	0.175217	-2.32715	0.0199574	0.182156	tetratricopeptide repeat domain 7B	ttc7b
ENSDARG00000014101	82.3246	54.4742	89.1611	104.651	132.82	118.91	97.0568	-0.559452	0.240425	-2.32693	0.0199692	0.182156	pyridine nucleotide-disulphide oxidoreductase domain 2	pyroxd2
ENSDARG00000117638	1.96011	8.4529	6.24128	17.4419	9.65961	32.9289	12.7808	-0.76157	0.3273	-2.32683	0.0199745	0.182156
ENSDARG00000099675	1366.2	1561.91	1675.34	1847.25	1903.75	1968.42	1720.48	-0.300866	0.129377	-2.3255	0.0200451	0.182584	lysine (K)-specific demethylase 4B	kdm4b
ENSDARG00000004115	240.114	376.624	403.9	474.102	429.048	600.952	420.79	-0.493881	0.21253	-2.32382	0.0201353	0.183225	alpha-1,3-mannosyl-glycoprotein 4-beta-N-acetylglucosaminyltransferase B	mgat4b
ENSDARG00000078026	5.88033	6.57448	0.891611	30.1269	12.8795	10.9763	11.2215	-0.751582	0.323697	-2.32187	0.02024	0.183505	zinc finger, CCHC domain containing 24	zcchc24
ENSDARG00000104820	84.2847	68.5624	51.7134	115.751	93.3763	117.995	88.6138	-0.565857	0.243712	-2.32182	0.0202425	0.183505	pleckstrin and Sec7 domain containing 3, like	psd3l
ENSDARG00000076965	157.789	184.085	139.983	179.176	322.792	229.588	202.235	-0.527635	0.227321	-2.3211	0.0202813	0.183565	centrosomal protein 70	cep70
ENSDARG00000102884	16.6609	2.81763	14.2658	17.4419	33.0037	48.4787	22.1114	-0.767898	0.330858	-2.32093	0.0202908	0.183565
ENSDARG00000076302	155.829	171.876	167.623	237.844	263.224	192.085	198.08	-0.440522	0.189808	-2.32089	0.0202929	0.183565	si:ch211-119e14.2	si:ch211-119e14.2
ENSDARG00000091607	0	2.81763	3.56644	7.92813	21.7341	7.31753	7.22731	-0.708984	0.305508	-2.32067	0.0203046	0.183572	rho guanine nucleotide exchange factor 28-like	LOC101884284
ENSDARG00000077584	36.262	30.994	43.6889	58.6682	61.9825	67.6872	49.8805	-0.613233	0.264294	-2.32027	0.0203263	0.183646	CLN6, transmembrane ER protein a	cln6a
ENSDARG00000006797	10.7806	17.845	16.049	31.7125	23.3441	45.7346	24.2443	-0.739287	0.318705	-2.31966	0.0203595	0.183683	5'-nucleotidase domain containing 1	nt5dc1
ENSDARG00000019728	2669.67	2316.09	2429.64	2874.74	3088.66	3055.98	2739.13	-0.273748	0.11802	-2.3195	0.0203681	0.183683	bone morphogenetic protein receptor, type IAa	bmpr1aa
ENSDARG00000094899	35.282	37.5684	37.4477	66.5963	49.908	74.09	50.1487	-0.621081	0.267773	-2.31943	0.0203716	0.183683	si:ch1073-143l10.2	si:ch1073-143l10.2
ENSDARG00000007244	85.2648	62.9271	98.0772	130.021	132.82	115.251	104.06	-0.530809	0.228901	-2.31894	0.0203981	0.183823	acid phosphatase 2, lysosomal	acp2
ENSDARG00000044191	326.358	327.785	290.665	404.335	401.679	406.123	359.491	-0.341063	0.147117	-2.31831	0.0204322	0.184018	glucoside xylosyltransferase 2	gxylt2
ENSDARG00000100072	621.355	670.597	622.345	735.73	814.627	832.369	716.171	-0.304978	0.131562	-2.31814	0.0204416	0.184018	mahogunin, ring finger 1a	mgrn1a
ENSDARG00000102839	0	0	7.13289	26.9556	6.43974	23.782	10.7184	-0.67458	0.291451	-2.31456	0.0206371	0.185579	si:ch211-211k8.4	si:ch211-211k8.4
ENSDARG00000102665	237.173	325.906	305.823	299.683	487.811	484.787	356.864	-0.490987	0.21215	-2.31434	0.0206489	0.185586	gastrula zinc finger protein XlCGF8.2DB-like	LOC101882575
ENSDARG00000057245	25.4814	21.6019	17.8322	31.7125	47.4931	45.7346	31.6426	-0.68974	0.298154	-2.31337	0.0207022	0.185966	im:7138535	im:7138535
ENSDARG00000111612	744.842	667.779	671.383	1010.04	969.986	750.047	802.347	-0.364587	0.157621	-2.31306	0.0207192	0.186019	mitogen-activated protein kinase-activated protein kinase 3	mapkapk3
ENSDARG00000061543	60.7634	33.8116	24.9651	95.1376	62.7875	71.3459	58.1352	-0.679525	0.293852	-2.31248	0.0207515	0.186209	coiled-coil domain containing 85B	ccdc85b
ENSDARG00000101259	85.2648	82.6506	55.2799	144.292	97.4011	117.995	97.1473	-0.567578	0.245475	-2.31216	0.020769	0.186224	HGH1 homolog (S. cerevisiae)	hgh1
ENSDARG00000097389	29.4017	64.8056	43.6889	141.121	58.7627	77.7488	69.2547	-0.697689	0.301835	-2.31149	0.0208057	0.186253
ENSDARG00000098359	1455.38	1502.74	1405.18	1715.65	2066.35	1676.63	1636.99	-0.310172	0.134407	-2.30772	0.0210149	0.18777	interleukin 17 receptor D	il17rd
ENSDARG00000055770	59.7834	69.5016	67.7624	103.066	88.5465	109.763	83.0704	-0.525446	0.227799	-2.30663	0.0210756	0.188067	DNA fragmentation factor, alpha polypeptide	dffa
ENSDARG00000017006	327.338	318.393	418.166	477.273	479.761	451.858	412.131	-0.377626	0.163769	-2.30585	0.0211191	0.188201	DENN/MADD domain containing 5A	dennd5a
ENSDARG00000018393	55.8631	43.2037	25.8567	96.7232	90.9614	51.2227	60.6385	-0.678002	0.294107	-2.30529	0.0211502	0.188333	KN motif and ankyrin repeat domains 2	kank2
ENSDARG00000038559	147.008	77.0153	89.1611	229.916	129.6	170.133	140.472	-0.604128	0.262135	-2.30464	0.0211867	0.188352	H1 histone family, member 0	h1f0
ENSDARG00000105546	0	0	0	7.92813	4.82981	4.57346	2.88857	-0.573859	0.249007	-2.30459	0.0211897
ENSDARG00000016439	5.88033	5.63527	2.67483	19.0275	15.2944	11.891	10.0672	-0.760033	0.32992	-2.30369	0.02124	0.188518	solute carrier family 7 (cationic amino acid transporter, y+ system), member 1	slc7a1
ENSDARG00000007040	7.84044	3.75684	0.891611	22.1988	14.4894	11.891	10.178	-0.747109	0.324321	-2.30361	0.0212445	0.188518	transmembrane and immunoglobulin domain containing 1	tmigd1
ENSDARG00000010183	4.90028	11.2705	1.78322	36.4694	6.43974	30.1848	15.1747	-0.742371	0.322374	-2.30283	0.0212885	0.188809	si:ch73-265h17.1	si:ch73-265h17.1
ENSDARG00000103546	721.321	525.019	710.614	878.437	804.968	900.057	756.736	-0.374298	0.162702	-2.30051	0.0214193	0.189769	purine-rich element binding protein Bb	purbb
ENSDARG00000062376	9.80055	11.2705	4.45806	15.8563	56.3478	11.891	18.2707	-0.755483	0.328823	-2.29754	0.0215882	0.190741	neuroligin 3b	nlgn3b
ENSDARG00000103306	3.92022	3.75684	4.45806	9.51376	23.3441	10.0616	9.17576	-0.749497	0.32668	-2.29428	0.0217742	0.191845	si:dkey-27n6.9	si:dkey-27n6.9
ENSDARG00000012694	16.6609	69.5016	23.1819	107.823	48.2981	104.275	61.6233	-0.743214	0.324178	-2.29261	0.0218704	0.192345	complement component c3a, duplicate 1	c3a.1
ENSDARG00000101008	175.43	259.222	212.203	315.54	341.306	260.687	260.731	-0.453559	0.197858	-2.29235	0.0218856	0.192378	heme-binding protein soul4	soul4
ENSDARG00000104258	7.84044	16.9058	7.13289	44.3975	14.4894	30.1848	20.1585	-0.757075	0.330364	-2.29164	0.0219265	0.192418
ENSDARG00000070914	2101.24	2914.37	2894.17	3469.35	3630.41	3208.74	3036.38	-0.359207	0.156758	-2.29148	0.0219357	0.192418	dual specificity phosphatase 6	dusp6
ENSDARG00000028048	9.80055	11.2705	10.6993	23.7844	22.5391	26.5261	17.4367	-0.736137	0.32133	-2.29091	0.0219689	0.192418	retinol dehydrogenase 8a	rdh8a
ENSDARG00000051763	147.988	138.064	156.032	261.628	252.76	152.754	184.871	-0.511585	0.223313	-2.29089	0.0219698	0.192418	syntrophin, beta 2	sntb2
ENSDARG00000097892	52.923	20.6626	22.2903	57.0825	79.6918	56.7109	48.2269	-0.702253	0.306543	-2.29088	0.0219704	0.192418
ENSDARG00000077920	6.86039	13.149	22.2903	66.5963	16.0994	37.5024	27.0829	-0.757155	0.330604	-2.29022	0.0220087	0.192654	si:ch211-233f16.1	si:ch211-233f16.1
ENSDARG00000057105	416.523	492.147	330.788	827.697	482.981	534.18	514.053	-0.498933	0.217948	-2.28923	0.0220662	0.192785	notchless homolog 1 (Drosophila)	nle1
ENSDARG00000018529	18.621	5.63527	14.2658	28.5413	26.5639	37.5024	21.8549	-0.743972	0.325414	-2.28623	0.0222409	0.194079	lipase, gastric	lipf
ENSDARG00000071116	273.435	139.942	106.993	312.368	271.274	286.298	231.719	-0.597698	0.261516	-2.28551	0.022283	0.194238	endonuclease/exonuclease/phosphatase family domain containing 1	eepd1
ENSDARG00000014357	2.94017	6.57448	5.34967	9.51376	14.4894	24.6967	10.594	-0.751855	0.328993	-2.28532	0.0222938	0.194238	anti-Mullerian hormone	amh
ENSDARG00000074465	137.208	138.064	157.815	212.474	199.632	183.853	171.508	-0.417916	0.183151	-2.28181	0.0225004	0.195835	vacuolar protein sorting 13 homolog C (S. cerevisiae)	vps13c
ENSDARG00000079723	1734.7	1710.3	1578.15	1845.67	2216.88	2144.04	1871.62	-0.294566	0.129111	-2.28149	0.0225194	0.195899	si:dkey-46g23.1	si:dkey-46g23.1
ENSDARG00000018743	234.233	199.113	213.095	325.053	267.249	277.152	252.649	-0.39134	0.17158	-2.2808	0.0225602	0.196006	secretory carrier membrane protein 5a	scamp5a
ENSDARG00000101210	64.6836	78.8937	95.4024	125.264	132.015	107.019	100.546	-0.521485	0.228682	-2.2804	0.0225841	0.196016	golgi glycoprotein 1b	glg1b
ENSDARG00000062023	552.751	753.247	596.488	748.415	860.511	899.142	735.092	-0.374134	0.164107	-2.27982	0.0226185	0.196016	fibronectin type III domain containing 3Bb	fndc3bb
ENSDARG00000071040	5.88033	21.6019	16.049	28.5413	47.4931	29.2701	24.8059	-0.74354	0.326163	-2.27966	0.0226278	0.196016	small integral membrane protein 8	smim8
ENSDARG00000116992	175.43	103.313	156.032	195.032	193.997	278.066	183.645	-0.530684	0.232932	-2.27828	0.0227099	0.196235	zinc finger protein 1051	znf1051
ENSDARG00000052536	5218.79	6087.97	5681.35	6485.21	6757.71	7759.33	6331.72	-0.294093	0.129135	-2.27741	0.0227616	0.196508	TIA1 cytotoxic granule-associated RNA binding protein	tia1
ENSDARG00000092448	18.621	3.75684	40.1225	65.0107	47.4931	57.6256	38.7716	-0.752205	0.330304	-2.27731	0.0227678	0.196508
ENSDARG00000103395	0	0	0	7.92813	7.24471	2.74407	2.98615	-0.562633	0.247121	-2.27675	0.0228014		si:ch73-281i18.7	si:ch73-281i18.7
ENSDARG00000100196	5.88033	11.2705	9.80772	20.6131	27.3689	19.2085	15.6915	-0.74521	0.327683	-2.27418	0.022955	0.197641	zinc finger protein 1160	znf1160
ENSDARG00000105712	1129.02	810.539	896.069	1181.29	2219.3	1019.88	1209.35	-0.542851	0.238861	-2.27267	0.0230462	0.198122
ENSDARG00000099355	255.794	251.709	378.043	355.18	464.466	436.308	356.917	-0.455177	0.200394	-2.27141	0.0231222	0.198572
ENSDARG00000035706	67.6238	87.3466	121.259	141.121	129.6	160.986	117.989	-0.542774	0.23913	-2.26978	0.0232208	0.199225	dedicator of cytokinesis 6	dock6
ENSDARG00000104294	35.282	10.3313	35.6644	33.2981	71.6421	79.5782	44.2994	-0.731262	0.322195	-2.26963	0.0232301	0.199225
ENSDARG00000040510	134.268	193.477	250.543	306.026	227.001	370.45	246.961	-0.542387	0.239098	-2.26847	0.0233005	0.199695	carbonic anhydrase XVb	ca15b
ENSDARG00000073893	107.806	187.842	210.42	242.601	215.731	354.9	219.883	-0.566409	0.249982	-2.2658	0.0234637	0.200786	deoxyribonuclease II, lysosomal	dnase2
ENSDARG00000060838	24.5014	50.7174	16.9406	39.6406	79.6918	75.9194	47.9019	-0.713916	0.315178	-2.26512	0.0235054	0.201041	tripartite motif containing 35-33	trim35-33
ENSDARG00000061405	4.90028	7.51369	5.34967	26.9556	10.4646	17.3791	12.0938	-0.748621	0.330652	-2.26407	0.0235697	0.201386	eva-1 homolog A (C. elegans)	eva1a
ENSDARG00000033171	72.5241	120.219	105.21	152.22	125.575	188.426	127.362	-0.543628	0.240227	-2.26297	0.0236373	0.201758	trafficking protein particle complex 6b-like	trappc6bl
ENSDARG00000044062	432.204	471.484	485.036	578.753	529.669	717.118	535.711	-0.36923	0.163304	-2.261	0.0237595	0.202595	C-terminal binding protein 2a	ctbp2a
ENSDARG00000021556	343.999	330.602	329.004	466.174	482.981	370.45	387.202	-0.368146	0.162845	-2.26071	0.0237774	0.202602	ubiquitin-like 3b	ubl3b
ENSDARG00000061450	59.7834	71.38	80.245	133.193	118.33	84.1516	91.1805	-0.550675	0.243616	-2.26042	0.0237951	0.202602	testis associated actin remodelling kinase 2	tesk2
ENSDARG00000044769	63.7036	65.7448	59.7379	79.2813	105.451	102.445	79.394	-0.52561	0.232569	-2.26002	0.0238203	0.202701	potassium channel tetramerization domain containing 13	kctd13
ENSDARG00000097023	23.5213	24.4195	40.1225	45.9832	45.8832	76.8341	42.794	-0.673874	0.298258	-2.25937	0.0238605	0.202897
ENSDARG00000109769	10.7806	21.6019	15.1574	31.7125	49.103	24.6967	25.5087	-0.72287	0.319959	-2.25926	0.0238674	0.202897	tumor protein p53 inducible nuclear protein 2	tp53inp2
ENSDARG00000057660	108.786	99.5564	112.343	142.706	172.263	139.948	129.267	-0.456117	0.201913	-2.25898	0.0238847	0.202941	DEAH (Asp-Glu-Ala-Asp/His) box polypeptide 57	dhx57
ENSDARG00000041137	295.977	286.459	319.197	377.379	456.417	354.9	348.388	-0.374166	0.165711	-2.25794	0.0239495	0.203389	dehydrogenase/reductase (SDR family) member 13a, duplicate 3	dhrs13a.3
ENSDARG00000102693	29.4017	44.1429	41.0141	82.4525	83.7167	43.9052	54.1055	-0.647738	0.287327	-2.25436	0.0241737	0.204672
ENSDARG00000062089	556.671	789.876	648.201	899.05	753.45	1080.25	787.917	-0.415356	0.184292	-2.25379	0.0242094	0.204768	UDP-glucose glycoprotein glucosyltransferase 2	uggt2
ENSDARG00000040469	34.3019	36.6292	24.0735	50.74	52.3229	63.1137	43.5302	-0.626581	0.278091	-2.25315	0.0242497	0.205006	ectonucleotide pyrophosphatase/phosphodiesterase 6	enpp6
ENSDARG00000098049	19.6011	10.3313	3.56644	33.2981	32.1987	23.782	20.463	-0.743918	0.330199	-2.25294	0.0242632	0.205016
ENSDARG00000094387	59.7834	15.0274	50.8218	61.8394	87.7415	114.336	64.925	-0.707192	0.314049	-2.25185	0.0243318	0.20539	si:dkeyp-30e7.2	si:dkeyp-30e7.2
ENSDARG00000021991	2131.62	2517.09	2646.3	2812.9	3082.22	3175.81	2727.66	-0.301296	0.133912	-2.24996	0.0244512	0.206075	ER lipid raft associated 1	erlin1
ENSDARG00000056683	108.786	98.6172	106.993	176.004	114.305	186.597	131.884	-0.512848	0.227953	-2.24979	0.024462	0.206075	cyclin-dependent kinase 5	cdk5
ENSDARG00000017423	3375.31	4498.82	4812.03	5037.53	5731.37	5704.93	4860	-0.354352	0.15755	-2.24915	0.0245032	0.206319	protein associated with topoisomerase II homolog 1 (yeast)	patl1
ENSDARG00000071566	3192.04	2982.93	3396.15	3935.52	4005.52	3624.92	3522.85	-0.264084	0.117434	-2.2488	0.0245253	0.206401	protein phosphatase 1, catalytic subunit, alpha isozyme b	ppp1cab
ENSDARG00000101019	62.7235	59.1703	57.0631	101.48	82.1067	90.5545	75.5164	-0.520411	0.231506	-2.24794	0.0245801	0.206759	exostosin glycosyltransferase 1b	ext1b
ENSDARG00000088640	35.282	9.39211	16.049	41.2263	56.3478	39.3317	32.9381	-0.723632	0.321983	-2.24742	0.024613	0.206931
ENSDARG00000110352	0.980055	0.939211	0	9.51376	7.24471	3.65877	3.72275	-0.627979	0.279432	-2.24734	0.0246185
ENSDARG00000075571	290.096	176.572	171.189	299.683	355.796	287.213	263.425	-0.494513	0.220098	-2.24678	0.024654	0.207077	bicaudal D homolog 2 (Drosophila)	bicd2
ENSDARG00000058148	1509.28	1469.87	1500.58	1764.8	1702.51	1981.22	1654.71	-0.272862	0.121461	-2.2465	0.024672	0.207077	DnaJ (Hsp40) homolog, subfamily C, member 7	dnajc7
ENSDARG00000001452	12.7407	19.7234	21.3987	42.8119	35.4186	31.0995	27.1988	-0.689034	0.306872	-2.24534	0.0247461	0.207118	ADAM metallopeptidase domain 8a	adam8a
ENSDARG00000079504	422.404	497.782	427.082	577.168	526.449	625.649	512.756	-0.339714	0.151335	-2.24478	0.0247821	0.207212	mitofusin 2	mfn2
ENSDARG00000094037	1.96011	0.939211	0	4.75688	5.63478	13.7204	4.50189	-0.64172	0.28603	-2.24354	0.0248617		si:dkey-76p14.2	si:dkey-76p14.2
ENSDARG00000073867	170.53	148.395	199.721	277.485	256.785	201.232	209.025	-0.448174	0.199866	-2.24237	0.0249375	0.208275	required for excision 1-B domain containing	rex1bd
ENSDARG00000070971	15.6809	47.8998	31.2064	63.425	45.8832	85.981	48.346	-0.696719	0.310804	-2.24167	0.024983	0.208371	furin (paired basic amino acid cleaving enzyme) b	furinb
ENSDARG00000058145	3.92022	0	0	6.3425	11.2696	13.7204	5.87544	-0.642793	0.2868	-2.24126	0.0250095	0.208371	ATPase copper transporting beta	atp7b
ENSDARG00000013087	54.8831	42.2645	22.2903	74.5244	67.6173	74.09	55.9449	-0.642448	0.286748	-2.24046	0.025061	0.20861	ndrg family member 3a	ndrg3a
ENSDARG00000062887	2.94017	0	4.45806	23.7844	3.21987	18.2938	8.78272	-0.673001	0.300415	-2.24023	0.0250757	0.208629	STEAP family member 2, metalloreductase	steap2
ENSDARG00000014866	23.5213	21.6019	13.3742	68.1819	43.4683	21.9526	32.0167	-0.720018	0.321513	-2.23946	0.0251257	0.208934	hypoxanthine phosphoribosyltransferase 1, like	hprt1l
ENSDARG00000061974	11.7607	22.5411	8.0245	36.4694	33.0037	27.4407	23.2067	-0.72212	0.322684	-2.23786	0.0252303	0.209396	grainyhead-like transcription factor 2b	grhl2b
ENSDARG00000039483	0.980055	0.939211	0	9.51376	8.85465	2.74407	3.83862	-0.6207	0.277433	-2.23729	0.0252671		si:dkey-51a16.9	si:dkey-51a16.9
ENSDARG00000057992	0.980055	0	0.891611	11.0994	2.4149	8.23222	3.93636	-0.617129	0.276252	-2.23394	0.0254872		follistatin b	fstb
ENSDARG00000020123	451.805	540.986	468.987	578.753	620.63	651.26	552.07	-0.32473	0.145414	-2.23315	0.0255394	0.211544	coenzyme Q8A	coq8a
ENSDARG00000078004	63.7036	475.241	275.508	940.276	965.156	746.388	577.712	-0.733244	0.328445	-2.23247	0.0255837	0.211806	draculin, zgc:136538	drl, zgc:136538
ENSDARG00000042816	40.1823	159.666	49.9302	161.734	221.366	133.545	127.737	-0.697027	0.312272	-2.23212	0.0256074	0.211898	matrix metallopeptidase 9	mmp9
ENSDARG00000008174	2.94017	0.939211	0	9.51376	8.85465	7.31753	4.92755	-0.658739	0.295651	-2.2281	0.0258739		homeobox B1a	hoxb1a
ENSDARG00000037432	125.447	128.672	126.609	150.634	184.338	189.341	150.84	-0.426528	0.191473	-2.22761	0.0259064	0.213834	HAUS augmin-like complex, subunit 7, si:dkey-93l1.9	haus7, si:dkey-93l1.9
ENSDARG00000063588	406.723	436.733	490.386	956.132	371.895	804.014	577.647	-0.557102	0.250122	-2.22732	0.0259261	0.213834	ubiquitin-like modifier activating enzyme 5	uba5
ENSDARG00000045528	729.161	569.162	575.089	821.354	828.312	754.621	712.95	-0.339701	0.152522	-2.22723	0.0259317	0.213834	FYVE, RhoGEF and PH domain containing 6	fgd6
ENSDARG00000076895	3024.45	3065.58	2755.97	3306.03	3770.47	3618.52	3256.84	-0.265362	0.119184	-2.22649	0.0259811	0.214041	fibronectin leucine rich transmembrane 3	flrt3
ENSDARG00000113365	0.980055	1.87842	0.891611	11.0994	3.21987	10.9763	4.84094	-0.658535	0.295989	-2.22486	0.0260904		gastrula zinc finger protein XlCGF7.1-like	LOC110438262
ENSDARG00000068296	14.7008	0	0.891611	20.6131	28.1739	30.1848	15.7607	-0.68315	0.307111	-2.22444	0.0261187	0.21507	si:dkey-88i8.2	si:dkey-88i8.2
ENSDARG00000093008	14.7008	30.0548	14.2658	41.2263	37.0285	42.0758	29.892	-0.689635	0.310092	-2.22397	0.0261506	0.21519	adhesion G protein-coupled receptor F3b	adgrf3b
ENSDARG00000021833	61.7435	65.7448	49.9302	88.7951	102.231	82.3222	75.1278	-0.531032	0.238834	-2.22344	0.0261861	0.21519	aryl hydrocarbon receptor 2	ahr2
ENSDARG00000094100	7.84044	5.63527	2.67483	15.8563	20.1242	12.8057	10.8228	-0.734137	0.330188	-2.22339	0.0261895	0.21519	uncharacterized LOC101886824	LOC101886824
ENSDARG00000030914	2.94017	5.63527	5.34967	36.4694	12.0745	6.40284	11.4786	-0.71717	0.322654	-2.22272	0.0262348	0.215305	transmembrane protein 120A	tmem120a
ENSDARG00000088927	267.555	298.669	298.69	575.582	462.052	271.663	362.369	-0.510288	0.229682	-2.22171	0.0263027	0.215738	zinc finger protein 436-like	LOC103911751
ENSDARG00000010655	230.313	201.93	235.385	269.556	368.675	274.407	263.378	-0.416021	0.187342	-2.22065	0.0263747	0.216118	protein phosphatase, Mg2+/Mn2+ dependent, 1K	ppm1k
ENSDARG00000097591	78.4044	59.1703	74.8953	106.237	89.3514	134.46	90.4197	-0.535297	0.241113	-2.22011	0.0264115	0.216209	proline and serine rich 3	proser3
ENSDARG00000015803	0.980055	0.939211	2.67483	11.0994	7.24471	7.31753	5.04262	-0.67653	0.305012	-2.21804	0.0265518		Smith-Magenis syndrome chromosome region, candidate 8b	smcr8b
ENSDARG00000035808	67.6238	66.684	57.0631	117.336	124.77	69.5166	83.8323	-0.570015	0.257217	-2.21609	0.0266854	0.21801	chloride channel, voltage-sensitive 4	clcn4
ENSDARG00000018787	550.791	570.101	648.201	715.117	907.199	683.275	679.114	-0.359143	0.162188	-2.21437	0.0268034	0.21844	ephrin-A1b	efna1b
ENSDARG00000005210	219.532	202.87	255.001	271.142	367.87	287.213	267.271	-0.41579	0.187796	-2.21405	0.0268252	0.21844	coronin, actin binding protein, 2A	coro2a
ENSDARG00000030967	3.92022	7.51369	0.891611	11.0994	15.2944	18.2938	9.50219	-0.717039	0.323897	-2.21379	0.0268434	0.21844	si:ch211-51a6.2	si:ch211-51a6.2
ENSDARG00000022853	144.068	23.4803	66.8708	149.049	132.015	228.673	124.026	-0.706746	0.319251	-2.21377	0.0268449	0.21844	EGF domain-specific O-linked N-acetylglucosamine (GlcNAc) transferase	eogt
ENSDARG00000009868	81.3446	109.888	128.392	207.717	123.16	170.133	136.772	-0.535859	0.242121	-2.21319	0.0268847	0.21844	ddb1 and cul4 associated factor 11	dcaf11
ENSDARG00000058287	459.646	492.147	475.229	534.356	613.386	645.772	536.756	-0.31685	0.143198	-2.21266	0.0269209	0.218568	GPALPP motifs containing 1	gpalpp1
ENSDARG00000074341	14.7008	32.8724	21.3987	30.1269	50.713	58.5403	34.7253	-0.688543	0.31127	-2.21205	0.0269634	0.218681	hydroxylysine kinase, tandem duplicate 2	hykk.2
ENSDARG00000003789	1729.8	1144.9	1488.99	1815.54	1817.62	2158.67	1692.59	-0.379297	0.171477	-2.21194	0.0269707	0.218681	DENN/MADD domain containing 5B	dennd5b
ENSDARG00000102436	5.88033	2.81763	6.24128	1.58563	183.533	217.697	69.6257	-0.5593	0.253086	-2.20992	0.0271106	0.219477	si:ch211-194b1.1	si:ch211-194b1.1
ENSDARG00000025404	112.706	112.705	116.801	141.121	157.774	175.621	136.121	-0.431585	0.195304	-2.20982	0.027118	0.219477	ubiquitin-conjugating enzyme E2G 2 (UBC7 homolog, yeast)	ube2g2
ENSDARG00000102643	355.76	423.584	343.27	569.24	636.73	380.512	451.516	-0.446454	0.202077	-2.20932	0.0271522	0.219597	charged multivesicular body protein 1A	chmp1a
ENSDARG00000037760	7.84044	7.51369	4.45806	26.9556	13.6845	15.5498	12.667	-0.730621	0.330849	-2.20832	0.0272218	0.220038	Unc4.1 homeobox (C. elegans)	uncx4.1
ENSDARG00000105173	41.1623	4.69605	35.6644	36.4694	72.4471	108.848	49.8813	-0.730162	0.330665	-2.20816	0.0272329	0.220038
ENSDARG00000059746	83.3047	71.38	80.245	172.833	133.625	80.4929	103.647	-0.573281	0.259821	-2.20645	0.0273528	0.220794	procollagen-lysine, 2-oxoglutarate 5-dioxygenase 1a	plod1a
ENSDARG00000059931	3.92022	2.81763	3.56644	17.4419	9.65961	10.0616	7.91123	-0.718512	0.32568	-2.20619	0.0273706	0.220832	hyaluronidase 2a	hyal2a
ENSDARG00000029639	1294.65	1441.69	1364.16	1904.34	1403.86	2061.71	1578.4	-0.362591	0.164412	-2.20538	0.0274278	0.221187	translocase of outer mitochondrial membrane 70 homolog A (S. cerevisiae)	tomm70a
ENSDARG00000037633	382.222	362.535	404.791	502.643	489.42	455.516	432.855	-0.314619	0.142701	-2.20474	0.0274723	0.221439	leukocyte receptor cluster (LRC) member 1	leng1
ENSDARG00000102153	8.8205	9.39211	23.1819	17.4419	35.4186	247.881	57.0227	-0.6347	0.287918	-2.20444	0.0274931	0.221501	neuropilin 1a	nrp1a
ENSDARG00000104175	0	0	0	6.3425	4.02484	5.48815	2.64258	-0.535795	0.243076	-2.20423	0.0275083
ENSDARG00000027041	6.86039	1.87842	5.34967	20.6131	16.0994	10.0616	10.1438	-0.722582	0.32808	-2.20245	0.0276333	0.222408	protocadherin 17	pcdh17
ENSDARG00000043180	708.58	559.77	668.708	1656.98	635.925	825.967	842.655	-0.560516	0.254538	-2.20209	0.0276587	0.222408	glycerol-3-phosphate dehydrogenase 1b	gpd1b
ENSDARG00000053241	3.92022	15.0274	18.7238	20.6131	48.2981	29.2701	22.6421	-0.727206	0.330374	-2.20116	0.0277244	0.22283	steroid sulfatase (microsomal), isozyme S	sts
ENSDARG00000036630	15.6809	23.4803	15.1574	52.3257	33.8087	27.4407	27.9823	-0.688106	0.312659	-2.20082	0.0277489	0.222839	proteolipid protein 2	plp2
ENSDARG00000079727	8.8205	0.939211	3.56644	19.0275	20.1242	10.0616	10.4232	-0.711324	0.32327	-2.2004	0.0277783	0.222854	selenoprotein P2	selenop2
ENSDARG00000074779	515.509	480.876	518.918	493.13	968.376	714.374	615.197	-0.465291	0.211531	-2.19964	0.0278325	0.223165	Alstrom syndrome protein 1	alms1
ENSDARG00000017748	96.0454	59.1703	53.4967	126.85	93.3763	117.995	91.1557	-0.564046	0.257049	-2.19431	0.0282132	0.226002	Rho GTPase activating protein 29b	arhgap29b
ENSDARG00000024311	456.706	577.615	623.236	697.675	658.464	837.858	641.926	-0.375391	0.171157	-2.19325	0.0282894	0.226396	NSE4 homolog A, SMC5-SMC6 complex component	nsmce4a
ENSDARG00000062983	2251.19	2688.96	2350.29	2679.71	3124.08	3266.36	2726.76	-0.301653	0.137551	-2.19302	0.0283061	0.226422	F-box DNA helicase 1	fbxo18
ENSDARG00000103893	1257.41	1359.04	1204.57	1823.47	2165.36	1252.21	1510.34	-0.414875	0.189354	-2.191	0.0284515	0.227044	serine/arginine-rich splicing factor 2b	srsf2b
ENSDARG00000041723	476.307	617.062	480.578	600.952	722.056	732.668	604.937	-0.362014	0.165308	-2.18993	0.0285292	0.227299	zgc:55461	zgc:55461
ENSDARG00000029944	415.543	288.338	373.585	463.003	439.512	556.133	422.686	-0.401239	0.183279	-2.18923	0.0285805	0.227425	PARP1 binding protein	parpbp
ENSDARG00000007406	12.7407	11.2705	7.13289	34.8838	46.6881	8.23222	20.158	-0.723255	0.330642	-2.18743	0.0287114	0.228035	paired like homeobox 2A	phox2a
ENSDARG00000099593	21.5612	27.2371	9.80772	45.9832	35.4186	40.2464	30.0424	-0.686833	0.3141	-2.18667	0.0287667	0.228259	R3H domain and coiled-coil containing 1	r3hcc1
ENSDARG00000070845	151.909	60.1095	87.3779	242.601	144.089	140.863	137.825	-0.616282	0.282252	-2.18345	0.029003	0.229375	si:dkey-56d12.4	si:dkey-56d12.4
ENSDARG00000111877	166.609	209.444	264.808	256.871	307.498	344.839	258.345	-0.451851	0.206984	-2.18303	0.0290336	0.229463	BCL tumor suppressor 7Ba	bcl7ba
ENSDARG00000061345	1832.7	1605.11	2180.88	2437.11	2409.27	2250.14	2119.2	-0.319185	0.146306	-2.18162	0.0291375	0.229926	WW domain containing E3 ubiquitin protein ligase 2	wwp2
ENSDARG00000010454	25.4814	19.7234	11.5909	60.2538	30.5888	32.0142	29.9421	-0.693538	0.317955	-2.18124	0.0291654	0.230009	guanylate cyclase activator 1A	guca1a
ENSDARG00000114309	0.980055	0	2.67483	6.3425	9.65961	8.23222	4.64821	-0.639363	0.293124	-2.18121	0.0291682
ENSDARG00000053918	467.486	413.253	528.725	664.377	611.776	546.986	538.767	-0.34603	0.158724	-2.18008	0.0292516	0.230473	serum response factor a	srfa
ENSDARG00000076839	204.832	152.152	206.854	233.087	284.154	255.199	222.713	-0.416291	0.191143	-2.1779	0.0294133	0.231563	finTRIM family, member 86	ftr86
ENSDARG00000044513	60.7634	55.4134	57.0631	101.48	70.8372	97.872	73.9049	-0.529706	0.243266	-2.17748	0.0294451	0.231563	tyrosylprotein sulfotransferase 1, like	tpst1l
ENSDARG00000088961	159.749	139.003	213.987	201.374	241.49	305.507	210.185	-0.479934	0.220506	-2.17651	0.0295173	0.231914
ENSDARG00000017359	55.8631	59.1703	57.9547	98.3088	79.6918	85.0663	72.6759	-0.508235	0.233542	-2.17621	0.0295397	0.231981	methyltransferase like 8	mettl8
ENSDARG00000002779	49.9828	48.839	31.2064	63.425	82.1067	68.6019	57.3603	-0.580421	0.266927	-2.17445	0.029671	0.232732	pancreatic and duodenal homeobox 1	pdx1
ENSDARG00000067668	40.1823	35.69	49.9302	71.3532	75.667	58.5403	55.2272	-0.568631	0.261514	-2.17438	0.0296768	0.232732	centrosomal protein 57	cep57
ENSDARG00000112342	40.1823	36.6292	69.5457	118.922	71.6421	71.3459	68.0445	-0.61938	0.284983	-2.17339	0.0297507	0.233202
ENSDARG00000029874	1.96011	0.939211	0.891611	3.17125	5.63478	16.4644	4.84357	-0.632582	0.291127	-2.17287	0.0297898		ketohexokinase	khk
ENSDARG00000062168	41.1623	71.38	83.8114	123.679	76.4719	139.948	89.4087	-0.604859	0.278382	-2.17276	0.0297982	0.233356	transmembrane protein 168b	tmem168b
ENSDARG00000100807	2.94017	5.63527	3.56644	7.92813	16.0994	15.5498	8.61985	-0.710318	0.326974	-2.1724	0.0298255	0.233449
ENSDARG00000095059	44.1025	15.0274	9.80772	44.3975	56.3478	55.7962	37.5798	-0.705772	0.324906	-2.17224	0.0298378	0.233449	si:ch211-106h4.5	si:ch211-106h4.5
ENSDARG00000040442	164.649	322.149	584.005	673.891	882.245	400.635	504.596	-0.636057	0.293046	-2.1705	0.029969	0.234281	protogenin homolog b (Gallus gallus)	prtgb
ENSDARG00000067605	102.906	67.6232	57.9547	118.922	115.915	118.91	97.0385	-0.52976	0.244078	-2.17046	0.0299721	0.234281	N-ethylmaleimide-sensitive factor attachment protein, alpha a	napaa
ENSDARG00000051814	4.90028	9.39211	3.56644	19.0275	14.4894	17.3791	11.4592	-0.717516	0.330752	-2.16935	0.0300561	0.234415	protein tyrosine phosphatase, receptor-type, Z polypeptide 1a	ptprz1a
ENSDARG00000040230	0	2.81763	2.67483	14.2706	10.4646	5.48815	5.95264	-0.65729	0.302994	-2.16931	0.030059	0.234415	si:dkey-37m8.11, tripartite motif containing 35-35	si:dkey-37m8.11, trim35-35
ENSDARG00000112061	146.028	77.9545	170.298	128.436	218.951	360.389	183.676	-0.628629	0.290116	-2.16682	0.0302483	0.235162
ENSDARG00000057987	296.957	132.429	190.805	306.026	264.029	415.27	267.586	-0.549338	0.253598	-2.16618	0.0302976	0.235293	ubiquitin-like modifier activating enzyme 3	uba3
ENSDARG00000104678	44.1025	6.57448	29.4232	45.9832	83.7167	58.5403	44.7234	-0.708553	0.327229	-2.16531	0.0303637	0.235589	zinc finger protein OZF-like	LOC110437726
ENSDARG00000011743	1030.04	1262.3	1275	1463.53	1315.32	2017.81	1394	-0.392507	0.181301	-2.16495	0.0303917	0.2356	phosphatidylinositol glycan anchor biosynthesis, class O	pigo
ENSDARG00000105831	75.4642	92.0427	91.8359	144.292	107.061	129.886	106.764	-0.476574	0.220134	-2.16493	0.0303932	0.2356
ENSDARG00000027538	0	0.939211	0	4.75688	8.85465	3.65877	3.03492	-0.562397	0.259852	-2.1643	0.0304413		NADP-dependent oxidoreductase domain containing 1	noxred1
ENSDARG00000058962	89.185	122.097	103.427	191.861	133.625	140.863	130.176	-0.482742	0.223133	-2.16347	0.030505	0.23614	thioredoxin-like 4B	txnl4b
ENSDARG00000004211	39.2022	37.5684	39.2309	69.7675	63.5925	54.8815	50.7072	-0.560028	0.258979	-2.16244	0.0305841	0.236425	coiled-coil domain containing 106a	ccdc106a
ENSDARG00000006553	1038.86	1227.55	1139.48	1484.15	1290.36	1420.52	1266.82	-0.286754	0.132633	-2.162	0.030618	0.236578	RAS related	rras
ENSDARG00000039490	366.541	412.314	359.319	472.517	458.832	500.336	428.31	-0.314315	0.145522	-2.15991	0.0307794	0.237498	phosphatidylinositol transfer protein, alpha a	pitpnaa
ENSDARG00000092341	71.544	49.7782	63.3044	110.994	77.2769	101.531	79.0713	-0.533385	0.247316	-2.1567	0.0310292	0.239
ENSDARG00000093176	578.233	920.427	1000.39	1089.33	1314.51	1074.76	996.275	-0.429305	0.199218	-2.15495	0.031166	0.239618	zgc:77118	zgc:77118
ENSDARG00000020334	2483.46	2821.39	2673.05	3267.98	3301.17	3002.02	2924.84	-0.253861	0.117807	-2.15488	0.0311709	0.239618	protein tyrosine phosphatase, non-receptor type 11, a	ptpn11a
ENSDARG00000102808	1122.16	1200.31	1503.26	1836.15	1415.94	1724.19	1467	-0.353127	0.163926	-2.15419	0.0312254	0.239618	calreticulin 3b	calr3b
ENSDARG00000113525	18.621	28.1763	26.7483	26.9556	49.908	65.8578	36.0445	-0.663677	0.308352	-2.15234	0.0313708	0.240295	fibroblast growth factor 12b	fgf12b
ENSDARG00000075067	0	0.939211	0	9.51376	5.63478	2.74407	3.13864	-0.556885	0.259077	-2.1495	0.0315948		aryl hydrocarbon receptor interacting protein-like 1	aipl1
ENSDARG00000045696	102.906	106.131	88.2695	169.662	110.281	161.9	123.192	-0.486948	0.226579	-2.14913	0.0316243	0.241685	mitochondrial ribosomal protein L23	mrpl23
ENSDARG00000062795	514.529	579.493	661.575	772.2	698.712	750.962	662.912	-0.319947	0.148943	-2.14811	0.0317047	0.24219	ATP-binding cassette, sub-family B (MDR/TAP), member 7	abcb7
ENSDARG00000071458	22.5413	11.2705	18.7238	57.0825	33.0037	24.6967	27.8864	-0.687409	0.320081	-2.14761	0.0317446	0.242314	si:dkey-121a11.3	si:dkey-121a11.3
ENSDARG00000099151	378.301	432.976	415.491	499.472	520.814	506.739	458.966	-0.301516	0.140436	-2.147	0.0317937	0.242539	WW domain binding protein 11	wbp11
ENSDARG00000089361	18.621	7.51369	1.78322	104.651	12.8795	9.14692	25.7659	-0.667029	0.310805	-2.14613	0.0318625	0.24293	wu:fb59d01	wu:fb59d01
ENSDARG00000055255	9.80055	17.845	7.13289	25.37	22.5391	32.0142	19.117	-0.699547	0.325979	-2.14599	0.0318739	0.24293	PITPNM family member 3	pitpnm3
ENSDARG00000073696	644.876	679.989	589.355	959.304	813.018	697.91	730.742	-0.342256	0.159675	-2.14346	0.0320761	0.243891	FERM domain containing 8	frmd8
ENSDARG00000078052	5.88033	5.63527	3.56644	20.6131	17.7093	8.23222	10.2728	-0.704894	0.329185	-2.14133	0.0322473	0.244556
ENSDARG00000035556	1369.14	1201.25	1496.12	1737.85	1693.65	1580.59	1513.1	-0.287986	0.134577	-2.13993	0.0323601	0.244813	ribosomal protein S6 kinase a, polypeptide 3a	rps6ka3a
ENSDARG00000006877	29.4017	60.1095	67.7624	90.3807	66.0074	128.972	73.7722	-0.626946	0.293031	-2.13952	0.0323936	0.244813	ectonucleotide pyrophosphatase/phosphodiesterase 4	enpp4
ENSDARG00000087013	194.051	92.9819	124.826	344.081	207.682	151.839	185.91	-0.592275	0.27683	-2.13949	0.0323959	0.244813	cubilin (intrinsic factor-cobalamin receptor)	cubn
ENSDARG00000078600	73.5041	45.0821	32.9896	134.778	104.646	51.2227	73.7038	-0.649461	0.303712	-2.13841	0.0324831	0.245347	low density lipoprotein receptor class A domain containing 3	ldlrad3
ENSDARG00000031126	1199.59	1483.95	1550.51	1571.36	1837.74	1985.8	1604.82	-0.330261	0.154572	-2.13662	0.0326291	0.246117	notum, palmitoleoyl-protein carboxylesterase a	notum1a
ENSDARG00000100829	0	0	0	12.685	1.60994	4.57346	3.14473	-0.50773	0.237958	-2.1337	0.0328677		protocadherin 1 gamma 32	pcdh1g32
ENSDARG00000005840	215.612	302.426	321.872	385.307	336.477	432.649	332.39	-0.413968	0.194077	-2.13301	0.032924	0.247564	glutamic-oxaloacetic transaminase 2b, mitochondrial	got2b
ENSDARG00000024431	38.2222	16.9058	22.2903	47.5688	61.1776	39.3317	37.5827	-0.65124	0.30543	-2.13221	0.0329896	0.247858	v-ets avian erythroblastosis virus E26 oncogene homolog 1	ets1
ENSDARG00000009939	151.909	148.395	149.791	185.518	202.852	206.72	174.197	-0.375768	0.17624	-2.13214	0.0329957	0.247858	mitochondrial calcium uptake 2	micu2
ENSDARG00000090975	173.47	131.49	153.357	172.833	189.167	354.9	195.87	-0.536444	0.251642	-2.13177	0.0330256	0.247858	si:dkey-62k3.5	si:dkey-62k3.5
ENSDARG00000042659	9.80055	43.2037	13.3742	90.3807	14.4894	87.8104	43.1765	-0.703827	0.330193	-2.13156	0.0330429	0.247858	thymocyte nuclear protein 1	thyn1
ENSDARG00000037363	26.4615	16.9058	21.3987	39.6406	48.2981	32.9289	30.9389	-0.64061	0.300538	-2.13154	0.0330444	0.247858	suppression of tumorigenicity 5	st5
ENSDARG00000058733	19.6011	1.87842	13.3742	28.5413	46.6881	22.8673	22.1584	-0.704249	0.330506	-2.13082	0.0331039	0.248036	Indian hedgehog homolog a	ihha
ENSDARG00000003570	1260.35	1554.39	1697.63	1999.47	1747.59	1961.1	1703.42	-0.319898	0.15013	-2.13081	0.033105	0.248036	heat shock protein 90, beta (grp94), member 1	hsp90b1
ENSDARG00000088117	12.7407	24.4195	41.0141	34.8838	67.6173	58.5403	39.8693	-0.675296	0.317011	-2.1302	0.0331553	0.248303	fucosyltransferase 8b (alpha (1,6) fucosyltransferase)	fut8b
ENSDARG00000058047	500.808	625.515	449.372	849.895	556.233	758.279	623.35	-0.412146	0.193549	-2.12941	0.0332201	0.248584	platelet-activating factor acetylhydrolase, isoform Ib, gamma subunit	pafah1b3
ENSDARG00000059900	557.651	628.332	539.425	765.857	627.875	812.246	655.231	-0.332227	0.15602	-2.12938	0.0332225	0.248584	TBC1 domain family, member 9 (with GRAM domain)	tbc1d9
ENSDARG00000109717	108.786	141.821	115.909	156.977	195.607	160.071	146.529	-0.436528	0.20502	-2.1292	0.0332376	0.248586	solute carrier family 35, member E2B	slc35e2b
ENSDARG00000043249	28.4216	19.7234	21.3987	39.6406	49.908	36.5877	32.6133	-0.628381	0.295233	-2.12843	0.0333017	0.248753	interferon regulatory factor 1b	irf1b
ENSDARG00000102540	460.626	478.058	408.358	959.304	408.924	669.554	564.137	-0.503684	0.23676	-2.1274	0.033387	0.249038	sb:cb449	sb:cb449
ENSDARG00000105408	0	0	3.56644	12.685	8.85465	6.40284	5.25149	-0.60276	0.283393	-2.12694	0.0334249	0.249094
ENSDARG00000043238	2.94017	5.63527	4.45806	17.4419	7.24471	18.2938	9.33565	-0.695149	0.326896	-2.12651	0.0334605	0.249094	ATG16 autophagy related 16-like 2 (S. cerevisiae)	atg16l2
ENSDARG00000005002	27.4415	29.1155	18.7238	47.5688	49.103	38.417	35.0616	-0.620096	0.291615	-2.12642	0.0334685	0.249094	BRF1, RNA polymerase III transcription initiation factor b	brf1b
ENSDARG00000097758	0.980055	1.87842	0.891611	7.92813	11.2696	3.65877	4.43442	-0.625594	0.294311	-2.12562	0.0335347
ENSDARG00000076476	740.922	517.505	575.089	778.542	1284.73	647.602	757.398	-0.486948	0.229152	-2.125	0.0335868	0.249578	chitinase-like protein PB1E7.04c	LOC100537972
ENSDARG00000092571	0.980055	1.87842	6.24128	7.92813	13.6845	14.6351	7.5579	-0.672667	0.316587	-2.12474	0.0336079	0.249578
ENSDARG00000001313	2426.62	2328.3	2215.65	2471.99	2918.81	3255.39	2602.79	-0.297247	0.139927	-2.12429	0.0336455	0.249747	G2/M-phase specific E3 ubiquitin protein ligase	g2e3
ENSDARG00000053062	0	0	0	4.75688	3.21987	7.31753	2.54905	-0.505229	0.237883	-2.12386	0.0336821		gap junction epsilon-1 protein-like	LOC796202
ENSDARG00000020785	45.0825	127.733	33.8812	153.806	240.685	64.0284	110.869	-0.688215	0.324129	-2.12328	0.0337306	0.250158	laminin, alpha 4	lama4
ENSDARG00000062462	1.96011	1.87842	0	12.685	4.82981	7.31753	4.77848	-0.619983	0.292232	-2.12154	0.0338762		protein shisa-7-like	LOC101883130
ENSDARG00000029100	286.176	260.161	193.48	315.54	294.618	437.223	297.866	-0.446363	0.21044	-2.12109	0.033914	0.251389	coiled-coil-helix-coiled-coil-helix domain containing 1	chchd1
ENSDARG00000042285	38.2222	10.3313	63.3044	103.066	55.5428	91.4692	60.3226	-0.687791	0.324285	-2.12094	0.0339266	0.251389	ATPase phospholipid transporting 8B3	atp8b3
ENSDARG00000080000	11.7607	25.3587	6.24128	55.4969	34.6136	20.1232	25.5991	-0.699908	0.330167	-2.11986	0.0340181	0.251541	si:dkey-178e17.1	si:dkey-178e17.1
ENSDARG00000059354	48.0227	36.6292	47.2554	53.9113	72.4471	86.8957	57.5269	-0.563566	0.265922	-2.11929	0.0340658	0.251543	glycosylated lysosomal membrane protein	glmp
ENSDARG00000019613	280.296	323.089	329.004	421.776	477.346	339.351	361.81	-0.377154	0.178102	-2.11762	0.0342069	0.252242	inositol hexakisphosphate kinase 2b	ip6k2b
ENSDARG00000057017	0	0	1.78322	4.75688	12.8795	3.65877	3.84639	-0.564288	0.26663	-2.11637	0.0343133		solute carrier family 6 (neurotransmitter transporter), member 4b	slc6a4b
ENSDARG00000051889	119.567	158.727	119.476	202.96	166.628	186.597	158.992	-0.428385	0.202464	-2.11586	0.0343569	0.253126	dihydroorotate dehydrogenase	dhodh
ENSDARG00000069324	423.384	591.703	462.746	808.669	471.711	858.895	602.851	-0.464534	0.219753	-2.11389	0.0345244	0.254026	vacuolar protein sorting 53 homolog (S. cerevisiae)	vps53
ENSDARG00000091771	97.0255	61.9879	63.3044	150.634	94.1812	108.848	95.997	-0.538993	0.255144	-2.1125	0.0346434	0.254678	LysM, putative peptidoglycan-binding, domain containing 2	lysmd2
ENSDARG00000040157	91.1451	80.7721	56.1715	122.093	101.426	121.654	95.5437	-0.504103	0.238717	-2.11172	0.0347106	0.254949	glycosyltransferase 8 domain containing 1	glt8d1
ENSDARG00000094214	348.9	316.514	309.389	496.301	429.048	356.73	376.147	-0.362395	0.171654	-2.1112	0.0347556	0.255168	si:dkeyp-117b8.4	si:dkeyp-117b8.4
ENSDARG00000032553	31.3618	46.9605	24.0735	42.8119	73.2521	65.8578	47.3863	-0.618354	0.293234	-2.10874	0.034967	0.256161	egl-9 family hypoxia-inducible factor 3	egln3
ENSDARG00000063019	0	0	0	9.51376	8.85465	0.914692	3.21385	-0.497968	0.236146	-2.10873	0.0349679		pannexin 2	panx2
ENSDARG00000104874	65.6637	61.0487	62.4128	103.066	94.9862	82.3222	78.2499	-0.483204	0.229334	-2.10699	0.0351188	0.256758	frizzled class receptor 6	fzd6
ENSDARG00000101752	429.264	346.569	514.46	483.616	608.556	646.687	504.859	-0.395106	0.187538	-2.1068	0.0351349	0.256758	pleckstrin homology domain containing, family G (with RhoGef domain) member 5b	plekhg5b
ENSDARG00000059630	516.489	614.244	636.61	765.857	619.02	1044.58	699.466	-0.41406	0.196674	-2.10531	0.0352639	0.25731	malectin	mlec
ENSDARG00000096770	54.8831	20.6626	45.4722	82.4525	97.4011	49.3933	58.3775	-0.640575	0.304288	-2.10516	0.0352771	0.25731
ENSDARG00000037618	1166.27	1648.32	1483.64	1948.73	1795.88	1735.17	1629.67	-0.328869	0.156305	-2.10402	0.0353768	0.257925	DNA-damage-inducible transcript 4	ddit4
ENSDARG00000004406	25.4814	39.4469	28.5316	57.0825	72.4471	38.417	43.5678	-0.617206	0.29393	-2.09984	0.0357428	0.259917	sepiapterin reductase a	spra
ENSDARG00000102848	52.923	40.3861	58.8463	79.2813	99.011	64.9431	65.8985	-0.548208	0.261118	-2.09947	0.0357758	0.260044
ENSDARG00000113780	158.769	82.6506	155.14	139.535	210.902	300.019	174.503	-0.567575	0.270372	-2.09924	0.0357957	0.260077	zgc:173615	zgc:173615
ENSDARG00000104101	43.1224	53.535	54.3883	68.1819	79.6918	83.2369	63.6927	-0.516983	0.246351	-2.09856	0.0358556	0.260174	si:ch73-287m6.1	si:ch73-287m6.1
ENSDARG00000079766	3.92022	5.63527	2.67483	15.8563	4.82981	23.782	9.44973	-0.673741	0.321102	-2.09822	0.0358859	0.260245	transporter 1, ATP-binding cassette, sub-family B (MDR/TAP)	tap1
ENSDARG00000041621	32.3418	32.8724	32.9896	33.2981	74.057	64.9431	45.0837	-0.612778	0.292124	-2.09767	0.0359346	0.26041	Bardet-Biedl syndrome 2	bbs2
ENSDARG00000114187	0.980055	1.87842	0	0	1.60994	61.2843	10.9588	-0.523346	0.249722	-2.09572	0.036107	0.261039
ENSDARG00000098680	47.0426	31.9332	41.0141	77.6957	58.7627	60.3696	52.803	-0.558615	0.266641	-2.095	0.0361706	0.261331	si:zfos-2326c3.2	si:zfos-2326c3.2
ENSDARG00000092923	0	0	0	6.3425	8.04968	1.82938	2.70359	-0.493277	0.235629	-2.09344	0.0363095
ENSDARG00000012667	0	0	0	7.92813	6.43974	1.82938	2.69954	-0.493274	0.235666	-2.09311	0.0363395		transcription factor AP-2 beta	tfap2b
ENSDARG00000026723	1272.11	1626.71	1602.23	1926.54	1622.82	2316	1727.73	-0.354722	0.169688	-2.09044	0.0365785	0.263259	synaptotagmin binding, cytoplasmic RNA interacting protein, like	syncripl
ENSDARG00000098876	86.2449	66.684	82.9198	95.1376	124.77	122.569	96.3875	-0.473901	0.226811	-2.08941	0.0366706	0.263497
ENSDARG00000056587	1.96011	2.81763	4.45806	15.8563	8.04968	10.0616	7.20056	-0.671878	0.321581	-2.0893	0.0366808	0.263497	cytochrome P450, family 2, subfamily R, polypeptide 1	cyp2r1
ENSDARG00000095072	4.90028	0	0	20.6131	5.63478	10.0616	6.8683	-0.590334	0.282574	-2.08913	0.0366956	0.263497	si:dkey-26g8.4	si:dkey-26g8.4
ENSDARG00000074271	70.564	68.5624	65.9792	76.11	97.4011	147.265	87.647	-0.535883	0.256515	-2.08909	0.0366997	0.263497	tryptophan rich basic protein	wrb
ENSDARG00000034700	12.7407	14.0882	6.24128	23.7844	32.1987	19.2085	18.0436	-0.683151	0.327047	-2.08885	0.0367215	0.263497	vascular endothelial growth factor Ab	vegfab
ENSDARG00000077761	8.8205	15.0274	15.1574	39.6406	6.43974	70.4313	25.9195	-0.686879	0.328897	-2.08843	0.0367591	0.263654	neuroligin 4 X-linked b	nlgn4xb
ENSDARG00000069563	49.9828	38.5077	39.2309	95.1376	75.667	47.564	57.6816	-0.583136	0.27956	-2.08591	0.0369867	0.264496	zgc:153151	zgc:153151
ENSDARG00000103785	4.90028	0	1.78322	9.51376	12.8795	9.14692	6.37061	-0.635551	0.304938	-2.0842	0.0371422	0.26527	sulfotransferase family 2, cytosolic sulfotransferase 2	sult2st2
ENSDARG00000075730	32.3418	83.5898	24.9651	130.021	49.103	117.995	73.0027	-0.667178	0.320183	-2.08374	0.0371837	0.265369	2'-deoxynucleoside 5'-phosphate N-hydrolase 1	dnph1
ENSDARG00000099185	0	0	0	4.75688	4.02484	5.48815	2.37831	-0.490558	0.235425	-2.08371	0.0371864		chitinase, acidic.2	chia.2
ENSDARG00000105974	56.8432	43.2037	6.24128	87.2094	86.9365	71.3459	58.63	-0.683024	0.327794	-2.0837	0.0371877	0.265369
ENSDARG00000096563	0.980055	2.81763	1.78322	17.4419	8.04968	3.65877	5.78854	-0.629649	0.30226	-2.08313	0.0372389	0.265622	wu:fb36g12	wu:fb36g12
ENSDARG00000079355	19.6011	13.149	21.3987	34.8838	41.0534	28.3554	26.4069	-0.642068	0.308725	-2.07974	0.0375493	0.267157	fibronectin leucine rich transmembrane protein 2	flrt2
ENSDARG00000091211	17.641	31.9332	26.7483	44.3975	41.0534	51.2227	35.4994	-0.611221	0.293913	-2.0796	0.0375625	0.267157	alcohol dehydrogenase 8a	adh8a
ENSDARG00000100677	108.786	98.6172	138.2	95.1376	185.948	318.313	157.5	-0.598209	0.28796	-2.0774	0.0377646	0.268119	transmembrane protein 205	tmem205
ENSDARG00000017338	84.2847	90.1643	117.693	130.021	123.965	173.791	119.987	-0.475051	0.228716	-2.07704	0.037798	0.268185	kinase D-interacting substrate 220b	kidins220b
ENSDARG00000105003	20.5812	21.6019	45.4722	44.3975	81.3018	44.8199	43.0291	-0.646227	0.311391	-2.07529	0.0379596	0.268935	sodium channel, voltage-gated, type I, beta b	scn1bb
ENSDARG00000111716	296.957	327.785	312.955	397.992	362.236	424.417	353.724	-0.317123	0.152849	-2.07475	0.0380096	0.269176	gastrula zinc finger protein XlCGF57.1-like	LOC110439496
ENSDARG00000091477	630.175	381.32	706.156	529.599	1012.65	1108.61	728.084	-0.519457	0.250427	-2.07429	0.0380526	0.269367
ENSDARG00000038205	0.980055	2.81763	5.34967	19.0275	12.8795	5.48815	7.75708	-0.653315	0.315035	-2.07378	0.0380996	0.269586	hairy-related 2	her2
ENSDARG00000089913	0	0	1.78322	3.17125	4.82981	12.8057	3.76499	-0.548176	0.264471	-2.07273	0.0381976		calcium channel, voltage-dependent, T type, alpha 1G subunit	cacna1g
ENSDARG00000069252	489.048	937.333	1020	943.447	1614.77	1144.28	1024.81	-0.502875	0.242729	-2.07175	0.0382884	0.27058	Mix paired-like homeobox	mixl1
ENSDARG00000063414	123.487	149.335	136.416	236.258	209.292	143.607	166.399	-0.453323	0.219282	-2.06731	0.0387054	0.272495	ribitol xylosyltransferase 1	rxylt1
ENSDARG00000045556	0.980055	0	3.56644	9.51376	7.24471	9.14692	5.07531	-0.610061	0.295108	-2.06725	0.0387109		si:dkey-37f18.2	si:dkey-37f18.2
ENSDARG00000014386	289.116	282.703	238.952	405.92	293.008	383.256	315.492	-0.37782	0.182932	-2.06535	0.0388896	0.273448	UDP-N-acetyl-alpha-D-galactosamine:polypeptide N-acetylgalactosaminyltransferase 6 (GalNAc-T6)	galnt6
ENSDARG00000053215	27.4415	9.39211	11.5909	14.2706	65.2024	40.2464	28.024	-0.682813	0.330661	-2.06499	0.0389238	0.273574	malic enzyme 1, NADP(+)-dependent, cytosolic	me1
ENSDARG00000023999	579.213	691.259	741.82	769.029	867.755	887.251	756.055	-0.310415	0.150451	-2.06323	0.0390906	0.274402	HEAT repeat containing 5a	heatr5a
ENSDARG00000056619	412.603	254.526	318.305	526.428	439.512	395.147	391.087	-0.415313	0.201345	-2.06269	0.039142	0.274648	Rho GTPase activating protein 42a	arhgap42a
ENSDARG00000060678	47.0426	38.5077	61.5212	88.7951	68.4223	76.8341	63.5205	-0.534447	0.259168	-2.06216	0.0391925	0.274858	N-deacetylase/N-sulfotransferase (heparan glucosaminyl) 2b	ndst2b
ENSDARG00000073752	11.7607	22.5411	27.6399	47.5688	31.3937	42.9905	30.6491	-0.641735	0.311301	-2.06146	0.0392593	0.275126	calcium voltage-gated channel auxiliary subunit alpha2delta 1	cacna2d1
ENSDARG00000059616	3.92022	1.87842	1.78322	11.0994	9.65961	8.23222	6.09551	-0.653158	0.317118	-2.05967	0.0394304	0.27598	heparan sulfate (glucosamine) 3-O-sulfotransferase 2	hs3st2
ENSDARG00000087529	514.529	571.979	510.893	612.052	647.194	707.971	594.103	-0.288246	0.139984	-2.05914	0.0394811	0.27622	zgc:85936	zgc:85936
ENSDARG00000101308	50.9629	56.3527	50.8218	76.11	76.4719	83.2369	65.6594	-0.489987	0.238055	-2.05829	0.0395623	0.276443	single-strand-selective monofunctional uracil-DNA glycosylase 1	smug1
ENSDARG00000077341	156.809	99.5564	89.1611	137.949	156.969	247.881	148.054	-0.5335	0.259289	-2.05755	0.039633	0.276728	protein phosphatase 1, regulatory (inhibitor) subunit 14C	ppp1r14c
ENSDARG00000012078	24.5014	13.149	7.13289	52.3257	32.1987	21.0379	25.0576	-0.675536	0.328648	-2.0555	0.039831	0.27772	Meis homeobox 1 b	meis1b
ENSDARG00000001431	75.4642	66.684	32.098	38.055	311.523	264.346	131.362	-0.657983	0.32013	-2.05536	0.0398443	0.27772	actinin alpha 3b	actn3b
ENSDARG00000079905	1043.76	602.034	853.272	1241.55	1367.64	900.971	1001.54	-0.433704	0.211073	-2.05476	0.0399018	0.278005	MAP/microtubule affinity-regulating kinase 2a	mark2a
ENSDARG00000101047	33.3219	46.0213	39.2309	66.5963	53.9328	70.4313	51.5891	-0.544607	0.265089	-2.05443	0.0399338	0.278113	RNA 2',3'-cyclic phosphate and 5'-OH ligase	rtcb
ENSDARG00000087759	81.3446	76.0761	81.1366	131.607	116.72	96.0426	97.1545	-0.454176	0.221258	-2.0527	0.0401016	0.27897
ENSDARG00000016368	118.587	94.8603	106.993	145.878	166.628	132.63	127.596	-0.424506	0.206837	-2.05237	0.0401333	0.27897	zinc finger and BTB domain containing 8 opposite strand	zbtb8os
ENSDARG00000020028	0	0.939211	7.13289	11.0994	18.5143	10.0616	7.95789	-0.618209	0.301234	-2.05225	0.0401452	0.27897	carbamoyl-phosphate synthase 1, mitochondrial	cps1
ENSDARG00000017261	112.706	83.5898	83.8114	136.364	106.256	179.28	117.001	-0.497102	0.242257	-2.05196	0.0401732	0.27897	glycerophosphodiester phosphodiesterase domain containing 1	gdpd1
ENSDARG00000098730	3.92022	0.939211	2.67483	7.92813	8.04968	13.7204	6.20541	-0.64442	0.314123	-2.05149	0.0402191	0.279173	engrailed homeobox 1b	en1b
ENSDARG00000053724	0	0	0.891611	7.92813	7.24471	1.82938	2.98231	-0.517836	0.252473	-2.05106	0.0402616		adenylate cyclase activating polypeptide 1b (pituitary) receptor type I	adcyap1r1b
ENSDARG00000079233	661.537	478.998	581.33	643.764	847.631	749.132	660.399	-0.354594	0.172885	-2.05103	0.0402637	0.279253	si:ch211-160f23.5	si:ch211-160f23.5
ENSDARG00000019525	22.5413	6.57448	12.4826	26.9556	43.4683	23.782	22.634	-0.672273	0.327834	-2.05065	0.0403007	0.279394	tubulin folding cofactor E-like b	tbcelb
ENSDARG00000097953	0	2.81763	0.891611	6.3425	6.43974	10.0616	4.42552	-0.592715	0.289134	-2.04996	0.040368		uncharacterized LOC108191330	LOC108191330
ENSDARG00000022503	0	0.939211	6.24128	11.0994	10.4646	13.7204	7.07747	-0.618245	0.301678	-2.04935	0.0404276	0.280042	polycystic kidney disease 2-like 1	pkd2l1
ENSDARG00000057672	58.8033	45.0821	37.4477	77.6957	64.3974	81.4076	60.8056	-0.53321	0.260354	-2.04802	0.040558	0.280599	phospholipid phosphatase 5	plpp5
ENSDARG00000075542	7.84044	3.75684	9.80772	23.7844	15.2944	16.4644	12.8247	-0.67719	0.330818	-2.04702	0.0406563	0.281047	zinc finger homeobox 4	zfhx4
ENSDARG00000060922	703.68	680.928	608.97	795.984	825.092	797.611	735.378	-0.268247	0.131104	-2.04605	0.040751	0.28147	ess-2 splicing factor homolog	ess2
ENSDARG00000059367	100.946	66.684	57.0631	174.419	112.696	85.981	99.6314	-0.561307	0.274405	-2.04554	0.0408017	0.281705
ENSDARG00000081299	0	0.939211	0.891611	3.17125	6.43974	7.31753	3.12656	-0.553639	0.270753	-2.04482	0.0408729
ENSDARG00000015563	179.35	184.085	186.347	212.474	228.611	289.043	213.318	-0.378683	0.185253	-2.04415	0.040939	0.282189
ENSDARG00000098952	38.2222	7.51369	16.049	61.8394	28.9788	53.0521	34.2759	-0.671014	0.328653	-2.04171	0.0411802	0.283386	GATA binding protein 4	gata4
ENSDARG00000114920	2.94017	3.75684	1.78322	12.685	7.24471	10.9763	6.56437	-0.652427	0.31958	-2.04151	0.0412	0.283387	tetratricopeptide repeat domain 28	ttc28
ENSDARG00000013881	203.851	169.058	207.745	302.855	268.054	215.867	227.905	-0.392237	0.192243	-2.04032	0.0413185	0.283734	phosphatidylinositol 4-kinase type 2 beta	pi4k2b
ENSDARG00000017121	10.7806	12.2097	9.80772	25.37	26.5639	18.2938	17.171	-0.659634	0.323346	-2.04003	0.0413477	0.283734	v-maf avian musculoaponeurotic fibrosarcoma oncogene homolog Ba	mafba
ENSDARG00000019949	1349.54	652.752	863.08	1829.81	1444.92	1023.54	1193.94	-0.491986	0.241168	-2.04001	0.041349	0.283734	serpin peptidase inhibitor, clade H (heat shock protein 47), member 1b	serpinh1b
ENSDARG00000006990	59.7834	64.8056	96.294	58.6682	160.189	168.303	101.34	-0.599292	0.293818	-2.03967	0.0413831	0.283852	cysteine rich with EGF like domains 1	creld1
ENSDARG00000051761	667.418	518.444	346.837	783.299	928.933	544.242	631.529	-0.476763	0.233811	-2.0391	0.0414403	0.284128	tripartite motif containing 44	trim44
ENSDARG00000102376	0	0	0.891611	3.17125	5.63478	6.40284	2.68341	-0.516638	0.253421	-2.03865	0.0414849		calcium channel, voltage-dependent, gamma subunit 2b	cacng2b
ENSDARG00000078789	621.355	642.42	588.463	746.83	713.202	781.147	682.236	-0.263917	0.129526	-2.03756	0.0415938	0.284541	transmembrane protein 184C	tmem184c
ENSDARG00000008030	96.0454	101.435	82.9198	112.579	147.309	132.63	112.153	-0.436305	0.214176	-2.03713	0.0416371	0.284541	myosin, light chain 9b, regulatory	myl9b
ENSDARG00000056369	56.8432	25.3587	71.3289	118.922	58.7627	107.019	73.0391	-0.617073	0.302925	-2.03705	0.0416452	0.284541	ufm1-specific peptidase 2	ufsp2
ENSDARG00000031720	3152.84	2615.7	3761.71	3930.77	4449.86	3736.52	3607.9	-0.325073	0.1596	-2.0368	0.04167	0.284541	calsyntenin 1	clstn1
ENSDARG00000063417	4389.67	4503.52	4623	4969.35	5658.92	5266.79	4901.88	-0.22745	0.111722	-2.03585	0.0417653	0.28469	Ets2 repressor factor	erf
ENSDARG00000054749	394.962	354.083	344.162	350.423	573.137	562.535	429.884	-0.404168	0.198536	-2.03574	0.0417765	0.28469	LIM domain only 4b	lmo4b
ENSDARG00000043566	81.3446	91.1035	102.535	141.121	142.479	108.848	111.239	-0.445129	0.21872	-2.03516	0.041835	0.284973	nucleolus and neural progenitor protein	nepro
ENSDARG00000117550	70.564	65.7448	91.8359	96.7232	110.281	126.227	93.5627	-0.472534	0.232232	-2.03475	0.0418759	0.285021
ENSDARG00000062970	204.832	222.593	149.791	315.54	243.905	241.479	229.69	-0.416836	0.205101	-2.03235	0.0421186	0.286324	family with sequence similarity 129, member Ba	fam129ba
ENSDARG00000039719	248.934	220.715	207.745	261.628	297.033	315.569	258.604	-0.346627	0.170607	-2.03172	0.0421817	0.28653	mitochondrial ribosomal protein S26	mrps26
ENSDARG00000105648	254.814	244.195	307.606	382.136	513.569	265.261	327.93	-0.456247	0.224684	-2.03062	0.0422936	0.286934	si:cabz01102082.1	si:cabz01102082.1
ENSDARG00000101490	2.94017	1.87842	2.67483	4.75688	8.85465	15.5498	6.10912	-0.635323	0.313023	-2.02964	0.0423931	0.287493	si:ch73-281i18.6	si:ch73-281i18.6
ENSDARG00000030604	34.3019	16.9058	28.5316	28.5413	55.5428	66.7725	38.4326	-0.630503	0.310724	-2.02914	0.0424437	0.287621	phosphorylase kinase, gamma 1a (muscle)	phkg1a
ENSDARG00000098666	234.233	262.979	227.361	248.943	319.572	440.881	288.995	-0.428446	0.211225	-2.02839	0.0425204	0.288007	si:dkey-93h22.8, peroxisome proliferator-activated receptor gamma coactivator-related protein 1-like	si:dkey-93h22.8, LOC110440113
ENSDARG00000100913	219.532	173.754	144.441	206.131	255.175	284.469	213.917	-0.42464	0.209388	-2.028	0.0425598	0.288158	Rho guanine nucleotide exchange factor (GEF) 12b	arhgef12b
ENSDARG00000013838	0	3.75684	0.891611	3.17125	16.0994	9.14692	5.511	-0.58042	0.286306	-2.02727	0.0426347	0.288341	sulfatase 2b	sulf2b
ENSDARG00000097501	355.76	404.8	385.176	556.555	627.875	375.024	450.865	-0.400164	0.197415	-2.02703	0.0426599	0.288341	gastrula zinc finger protein XlCGF8.2DB-like	LOC101884750
ENSDARG00000101943	24.5014	27.2371	37.4477	53.9113	49.103	47.564	39.9607	-0.56997	0.281316	-2.02608	0.0427563	0.28879	si:rp71-62i8.3	si:rp71-62i8.3
ENSDARG00000087229	144.068	126.793	131.958	166.491	235.856	159.156	160.72	-0.429467	0.212006	-2.02573	0.0427923	0.288833	exocyst complex component 7	exoc7
ENSDARG00000060390	563.532	738.22	772.135	807.084	801.748	1198.25	813.494	-0.395471	0.195243	-2.02553	0.0428134	0.288833	serine/threonine protein kinase 26	stk26
ENSDARG00000100400	121.527	85.4682	81.1366	134.778	128.795	150.009	116.952	-0.454351	0.224314	-2.02552	0.0428143	0.288833	family with sequence similarity 126 member B	fam126b
ENSDARG00000114500	7.84044	7.51369	14.2658	31.7125	18.5143	19.2085	16.5092	-0.665019	0.328471	-2.02459	0.0429098	0.289135	si:dkey-108k21.25	si:dkey-108k21.25
ENSDARG00000093612	2453.08	3327.62	3367.62	3361.53	3863.85	4652.12	3504.3	-0.349371	0.172589	-2.0243	0.0429391	0.289211	si:dkey-92i17.2	si:dkey-92i17.2
ENSDARG00000098803	720.341	563.527	320.088	1102.01	721.251	635.711	677.155	-0.507665	0.250831	-2.02394	0.0429767	0.289241	cytochrome P450, family 2, subfamily AA, polypeptide 4	cyp2aa4
ENSDARG00000053774	2.94017	32.8724	0.891611	34.8838	41.0534	56.7109	28.2254	-0.642751	0.317606	-2.02373	0.0429974	0.289241	alkaline phosphatase, intestinal, tandem duplicate 2	alpi.2
ENSDARG00000012574	1923.85	1571.3	1605.79	2256.35	2101.77	1909.88	1894.82	-0.282731	0.139712	-2.02367	0.0430038	0.289241	STE20-like kinase b	slkb
ENSDARG00000092471	112.706	110.827	127.5	117.336	208.487	180.194	142.842	-0.464369	0.229495	-2.02344	0.0430281	0.289241
ENSDARG00000104440	7.84044	0	0	12.685	24.149	10.0616	9.12268	-0.581306	0.287288	-2.02342	0.0430297	0.289241
ENSDARG00000087061	30.3817	0	11.5909	128.436	134.43	140.863	74.2834	-0.536372	0.26536	-2.0213	0.0432488	0.290214
ENSDARG00000040186	52.923	56.3527	46.3638	80.8669	74.057	77.7488	64.7187	-0.486628	0.240753	-2.02128	0.0432511	0.290214	family with sequence similarity 210, member Ab	fam210ab
ENSDARG00000058857	201.891	122.097	184.563	231.501	326.817	193.915	210.131	-0.481088	0.238091	-2.0206	0.043321	0.290386	zgc:112052	zgc:112052
ENSDARG00000005500	39.2022	37.5684	46.3638	74.5244	56.3478	64.0284	53.0058	-0.525421	0.260093	-2.02013	0.04337	0.290497	DiGeorge syndrome critical region gene 6	dgcr6
ENSDARG00000003934	10.7806	19.7234	17.8322	31.7125	39.4434	24.6967	24.0315	-0.63839	0.316018	-2.02011	0.0433722	0.290497	nucleoredoxin like 2	nxnl2
ENSDARG00000099885	12.7407	7.51369	24.0735	26.9556	31.3937	36.5877	23.2108	-0.655277	0.324486	-2.01943	0.0434426	0.290853	tripartite motif containing 105	trim105
ENSDARG00000022000	22.5413	21.6019	33.8812	31.7125	51.5179	55.7962	36.1752	-0.604542	0.29952	-2.01837	0.0435527	0.291242	TNF receptor-associated factor 3	traf3
ENSDARG00000039459	506.689	398.225	414.599	553.383	681.808	490.275	507.497	-0.358384	0.177667	-2.01716	0.0436785	0.29162	quiescin Q6 sulfhydryl oxidase 1	qsox1
ENSDARG00000032746	9.80055	1.87842	3.56644	38.055	6.43974	12.8057	12.091	-0.639963	0.317259	-2.01716	0.0436787	0.29162	tumor necrosis factor (ligand) superfamily, member 10 like 3	tnfsf10l3
ENSDARG00000099060	965.354	1313.02	1479.18	1485.73	1705.73	1676.63	1437.61	-0.346791	0.171956	-2.01674	0.043723	0.291669	zgc:111868	zgc:111868
ENSDARG00000089478	5.88033	13.149	9.80772	20.6131	26.5639	18.2938	15.718	-0.661956	0.328281	-2.01643	0.0437549	0.291669	si:dkey-241l7.4	si:dkey-241l7.4
ENSDARG00000017365	233.253	248.891	257.676	363.108	256.785	370.45	288.36	-0.379202	0.188063	-2.01636	0.0437625	0.291669	solute carrier family 23 (ascorbic acid transporter), member 2	slc23a2
ENSDARG00000087331	140.148	170.936	239.843	202.96	342.916	264.346	226.858	-0.477118	0.236635	-2.01626	0.0437729	0.291669	si:dkey-77f5.3	si:dkey-77f5.3
ENSDARG00000007560	8.8205	76.0761	54.3883	172.833	69.2272	84.1516	77.5828	-0.663595	0.329308	-2.01512	0.0438921	0.292347	sema domain, immunoglobulin domain (Ig), short basic domain, secreted, (semaphorin) 3bl	sema3bl
ENSDARG00000007179	958.494	1024.68	830.09	1209.83	1123.74	1105.86	1042.12	-0.276066	0.137034	-2.01458	0.043949	0.292494	SAM and SH3 domain containing 1a	sash1a
ENSDARG00000013236	34.3019	14.0882	19.6154	28.5413	54.7378	48.4787	33.2939	-0.634702	0.315129	-2.0141	0.0439992	0.292712	24-dehydrocholesterol reductase	dhcr24
ENSDARG00000026531	26.4615	9.39211	6.24128	34.8838	43.4683	21.9526	23.7333	-0.66485	0.33015	-2.01378	0.0440324	0.292817	activated leukocyte cell adhesion molecule a	alcama
ENSDARG00000013000	0.980055	0	1.78322	4.75688	10.4646	4.57346	3.7597	-0.561579	0.278969	-2.01305	0.0441095		protein tyrosine phosphatase, receptor type, f polypeptide (PTPRF), interacting protein (liprin), alpha 2	ppfia2
ENSDARG00000016393	2751.99	2827.03	2938.75	3374.21	3083.83	3742	3119.64	-0.250389	0.124397	-2.01283	0.0441327	0.293368	ADP-ribosylation factor 2b	arf2b
ENSDARG00000041072	1685.69	1607.93	1649.48	1888.48	1948.02	1936.4	1786	-0.218101	0.108396	-2.01207	0.0442121	0.293663	mesoderm induction early response 1a, transcriptional regulator	mier1a
ENSDARG00000104886	51.9429	48.839	53.4967	66.5963	85.3266	77.7488	63.9917	-0.489677	0.243521	-2.01082	0.0443445	0.294426
ENSDARG00000033355	0.980055	3.75684	0	14.2706	8.85465	4.57346	5.40594	-0.58351	0.290338	-2.00976	0.0444563	0.294855	zgc:101699	zgc:101699
ENSDARG00000077180	12.7407	7.51369	8.0245	23.7844	19.3192	20.1232	15.251	-0.657547	0.327185	-2.00971	0.0444618	0.294855	solute carrier family 37 (glucose-6-phosphate transporter), member 4b	slc37a4b
ENSDARG00000100899	0.980055	1.87842	0.891611	6.3425	7.24471	6.40284	3.95669	-0.592436	0.294847	-2.0093	0.044505		si:ch211-241b2.5	si:ch211-241b2.5
ENSDARG00000094615	13.7208	20.6626	16.049	26.9556	50.713	23.782	25.3138	-0.641643	0.319677	-2.00716	0.0447323	0.296299
ENSDARG00000061461	0.980055	8.4529	2.67483	36.4694	8.04968	7.31753	10.6574	-0.620503	0.309206	-2.00677	0.0447747	0.296373	dermatan sulfate epimerase like a	dsela
ENSDARG00000070581	0.980055	1.87842	0	4.75688	4.02484	11.891	3.92186	-0.557678	0.277925	-2.00658	0.0447947		gamma-glutamylamine cyclotransferase, tandem duplicate 1	ggact.1
ENSDARG00000007867	1070.22	1157.11	1226.86	1255.82	1503.68	1433.32	1274.5	-0.269165	0.134143	-2.00655	0.0447973	0.296379	DAZ associated protein 2	dazap2
ENSDARG00000091138	748.762	607.67	729.338	829.282	982.061	802.185	783.216	-0.308118	0.153575	-2.0063	0.0448245	0.296442	ARP3 actin related protein 3 homolog	actr3
ENSDARG00000077096	0.980055	2.81763	3.56644	3.17125	14.4894	12.8057	6.30508	-0.61714	0.307713	-2.00557	0.0449021	0.296838	fibronectin type III domain containing 7a	fndc7a
ENSDARG00000016255	133.288	94.8603	96.294	141.121	159.384	151.839	129.464	-0.427604	0.213244	-2.00523	0.0449383	0.296961	charged multivesicular body protein 4Ba	chmp4ba
ENSDARG00000057652	3.92022	9.39211	8.0245	17.4419	16.0994	19.2085	12.3478	-0.662596	0.330697	-2.00364	0.045109	0.297679	D site albumin promoter binding protein b	dbpb
ENSDARG00000095522	108.786	85.4682	77.5702	193.446	127.185	100.616	115.512	-0.50841	0.253789	-2.00328	0.0451476	0.297679
ENSDARG00000013360	55.8631	41.3253	44.5806	79.2813	57.9577	85.981	60.8315	-0.523749	0.261629	-2.00188	0.0452977	0.298287	SH3-domain GRB2-like 3a	sh3gl3a
ENSDARG00000008239	19.6011	26.2979	23.1819	49.1544	38.6385	34.7583	31.9387	-0.58935	0.294576	-2.00068	0.0454273	0.298782	molybdenum cofactor synthesis 3	mocs3
ENSDARG00000045305	426.324	441.429	342.379	605.709	394.434	671.384	480.276	-0.413361	0.206688	-1.99992	0.0455084	0.299198	phosphodiesterase 7A	pde7a
ENSDARG00000003381	4.90028	3.75684	1.78322	9.51376	12.8795	10.9763	7.30165	-0.646883	0.323536	-1.99942	0.0455631	0.299409	si:ch211-266g18.6	si:ch211-266g18.6
ENSDARG00000029296	0.980055	1.87842	1.78322	4.75688	8.85465	8.23222	4.41424	-0.600858	0.300556	-1.99916	0.0455915		neurite extension and migration factor b	nexmifb
ENSDARG00000105348	16.6609	11.2705	9.80772	30.1269	28.1739	20.1232	19.3605	-0.643238	0.321851	-1.99856	0.0456562	0.299606	si:ch211-277c7.7	si:ch211-277c7.7
ENSDARG00000005425	254.814	206.626	204.179	342.495	304.278	245.137	259.588	-0.379891	0.190085	-1.99853	0.0456597	0.299606	WD repeat and FYVE domain containing 1	wdfy1
ENSDARG00000089940	60.7634	103.313	87.3779	123.679	181.923	93.2985	108.392	-0.532486	0.266574	-1.99752	0.0457689	0.299971	zinc finger protein 1008	znf1008
ENSDARG00000044016	289.116	344.69	404.791	512.157	397.654	456.431	400.807	-0.359602	0.180079	-1.99691	0.0458354	0.30029	myosin VIa	myo6a
ENSDARG00000057210	0	0	0	3.17125	5.63478	4.57346	2.22991	-0.457731	0.229378	-1.99553	0.0459853		hyaluronan synthase 3	has3
ENSDARG00000036109	17.641	19.7234	31.2064	60.2538	32.1987	38.417	33.2401	-0.61527	0.308467	-1.99461	0.0460857	0.301251	metaxin 1b	mtx1b
ENSDARG00000097215	172.49	101.435	156.032	176.004	236.661	202.147	174.128	-0.451099	0.22619	-1.99434	0.0461154	0.301251	si:dkey-172k15.13	si:dkey-172k15.13
ENSDARG00000043548	150.928	162.483	172.081	190.275	216.536	226.844	186.525	-0.358045	0.179539	-1.99424	0.0461256	0.301251	autophagy related 4D, cysteine peptidase a	atg4da
ENSDARG00000010432	788.944	675.293	787.293	1092.5	767.939	1038.18	858.357	-0.336747	0.168929	-1.99342	0.0462151	0.301407	ELL associated factor 2	eaf2
ENSDARG00000079900	178.37	304.304	263.025	323.468	329.232	372.279	295.113	-0.409648	0.205586	-1.99258	0.046307	0.301776	shroom family member 4	shroom4
ENSDARG00000076386	1.96011	0	0.891611	1.58563	3.21987	21.9526	4.93497	-0.528101	0.265052	-1.99244	0.0463228		ependymin-like 1	epdl1
ENSDARG00000031049	5.88033	8.4529	9.80772	26.9556	16.9043	14.6351	13.7727	-0.657644	0.330083	-1.99236	0.0463318	0.301776	immunoglobin superfamily, member 21a	igsf21a
ENSDARG00000091887	8.8205	13.149	12.4826	17.4419	29.7838	24.6967	17.7291	-0.645745	0.324142	-1.99216	0.046353	0.301776	si:dkey-46k9.4, si:ch211-222m2.1, uncharacterized LOC101885541	si:dkey-46k9.4, si:ch211-222m2.1, LOC101885541
ENSDARG00000100529	296.957	134.307	155.14	256.871	394.434	263.431	250.19	-0.52051	0.261351	-1.99161	0.0464138	0.30196	SH3-domain binding protein 5a (BTK-associated)	sh3bp5a
ENSDARG00000001470	72.5241	54.4742	86.4863	93.5519	98.2061	128.057	88.8832	-0.48991	0.246047	-1.99112	0.0464676	0.302023	major histocompatibility complex class I ZEA	mhc1zea
ENSDARG00000079571	37.2421	42.2645	45.4722	71.3532	49.103	81.4076	54.4738	-0.538639	0.27064	-1.99024	0.0465648	0.302421	major facilitator superfamily domain containing 4B	mfsd4b
ENSDARG00000094475	29.4017	38.5077	37.4477	90.3807	60.3726	37.5024	48.9354	-0.589326	0.296123	-1.99014	0.0465757	0.302421
ENSDARG00000111129	23.5213	71.38	39.2309	77.6957	97.4011	65.8578	62.5145	-0.59858	0.300877	-1.98945	0.0466516	0.302657	aminoacylase-1A-like	LOC100001620
ENSDARG00000038094	76.4443	102.374	82.0282	133.193	127.185	109.763	105.165	-0.437237	0.219791	-1.98933	0.0466651	0.302657	C-type lectin domain containing 16A	clec16a
ENSDARG00000056330	2.94017	0	3.56644	15.8563	7.24471	7.31753	6.15419	-0.601977	0.302775	-1.9882	0.0467897	0.303166	major histocompatibility complex class II DBB gene	mhc2dbb
ENSDARG00000015866	67.6238	47.8998	53.4967	80.8669	69.2272	113.422	72.0894	-0.519241	0.261264	-1.98741	0.0468764	0.303214	apolipoprotein A-II	apoa2
ENSDARG00000062280	178.37	308.061	313.847	372.622	351.771	392.403	319.512	-0.423334	0.213008	-1.98741	0.0468773	0.303214	HECT domain and ankyrin repeat containing E3 ubiquitin protein ligase 1	hace1
ENSDARG00000097827	11.7607	7.51369	7.13289	23.7844	12.0745	27.4407	14.9511	-0.656	0.330272	-1.98624	0.0470061	0.303813	low density lipoprotein receptor-related protein 1Aa	lrp1aa
ENSDARG00000117305	3.92022	3.75684	7.13289	12.685	17.7093	10.9763	9.36343	-0.653558	0.32917	-1.98547	0.047092	0.304134
ENSDARG00000019417	451.805	219.775	249.651	402.749	427.438	523.204	379.104	-0.472081	0.237792	-1.98526	0.0471151	0.304166	growth arrest and DNA-damage-inducible, gamma a	gadd45ga
ENSDARG00000101918	59.7834	36.6292	88.2695	110.994	95.7912	94.2132	80.9467	-0.544201	0.274462	-1.98279	0.0473904	0.305356	uncharacterized LOC101884444, uncharacterized LOC110440013, uncharacterized LOC110440223	LOC101884444, LOC110440013, LOC110440223
ENSDARG00000041217	480.227	429.219	514.46	602.538	592.456	557.047	529.325	-0.283337	0.143136	-1.97949	0.0477608	0.307272	exportin 6	xpo6
ENSDARG00000102061	58.8033	49.7782	69.5457	99.8944	100.621	70.4313	74.8456	-0.495486	0.250495	-1.97803	0.0479255	0.307919	UDP-Gal:betaGlcNAc beta 1,3-galactosyltransferase, polypeptide 2	b3galt2
ENSDARG00000079323	180.33	130.55	93.6192	229.916	183.533	181.109	166.51	-0.468797	0.237029	-1.9778	0.0479512	0.307919	repulsive guidance molecule BMP co-receptor b	rgmb
ENSDARG00000063627	2200.22	2366.81	2533.07	2709.83	2880.18	2784.32	2579.07	-0.230728	0.116722	-1.97674	0.048071	0.30844	block of proliferation 1	bop1
ENSDARG00000007108	69.5839	56.3527	49.0386	103.066	90.1564	72.2606	73.4097	-0.492427	0.249241	-1.97571	0.0481879	0.308971	lipase, member Ia	lipia
ENSDARG00000101198	0	4.69605	0	9.51376	8.04968	11.891	5.69175	-0.558227	0.28284	-1.97365	0.0484214	0.310098
ENSDARG00000055479	29.4017	52.5958	42.7973	61.8394	55.5428	89.6398	55.3028	-0.556877	0.282156	-1.97365	0.0484217	0.310098	matrix metallopeptidase 20b (enamelysin)	mmp20b
ENSDARG00000114558	207.772	95.7995	192.588	169.662	232.636	428.076	221.089	-0.562753	0.285239	-1.97292	0.0485051	0.310514
ENSDARG00000074248	80.3645	98.6172	80.245	150.634	103.841	119.825	105.588	-0.447256	0.226727	-1.97267	0.0485336	0.310578	transmembrane protein 237b	tmem237b
ENSDARG00000096991	36.262	25.3587	12.4826	34.8838	28.9788	100.616	39.7637	-0.647515	0.328381	-1.97184	0.0486275	0.310765	cadherin-12	LOC570372
ENSDARG00000016656	11.7607	20.6626	23.1819	30.1269	35.4186	38.417	26.5946	-0.611127	0.309944	-1.97174	0.0486397	0.310765	mitochondrial genome maintenance exonuclease 1	mgme1
ENSDARG00000074726	77.4244	108.009	106.102	128.436	140.869	137.204	116.341	-0.423719	0.214912	-1.9716	0.0486554	0.310765	NRDE-2, necessary for RNA interference, domain containing	nrde2
ENSDARG00000019142	24.5014	18.7842	31.2064	61.8394	38.6385	35.673	35.1071	-0.595034	0.30188	-1.9711	0.048713	0.311015	family with sequence similarity 185, member A	fam185a
ENSDARG00000044809	219.532	278.946	238.06	293.341	319.572	329.289	279.79	-0.332865	0.168911	-1.97066	0.0487632	0.311032	folylpolyglutamate synthase	fpgs
ENSDARG00000001880	10.7806	8.4529	9.80772	28.5413	23.3441	13.7204	15.7745	-0.646672	0.328156	-1.97062	0.0487671	0.311032	syntaxin 3A	stx3a
ENSDARG00000077073	62.7235	58.2311	57.0631	85.6238	98.2061	75.9194	72.9612	-0.465716	0.236399	-1.97005	0.048833	0.311135	tetratricopeptide repeat, ankyrin repeat and coiled-coil containing 1a	tanc1a
ENSDARG00000070864	43.1224	55.4134	54.3883	98.3088	80.4968	60.3696	65.3499	-0.511134	0.259617	-1.9688	0.048976	0.311711	B cell CLL/lymphoma 6aa	bcl6aa
ENSDARG00000095593	20.5812	22.5411	18.7238	31.7125	29.7838	51.2227	29.0942	-0.601795	0.306069	-1.96621	0.0492747	0.313173	uncharacterized LOC103908753	LOC103908753
ENSDARG00000024189	44.1025	15.9666	50.8218	91.9663	148.114	21.0379	62.0015	-0.649193	0.330305	-1.96544	0.0493636	0.313501	prepronociceptin b	pnocb
ENSDARG00000071410	5.88033	5.63527	10.6993	19.0275	17.7093	16.4644	12.5694	-0.649101	0.330433	-1.9644	0.0494841	0.314029	CDC28 protein kinase regulatory subunit 2	cks2
ENSDARG00000019601	4.90028	3.75684	2.67483	20.6131	12.0745	5.48815	8.25129	-0.63172	0.321615	-1.96421	0.0495054	0.314045	collagen, type XII, alpha 1b	col12a1b
ENSDARG00000017162	0.980055	0	1.78322	4.75688	9.65961	4.57346	3.62554	-0.545584	0.277771	-1.96415	0.0495127		kinesin family member 3C	kif3c
ENSDARG00000095191	149.948	169.058	151.574	221.988	191.582	202.147	181.05	-0.352037	0.179307	-1.96332	0.0496085	0.314462
ENSDARG00000069241	16.6609	22.5411	115.018	114.165	115.915	115.251	83.2586	-0.645005	0.328571	-1.96306	0.0496389	0.314536	tetratricopeptide repeat domain 32	ttc32
ENSDARG00000040081	196.011	270.493	331.679	301.269	437.903	372.279	318.272	-0.423034	0.215591	-1.9622	0.0497387	0.314812	zona pellucida glycoprotein 3d tandem duplicate 1	zp3d.1
ENSDARG00000057997	326.358	140.882	192.588	242.601	337.282	453.687	282.233	-0.520337	0.265395	-1.96061	0.0499241	0.315613	TATA element modulatory factor 1	tmf1
ENSDARG00000006862	275.396	161.544	201.504	367.865	193.192	422.588	270.348	-0.505333	0.257782	-1.96031	0.0499593	0.315613	kinesin-associated protein 3b	kifap3b
ENSDARG00000036304	0	0	0	9.51376	2.4149	2.74407	2.44546	-0.444308	0.2267	-1.9599	0.050008		dynein, axonemal, assembly factor 3 like	dnaaf3l
ENSDARG00000096840	0.980055	0	0.891611	7.92813	4.82981	3.65877	3.04806	-0.526564	0.268727	-1.95948	0.0500571
ENSDARG00000055552	1.96011	4.69605	2.67483	15.8563	10.4646	6.40284	7.00911	-0.625235	0.319093	-1.95942	0.0500641	0.316157	dishevelled segment polarity protein 1b	dvl1b
ENSDARG00000032156	15.6809	20.6626	170.298	263.214	302.668	339.351	185.312	-0.591415	0.302026	-1.95816	0.0502112	0.316658	zgc:171776	zgc:171776
ENSDARG00000099485	0.980055	0	0.891611	1.58563	13.6845	3.65877	3.46675	-0.509189	0.260096	-1.95769	0.050266		meiosis 1 associated protein	m1ap
ENSDARG00000014246	4.90028	0.939211	8.0245	11.0994	13.6845	18.2938	9.49028	-0.63398	0.323894	-1.95737	0.0503043	0.316731	jagged 2a	jag2a
ENSDARG00000036116	27.4415	17.845	17.8322	31.7125	36.2236	44.8199	29.3125	-0.593648	0.303303	-1.95727	0.0503152	0.316731	eukaryotic translation initiation factor 3, subunit H, b	eif3hb
ENSDARG00000042272	122.507	127.733	148.007	191.861	268.054	130.801	164.827	-0.477871	0.244172	-1.95711	0.0503341	0.316731	transmembrane protein 231	tmem231
ENSDARG00000091459	0.980055	0.939211	0	4.75688	4.02484	7.31753	3.00309	-0.525388	0.26867	-1.95552	0.0505219		gamma-aminobutyric acid type A receptor alpha2 subunit a	gabra2a
ENSDARG00000052518	949.673	1014.35	856.838	1037	1135.81	1281.48	1045.86	-0.279595	0.143053	-1.95449	0.050643	0.318257	syntaxin 4	stx4
ENSDARG00000073845	86.2449	100.496	100.752	110.994	111.891	222.27	122.108	-0.512168	0.26221	-1.95327	0.0507874	0.318807	zgc:110843	zgc:110843
ENSDARG00000058022	67.6238	70.4408	90.9443	93.5519	111.891	122.569	92.8367	-0.450592	0.230719	-1.95299	0.0508203	0.318875	ORMDL sphingolipid biosynthesis regulator 2	ormdl2
ENSDARG00000057708	315.578	277.067	303.148	369.451	480.566	325.63	345.24	-0.361215	0.184993	-1.95259	0.0508677	0.318875	zgc:175264	zgc:175264
ENSDARG00000040838	31.3618	25.3587	21.3987	49.1544	47.4931	36.5877	35.2257	-0.566657	0.290216	-1.95254	0.0508742	0.318875	DCN1, defective in cullin neddylation 1, domain containing 2a	dcun1d2a
ENSDARG00000030844	40.1823	41.3253	60.6296	53.9113	98.2061	75.9194	61.6956	-0.53929	0.276273	-1.95202	0.0509363	0.318935	Kruppel-like factor 11a	klf11a
ENSDARG00000099143	272.455	249.83	192.588	253.7	327.622	394.232	281.738	-0.404668	0.207312	-1.95198	0.0509407	0.318935	farnesyltransferase, CAAX box, alpha	fnta
ENSDARG00000060900	35.282	25.3587	18.7238	65.0107	38.6385	40.2464	37.21	-0.589859	0.302411	-1.95052	0.0511141	0.319663	zinc finger protein 362a	znf362a
ENSDARG00000068919	35.282	20.6626	26.7483	66.5963	53.1279	31.0995	38.9194	-0.593208	0.304154	-1.95036	0.0511338	0.319667	RAD51 paralog C	rad51c
ENSDARG00000101131	2.94017	3.75684	1.78322	4.75688	10.4646	14.6351	6.38946	-0.614667	0.315218	-1.94998	0.0511791	0.319831	pre-B-cell leukemia homeobox 1b	pbx1b
ENSDARG00000105092	5.88033	6.57448	8.0245	4.75688	30.5888	21.0379	12.8105	-0.639626	0.32805	-1.94978	0.0512024	0.319858
ENSDARG00000088711	1.96011	8.4529	10.6993	25.37	13.6845	18.2938	13.0768	-0.643318	0.329977	-1.94959	0.0512255	0.319877	lectin, galactoside-binding, soluble, 1 (galectin 1)-like 1	lgals1l1
ENSDARG00000115511	2.94017	0.939211	0.891611	12.685	4.02484	7.31753	4.79973	-0.577331	0.296164	-1.94936	0.0512524		uncharacterized LOC100331974	LOC100331974
ENSDARG00000015676	612.534	668.718	559.04	661.206	817.042	800.355	686.483	-0.294408	0.15115	-1.94779	0.0514397	0.320834	NMD3 ribosome export adaptor	nmd3
ENSDARG00000088959	60.7634	61.0487	73.1121	79.2813	105.451	96.0426	79.2832	-0.456985	0.23478	-1.94644	0.0516018	0.321562	pyridoxal (pyridoxine, vitamin B6) kinase a	pdxka
ENSDARG00000031761	276.376	485.572	501.085	577.168	452.392	830.54	520.522	-0.469954	0.24145	-1.94638	0.0516091	0.321562	Dab, mitogen-responsive phosphoprotein, homolog 2 (Drosophila)	dab2
ENSDARG00000103949	10.7806	12.2097	8.91611	33.2981	29.7838	10.9763	17.6608	-0.64167	0.32979	-1.94569	0.051692	0.321958	zinc finger and BTB domain containing 12, tandem duplicate 1	zbtb12.1
ENSDARG00000035954	236.193	328.724	311.172	404.335	483.786	307.336	345.258	-0.399884	0.205575	-1.9452	0.0517509	0.322087	tyrosyl-DNA phosphodiesterase 2b	tdp2b
ENSDARG00000044183	10.7806	11.2705	7.13289	17.4419	27.3689	18.2938	15.3814	-0.637448	0.327833	-1.94443	0.051844	0.322547	protein kinase, AMP-activated, beta 1 non-catalytic subunit, a	prkab1a
ENSDARG00000003269	467.486	428.28	402.117	488.373	569.917	537.839	482.335	-0.286267	0.147249	-1.9441	0.0518829	0.322589	chloride channel 3	clcn3
ENSDARG00000060383	103.886	185.025	174.756	144.292	258.395	317.398	197.292	-0.513675	0.264295	-1.94356	0.051948	0.322589	metabolism of cobalamin associated A	mmaa
ENSDARG00000018650	15.6809	18.7842	38.3393	50.74	52.3229	34.7583	35.1043	-0.606451	0.312057	-1.9434	0.0519682	0.322589	GTP binding protein 3, mitochondrial	gtpbp3
ENSDARG00000007795	6530.11	3865.79	4754.07	4871.04	7697.1	8677.68	6065.97	-0.426709	0.219584	-1.94326	0.0519853	0.322589	cystatin C (amyloid angiopathy and cerebral hemorrhage)	cst3
ENSDARG00000099732	0	0	8.0245	19.0275	11.2696	13.7204	8.67366	-0.560802	0.288755	-1.94214	0.0521203	0.322949	gdnf family receptor alpha 1a	gfra1a
ENSDARG00000005828	19.6011	5.63527	20.5071	31.7125	32.1987	32.0142	23.6115	-0.63095	0.325015	-1.9413	0.0522225	0.323225	Fas apoptotic inhibitory molecule a	faima
ENSDARG00000037030	1.96011	1.87842	1.78322	3.17125	16.9043	5.48815	5.19758	-0.577811	0.297689	-1.94099	0.0522595	0.323335	castor zinc finger 1	casz1
ENSDARG00000017798	591.953	255.465	355.753	619.98	703.542	471.066	499.627	-0.480136	0.247453	-1.94032	0.0523412	0.323364	BCL6 corepressor	bcor
ENSDARG00000102865	49.0028	77.0153	58.8463	93.5519	119.94	72.2606	78.4362	-0.507858	0.261913	-1.93903	0.0524973	0.32421	carnosine N-methyltransferase 1	carnmt1
ENSDARG00000074365	70.564	77.0153	77.5702	88.7951	123.965	105.19	90.5165	-0.439711	0.226821	-1.93858	0.0525519	0.324428	zgc:171901	zgc:171901
ENSDARG00000093936	0	0	0	12.685	12.8795	0	4.26075	-0.434053	0.223913	-1.93849	0.0525635
ENSDARG00000055825	10.7806	11.2705	4.45806	23.7844	30.5888	10.9763	15.3098	-0.64014	0.330856	-1.9348	0.0530146	0.326486	cadherin, EGF LAG seven-pass G-type receptor 3	celsr3
ENSDARG00000059613	143.088	160.605	122.151	218.816	219.756	151.839	169.376	-0.413087	0.213581	-1.9341	0.0531008	0.326735	NPR2 like, GATOR1 complex subunit	nprl2
ENSDARG00000042732	721.321	758.882	672.275	883.194	844.411	843.346	787.238	-0.245704	0.127098	-1.93319	0.0532132	0.327067	transmembrane protein 189	tmem189
ENSDARG00000092998	706.62	1703.73	760.544	1825.06	1658.23	1322.64	1329.47	-0.491419	0.254361	-1.93198	0.0533624	0.327864	si:ch211-202f5.3	si:ch211-202f5.3
ENSDARG00000068199	16.6609	16.9058	29.4232	36.4694	46.6881	32.0142	29.6936	-0.594662	0.307901	-1.93134	0.0534408	0.328106	phospholipase D family, member 3	pld3
ENSDARG00000095410	0	0	0	0	13.6845	8.23222	3.65278	-0.43176	0.223566	-1.93124	0.0534534		si:ch211-285c6.4	si:ch211-285c6.4
ENSDARG00000005913	7.84044	10.3313	4.45806	15.8563	23.3441	14.6351	12.7442	-0.638737	0.330786	-1.93097	0.053487	0.32827	transglutaminase 1 like 3	tgm1l3
ENSDARG00000100170	76.4443	90.1643	95.4024	84.0382	138.454	168.303	108.801	-0.485992	0.251705	-1.9308	0.0535075	0.328276	peptidylglycine alpha-amidating monooxygenase	pam
ENSDARG00000103922	239.133	256.405	253.218	348.838	276.909	328.374	283.813	-0.320953	0.166305	-1.9299	0.0536193	0.328842	biorientation of chromosomes in cell division 1	bod1
ENSDARG00000037738	1.96011	3.75684	0.891611	9.51376	7.24471	9.14692	5.41899	-0.59732	0.309536	-1.92972	0.053641	0.328855	F-box and leucine-rich repeat protein 3, like	fbxl3l
ENSDARG00000060481	0.980055	0	1.78322	1.58563	3.21987	19.2085	4.46288	-0.509138	0.263877	-1.92945	0.0536747		atlastin GTPase 1	atl1
ENSDARG00000096080	0.980055	0	1.78322	9.51376	4.02484	5.48815	3.63167	-0.535845	0.277734	-1.92934	0.0536883
ENSDARG00000023188	5441.27	4617.16	4657.78	7263.75	4872.47	6549.19	5566.94	-0.320776	0.166264	-1.92932	0.0536915	0.328957	lymphocyte cytosolic protein 1 (L-plastin)	lcp1
ENSDARG00000042069	54.8831	85.4682	47.2554	90.3807	99.011	95.1279	78.6877	-0.493555	0.255824	-1.92927	0.0536969	0.328957	phosphatidylethanolamine binding protein 1	pebp1
ENSDARG00000090986	827.167	877.223	786.401	984.674	928.128	1083.91	914.584	-0.255736	0.132587	-1.92883	0.0537524	0.329177	si:dkeyp-115e12.6	si:dkeyp-115e12.6
ENSDARG00000045484	133.288	96.7387	99.8604	149.049	157.774	144.521	130.205	-0.403328	0.209282	-1.9272	0.0539546	0.329745	decapping mRNA 1B	dcp1b
ENSDARG00000086512	0.980055	0.939211	0	9.51376	8.85465	0.914692	3.53373	-0.500595	0.259905	-1.92607	0.0540962		proline dehydrogenase (oxidase) 1b	prodhb
ENSDARG00000117757	9.80055	6.57448	15.1574	19.0275	37.8335	15.5498	17.3239	-0.635782	0.330315	-1.92478	0.0542573	0.331335
ENSDARG00000033655	12.7407	6.57448	6.24128	6.3425	72.4471	8.23222	18.7631	-0.608089	0.316042	-1.92407	0.0543454	0.33172	stathmin 1b	stmn1b
ENSDARG00000112922	14.7008	19.7234	14.2658	25.37	39.4434	26.5261	23.3383	-0.604238	0.314248	-1.92281	0.0545045	0.332278	PQ loop repeat containing 1	pqlc1
ENSDARG00000116692	14.7008	2.81763	20.5071	14.2706	35.4186	47.564	22.5465	-0.634979	0.330236	-1.9228	0.0545047	0.332278
ENSDARG00000099631	4356.35	4211.42	4198.6	4668.08	4903.86	5279.6	4602.99	-0.212397	0.110467	-1.92271	0.054516	0.332278	CKLF-like MARVEL transmembrane domain containing 6	cmtm6
ENSDARG00000045166	0	1.87842	0	3.17125	8.04968	6.40284	3.25037	-0.501548	0.260919	-1.92223	0.0545763		basic helix-loop-helix family, member a15	bhlha15
ENSDARG00000027112	354.78	380.38	416.382	505.815	557.038	407.038	436.906	-0.326588	0.169943	-1.92175	0.0546376	0.332671	eph receptor B4b	ephb4b
ENSDARG00000037042	7.84044	6.57448	3.56644	25.37	17.7093	7.31753	11.3964	-0.631447	0.328583	-1.92173	0.0546398	0.332671	DDHD domain containing 1b	ddhd1b
ENSDARG00000033987	275.396	314.636	279.074	277.485	397.654	520.46	344.117	-0.41074	0.213785	-1.92128	0.0546967	0.332749	arginine/serine-rich coiled-coil 1	rsrc1
ENSDARG00000052690	523.349	374.745	343.27	585.096	570.722	481.128	479.718	-0.362862	0.188936	-1.92055	0.0547879	0.332749	arrestin domain containing 3a	arrdc3a
ENSDARG00000018968	3498.8	4157.89	4407.23	4317.66	5616.26	4959.46	4492.88	-0.287921	0.149957	-1.92003	0.0548546	0.332749	activin A receptor type 1Ba	acvr1ba
ENSDARG00000010791	147.988	71.38	74.8953	169.662	148.919	135.374	124.703	-0.502567	0.261776	-1.91984	0.0548781	0.332749	deltaA	dla
ENSDARG00000098782	256.774	278.946	266.592	440.804	297.033	321.971	310.353	-0.358801	0.186917	-1.91958	0.0549115	0.332749	carnitine O-acetyltransferase b	cratb
ENSDARG00000111785	25.4814	20.6626	24.9651	28.5413	43.4683	50.308	32.2378	-0.573281	0.298651	-1.91957	0.0549123	0.332749	trafficking protein particle complex 2-like	trappc2l
ENSDARG00000100540	17.641	26.2979	24.9651	49.1544	33.8087	38.417	31.714	-0.571824	0.297951	-1.91919	0.0549606	0.332749
ENSDARG00000053544	10.7806	9.39211	6.24128	15.8563	29.7838	14.6351	14.4482	-0.633974	0.330352	-1.91909	0.0549731	0.332749	heat shock protein 4 like	hspa4l
ENSDARG00000034181	0	3.75684	7.13289	19.0275	19.3192	5.48815	9.12077	-0.589574	0.307218	-1.91908	0.0549747	0.332749	estrogen receptor 2b	esr2b
ENSDARG00000025189	13.7208	5.63527	10.6993	20.6131	28.1739	17.3791	16.0369	-0.63113	0.328919	-1.9188	0.0550092	0.332749	copine VIII	cpne8
ENSDARG00000069101	69.5839	55.4134	50.8218	76.11	82.9117	98.7867	72.2713	-0.468935	0.244493	-1.91799	0.0551123	0.33278	N-ethylmaleimide-sensitive factor attachment protein, beta b	napbb
ENSDARG00000078111	18.621	13.149	11.5909	39.6406	26.5639	21.0379	21.7672	-0.614433	0.320354	-1.91798	0.0551133	0.33278	adaptor related protein complex 5 subunit zeta 1	ap5z1
ENSDARG00000095019	2.94017	5.63527	6.24128	12.685	17.7093	10.0616	9.2121	-0.63042	0.328734	-1.91772	0.0551466	0.332861	LIM domain only 2 (rhombotin-like 1)	lmo2
ENSDARG00000060081	0.980055	0.939211	0.891611	6.3425	13.6845	0.914692	3.95875	-0.518307	0.270328	-1.91733	0.0551965
ENSDARG00000004866	279.316	301.487	307.606	337.738	365.455	400.635	332.039	-0.297847	0.155345	-1.91732	0.0551967	0.332863	MINDY lysine 48 deubiquitinase 1	mindy1
ENSDARG00000008884	463.566	432.037	385.176	486.787	458.832	837.858	510.709	-0.419625	0.218873	-1.9172	0.0552119	0.332863	hypoxanthine phosphoribosyltransferase 1	hprt1
ENSDARG00000056483	540.99	622.697	541.208	716.703	619.825	772.914	635.723	-0.289354	0.150934	-1.91709	0.0552261	0.332863	single stranded DNA binding protein 4	ssbp4
ENSDARG00000112234	21.5612	11.2705	20.5071	31.7125	33.0037	33.8436	25.3164	-0.595331	0.310743	-1.91583	0.0553866	0.333471	endonuclease, polyU-specific C	endouc
ENSDARG00000004280	1020.24	1273.57	1016.44	1492.07	1243.68	1351	1232.83	-0.286278	0.149441	-1.91565	0.0554092	0.333488	SEH1-like (S. cerevisiae)	seh1l
ENSDARG00000097639	11.7607	17.845	1.78322	26.9556	27.3689	24.6967	18.4017	-0.632937	0.330603	-1.91449	0.0555574	0.33414
ENSDARG00000099598	0	0	0	3.17125	5.63478	3.65877	2.07747	-0.428078	0.223625	-1.91427	0.0555857		claudin-10-like	LOC110437809
ENSDARG00000016725	2.94017	1.87842	6.24128	9.51376	16.0994	9.14692	7.63665	-0.615328	0.321714	-1.91266	0.0557921	0.334952	growth arrest and DNA-damage-inducible, gamma b, tandem duplicate 1	gadd45gb.1
ENSDARG00000077643	27.4415	14.0882	10.6993	42.8119	26.5639	34.7583	26.0605	-0.612949	0.320503	-1.91246	0.0558169	0.334981	LY6/PLAUR domain containing 6B	lypd6b
ENSDARG00000044436	20.5812	17.845	23.1819	42.8119	31.3937	34.7583	28.4287	-0.573134	0.299784	-1.91182	0.055899	0.335354	ribosomal protein S6 kinase, polypeptide 4	rps6ka4
ENSDARG00000035608	842.847	937.333	879.129	1106.77	952.277	1164.4	980.459	-0.263904	0.138085	-1.91117	0.0559823	0.335575	PGAM family member 5, serine/threonine protein phosphatase, mitochondrial	pgam5
ENSDARG00000056378	2408	1619.2	1985.62	2139.01	3044.39	2627.91	2304.02	-0.347346	0.181875	-1.90981	0.0561579	0.336187	interferon, gamma-inducible protein 30	ifi30
ENSDARG00000092963	45.0825	24.4195	37.4477	88.7951	47.4931	50.308	48.9243	-0.564817	0.296197	-1.9069	0.0565338	0.337475
ENSDARG00000070598	8.8205	13.149	4.45806	22.1988	23.3441	15.5498	14.5867	-0.629906	0.3304	-1.9065	0.0565858	0.337545	enolase 4	eno4
ENSDARG00000097627	20.5812	27.2371	24.9651	26.9556	40.2484	63.1137	33.8502	-0.58642	0.307646	-1.90615	0.0566301	0.33769
ENSDARG00000102176	197.971	70.4408	115.018	196.618	183.533	225.014	164.766	-0.517875	0.271737	-1.90579	0.056677	0.33785	phospholipase A1 member A	pla1a
ENSDARG00000069169	18.621	16.9058	16.9406	30.1269	32.1987	31.0995	24.3154	-0.580341	0.304557	-1.90553	0.0567117	0.337916	ceramide kinase	cerk
ENSDARG00000056376	60.7634	41.3253	47.2554	117.336	75.667	53.9668	66.0524	-0.538308	0.282521	-1.90537	0.0567321	0.337916	ankyrin repeat domain 37	ankrd37
ENSDARG00000009837	198.951	139.003	175.647	220.402	202.852	270.749	201.267	-0.389138	0.204246	-1.90524	0.0567484	0.337916	acylglycerol kinase	agk
ENSDARG00000094952	44.1025	30.994	41.0141	58.6682	61.1776	59.455	49.2352	-0.50344	0.264264	-1.90506	0.056772	0.337936	si:ch211-74m13.3	si:ch211-74m13.3
ENSDARG00000075173	79.3845	94.8603	94.5108	117.336	127.185	121.654	105.822	-0.397934	0.208913	-1.90478	0.0568086	0.338035	si:ch1073-322p19.1	si:ch1073-322p19.1
ENSDARG00000037423	310.677	233.864	238.952	313.954	262.42	600.952	326.803	-0.483685	0.253968	-1.90451	0.0568435	0.338122	small integral membrane protein 19	smim19
ENSDARG00000090033	0	2.81763	0.891611	4.75688	5.63478	10.9763	4.17953	-0.537898	0.282662	-1.90298	0.0570438
ENSDARG00000052114	41.1623	15.0274	13.3742	74.5244	41.0534	31.0995	36.0402	-0.620012	0.325843	-1.9028	0.0570671	0.339332	CREB regulated transcription coactivator 3	crtc3
ENSDARG00000060537	465.526	424.523	545.666	580.339	816.237	512.227	557.42	-0.372646	0.19589	-1.90232	0.0571294	0.339462	ATPase family, AAA domain containing 2B	atad2b
ENSDARG00000096546	9.80055	9.39211	8.0245	31.7125	32.1987	6.40284	16.2552	-0.627575	0.330244	-1.90034	0.057389	0.340231	neuropilin 2a	nrp2a
ENSDARG00000057562	288.136	196.295	199.721	428.119	316.352	235.076	277.283	-0.439346	0.231304	-1.89943	0.0575085	0.34063	polymerase (RNA) III (DNA directed) polypeptide C	polr3c
ENSDARG00000077979	18.621	20.6626	18.7238	36.4694	36.2236	29.2701	26.6618	-0.571616	0.30102	-1.89893	0.0575732	0.340773	transmembrane protein 26a	tmem26a
ENSDARG00000031616	36.262	32.8724	58.8463	45.9832	61.9825	117.995	58.9903	-0.577581	0.304213	-1.89861	0.0576161	0.340907	glucose-6-phosphatase a, catalytic subunit, tandem duplicate 1	g6pca.1
ENSDARG00000098286	70.564	92.0427	139.983	139.535	131.21	183.853	126.198	-0.481664	0.253809	-1.89774	0.0577299	0.341211	zinc transporter ZIP9-B-like	LOC571446
ENSDARG00000020529	207.772	166.24	192.588	225.159	256.785	245.137	215.614	-0.335818	0.17697	-1.8976	0.0577487	0.341211	2-hydroxyacyl-CoA lyase 1	hacl1
ENSDARG00000116058	1657.27	1989.25	1655.72	2069.24	2179.05	2081.84	1938.73	-0.245718	0.129511	-1.89728	0.0577911	0.341229	ras homolog gene family, member Ac	rhoac
ENSDARG00000062049	136.228	210.383	255.001	302.855	247.93	294.531	241.155	-0.423332	0.223127	-1.89727	0.0577923	0.341229	histocompatibility (minor) HA-1 b	hmha1b
ENSDARG00000014722	389.082	748.551	932.625	1222.52	1279.09	671.384	873.876	-0.49599	0.261515	-1.8966	0.0578806	0.34151	hairy-related 1	her1
ENSDARG00000042308	169.55	197.234	172.973	229.916	254.37	211.294	205.889	-0.338155	0.17851	-1.89432	0.0581829	0.342451	rho/rac guanine nucleotide exchange factor (GEF) 18b	arhgef18b
ENSDARG00000017929	856.568	801.147	669.6	846.724	1064.17	978.72	869.488	-0.296161	0.156368	-1.89401	0.0582243	0.342575	nuclear receptor coactivator 2	ncoa2
ENSDARG00000036588	123.487	67.6232	82.0282	171.248	119.94	119.825	114.025	-0.478191	0.25273	-1.8921	0.0584771	0.343581	major histocompatibility complex class I ZBA	mhc1zba
ENSDARG00000027070	0	0	0	3.17125	2.4149	7.31753	2.15061	-0.419604	0.221827	-1.89158	0.0585466		acyl-CoA binding domain containing 4	acbd4
ENSDARG00000033789	89.185	112.705	91.8359	104.651	140.064	170.133	118.096	-0.436593	0.230915	-1.89071	0.058663	0.344072	NADH:ubiquinone oxidoreductase subunit B7	ndufb7
ENSDARG00000053122	0	0	0.891611	14.2706	0.804968	3.65877	3.271	-0.451943	0.239271	-1.88883	0.0589144		clavesin 2	clvs2
ENSDARG00000041570	114.666	188.781	195.263	307.611	225.391	191.171	203.814	-0.449338	0.237914	-1.88866	0.0589378	0.345442	mitochondrial ribosomal protein L39, centromere protein Q	mrpl39, cenpq
ENSDARG00000096927	1.96011	0.939211	8.91611	7.92813	19.3192	13.7204	8.79719	-0.593115	0.314083	-1.8884	0.058972	0.345522	si:ch211-210b2.3	si:ch211-210b2.3
ENSDARG00000113961	51.9429	30.994	5.34967	55.4969	53.9328	87.8104	47.5878	-0.622691	0.329925	-1.88737	0.0591109	0.34593	nudix (nucleoside diphosphate linked moiety X)-type motif 15	nudt15
ENSDARG00000032221	277.356	400.104	296.906	532.77	366.26	410.697	380.682	-0.378417	0.20051	-1.88727	0.059124	0.34593	phosphatase and actin regulator 4b	phactr4b
ENSDARG00000011973	558.631	347.508	444.022	505.815	597.286	692.422	524.281	-0.372965	0.197705	-1.88647	0.059231	0.346091	solute carrier family 35 (UDP-GlcA/UDP-GalNAc transporter), member D1a	slc35d1a
ENSDARG00000104094	556.671	584.189	607.187	756.344	598.091	847.004	658.248	-0.309517	0.164125	-1.88587	0.0593129	0.346271	G protein-coupled receptor kinase 3	grk3
ENSDARG00000008723	39.2022	13.149	5.34967	41.2263	312.328	23.782	72.5061	-0.514731	0.27301	-1.88539	0.0593773	0.346447	protein kinase C, beta a	prkcba
ENSDARG00000076074	245.014	214.14	248.759	385.307	210.902	410.697	285.803	-0.433391	0.229928	-1.8849	0.0594438	0.346714	DET1 and DDB1 associated 1	dda1
ENSDARG00000093971	0	0.939211	0.891611	3.17125	16.0994	0.914692	3.66935	-0.475048	0.252143	-1.88404	0.0595591
ENSDARG00000060264	1.96011	5.63527	3.56644	22.1988	13.6845	3.65877	8.45063	-0.593732	0.315148	-1.88398	0.0595682	0.347211	si:dkey-37g12.1	si:dkey-37g12.1
ENSDARG00000039682	5.88033	0.939211	0.891611	6.3425	13.6845	10.0616	6.29995	-0.574488	0.304936	-1.88396	0.0595702	0.347211	si:ch211-121a2.2	si:ch211-121a2.2
ENSDARG00000033971	0	1.87842	1.78322	1.58563	13.6845	7.31753	4.37488	-0.519947	0.27607	-1.88339	0.0596473		paired related homeobox 1a	prrx1a
ENSDARG00000093954	1.96011	0	7.13289	12.685	14.4894	9.14692	7.56906	-0.57513	0.305387	-1.88328	0.0596623	0.347625	si:dkey-9i23.16	si:dkey-9i23.16
ENSDARG00000075249	456.706	282.703	408.358	393.235	569.112	610.099	453.369	-0.403586	0.214316	-1.88313	0.0596828	0.347625	family with sequence similarity 171, member A2a	fam171a2a
ENSDARG00000074428	43.1224	46.0213	42.7973	76.11	69.2272	54.8815	55.36	-0.483241	0.256685	-1.88263	0.0597511	0.347805	hedgehog acyltransferase	hhat
ENSDARG00000114711	12.7407	6.57448	15.1574	19.0275	19.3192	35.673	18.082	-0.618321	0.328486	-1.88233	0.0597907	0.347892	proline-rich receptor-like protein kinase PERK8	LOC101884110
ENSDARG00000017385	73.5041	85.4682	74.0037	115.751	99.011	108.848	92.7644	-0.410245	0.217996	-1.88189	0.0598509	0.348122	B9 domain containing 2	b9d2
ENSDARG00000022378	5.88033	4.69605	8.0245	30.1269	8.04968	13.7204	11.7496	-0.618135	0.32861	-1.88106	0.0599642	0.34866	myotubularin related protein 1b	mtmr1b
ENSDARG00000059853	938.893	694.077	846.139	932.348	1064.97	1075.68	925.351	-0.293092	0.155947	-1.87943	0.0601853	0.349583	mannosidase beta like	manbal
ENSDARG00000016337	1.96011	0.939211	0.891611	7.92813	4.02484	7.31753	3.84357	-0.545505	0.290326	-1.87894	0.0602527		lactase-like b	lctlb
ENSDARG00000004843	206.792	194.417	165.84	234.673	288.983	218.611	218.219	-0.356937	0.190041	-1.87822	0.0603517	0.350307	forkhead box P1a	foxp1a
ENSDARG00000058946	3.92022	10.3313	0.891611	19.0275	13.6845	13.7204	10.2626	-0.605505	0.322526	-1.87738	0.0604657	0.350847	myosin-IIIb	LOC556989
ENSDARG00000076801	37.2421	33.8116	27.6399	50.74	75.667	38.417	43.9196	-0.548965	0.29259	-1.87623	0.0606243	0.351298	ArfGAP with RhoGAP domain, ankyrin repeat and PH domain 3	arap3
ENSDARG00000045051	156.809	413.253	524.267	583.51	409.729	806.758	482.388	-0.537668	0.286595	-1.87605	0.0606479	0.351298	solute carrier family 16 (monocarboxylate transporter), member 3	slc16a3
ENSDARG00000115843	2.94017	1.87842	4.45806	1.58563	26.5639	9.14692	7.76219	-0.56578	0.301634	-1.87572	0.0606939	0.351443
ENSDARG00000089326	10.7806	0	9.80772	22.1988	16.9043	23.782	13.9122	-0.60434	0.322288	-1.87515	0.0607716	0.351772	Rho GTPase activating protein 20	arhgap20
ENSDARG00000006832	32.3418	33.8116	16.9406	31.7125	57.9577	55.7962	38.0934	-0.572806	0.305599	-1.87437	0.0608796	0.351965	polypeptide N-acetylgalactosaminyltransferase 9	galnt9
ENSDARG00000094537	2.94017	8.4529	5.34967	15.8563	16.9043	10.9763	10.0799	-0.617743	0.329601	-1.87422	0.0609005	0.351965	si:ch211-137i24.12	si:ch211-137i24.12
ENSDARG00000097106	10.7806	25.3587	15.1574	41.2263	23.3441	36.5877	25.4091	-0.600214	0.320259	-1.87415	0.0609098	0.351965	si:dkey-245m3.2	si:dkey-245m3.2
ENSDARG00000021402	2028.71	2061.57	2159.48	2727.28	2981.6	2061.71	2336.73	-0.295082	0.157527	-1.87321	0.0610388	0.352385	minichromosome maintenance complex component 3 associated protein	mcm3ap
ENSDARG00000068912	15.6809	1.87842	10.6993	20.6131	23.3441	25.6114	16.3045	-0.61926	0.330595	-1.87317	0.0610454	0.352385	zgc:153012	zgc:153012
ENSDARG00000074554	557.651	517.505	689.215	738.902	786.454	675.042	660.795	-0.298608	0.159463	-1.87258	0.0611258	0.352728	tetraspanin 31	tspan31
ENSDARG00000027290	0	0	0	6.3425	3.21987	2.74407	2.05108	-0.412991	0.220589	-1.87222	0.0611761		neuropilin 1b	nrp1b
ENSDARG00000060008	0	0.939211	3.56644	9.51376	2.4149	14.6351	5.17823	-0.524309	0.280234	-1.87097	0.0613494	0.353532	HHIP-like 2	hhipl2
ENSDARG00000104034	9363.45	9105.65	9740.85	10787	11823.4	10229	10174.9	-0.212623	0.113658	-1.87072	0.0613839	0.353609	AT rich interactive domain 3B (BRIGHT-like)	arid3b
ENSDARG00000043133	425.344	549.438	553.69	528.013	645.584	843.346	590.903	-0.364186	0.194726	-1.87025	0.0614491	0.353742	claudin f	cldnf
ENSDARG00000015015	333.219	184.085	190.805	275.899	367.065	358.559	284.939	-0.43261	0.231472	-1.86895	0.0616294	0.354174	tetraspanin 18b	tspan18b
ENSDARG00000055128	0	0.939211	0	3.17125	8.04968	2.74407	2.48404	-0.453953	0.243341	-1.8655	0.0621117		armadillo repeat containing 4	armc4
ENSDARG00000086489	1.96011	2.81763	4.45806	9.51376	8.04968	11.891	6.44837	-0.596342	0.319791	-1.86479	0.0622112	0.356814
ENSDARG00000100285	1.96011	0.939211	3.56644	1.58563	42.6633	0.914692	8.6049	-0.499606	0.267922	-1.86474	0.0622172	0.356814	dynein, axonemal, intermediate chain 2a	dnai2a
ENSDARG00000039240	0.980055	0.939211	1.78322	4.75688	8.04968	5.48815	3.6662	-0.5398	0.289519	-1.86447	0.0622556		calcium channel, voltage-dependent, gamma subunit 5b	cacng5b
ENSDARG00000038655	4.90028	1.87842	5.34967	11.0994	13.6845	10.0616	7.82897	-0.606365	0.325229	-1.86443	0.0622619	0.356826	adherens junctions associated protein 1	ajap1
ENSDARG00000076486	231.293	260.161	191.696	285.413	297.033	289.957	259.259	-0.327293	0.175789	-1.86185	0.0626247	0.358121	acid phosphatase 1	acp1
ENSDARG00000099116	57.8233	59.1703	43.6889	63.425	92.5713	81.4076	66.3477	-0.473615	0.25439	-1.86177	0.0626359	0.358121	N-acetylglucosamine kinase	nagk
ENSDARG00000101032	289.116	251.709	275.508	328.225	354.186	326.545	304.215	-0.289354	0.155524	-1.86051	0.0628133	0.358487	IQ motif containing B1	iqcb1
ENSDARG00000093422	0	0	0	7.92813	1.60994	3.65877	2.19947	-0.408389	0.219518	-1.86039	0.0628308
ENSDARG00000074708	0	1.87842	1.78322	7.92813	7.24471	4.57346	3.90132	-0.530768	0.285385	-1.85983	0.0629097		armadillo repeat containing 3	armc3
ENSDARG00000062460	35.282	22.5411	17.8322	47.5688	44.2732	38.417	34.3191	-0.556826	0.299451	-1.85949	0.0629582	0.358986	serum/glucocorticoid regulated kinase family, member 3	sgk3
ENSDARG00000012485	2007.15	1780.74	1916.96	2250	2228.96	2164.16	2058	-0.212728	0.114435	-1.85894	0.0630361	0.359308	aurora kinase A	aurka
ENSDARG00000062655	32.3418	31.9332	49.9302	44.3975	61.1776	79.5782	49.8931	-0.531928	0.286208	-1.85854	0.0630928	0.359509	YdjC chitooligosaccharide deacetylase homolog	ydjc
ENSDARG00000096655	3.92022	0	1.78322	14.2706	4.02484	9.14692	5.52431	-0.543499	0.292531	-1.85792	0.0631802	0.359863
ENSDARG00000117293	23.5213	30.0548	30.3148	36.4694	45.8832	53.9668	36.7017	-0.53296	0.286979	-1.85714	0.0632915	0.359863	dynein, axonemal, assembly factor 5	dnaaf5
ENSDARG00000029928	190.131	179.389	208.637	225.159	285.764	232.332	220.235	-0.3372	0.181572	-1.85711	0.0632958	0.359863	adaptor related protein complex 3 subunit mu 1	ap3m1
ENSDARG00000034785	1.96011	6.57448	1.78322	1.58563	44.2732	4.57346	10.125	-0.533683	0.287434	-1.85672	0.0633512	0.359863	dachshund b	dachb
ENSDARG00000053380	2.94017	5.63527	1.78322	6.3425	11.2696	14.6351	7.10096	-0.592594	0.319179	-1.85662	0.0633658	0.359863	family with sequence similarity 189, member A1	fam189a1
ENSDARG00000014091	236.193	430.159	418.166	448.732	510.35	524.118	427.953	-0.398443	0.21461	-1.85659	0.0633692	0.359863	odd-skipped related transciption factor 1	osr1
ENSDARG00000042485	1340.72	1381.58	1202.78	1536.47	1497.24	1582.42	1423.53	-0.225847	0.121761	-1.85484	0.0636192	0.361039	forkhead box D5	foxd5
ENSDARG00000094428	0	0	0	9.51376	2.4149	1.82938	2.29301	-0.405984	0.218956	-1.85418	0.0637129		si:dkey-31f5.8	si:dkey-31f5.8
ENSDARG00000035175	9.80055	13.149	16.049	15.8563	20.9292	45.7346	20.2531	-0.609266	0.328618	-1.85403	0.0637354	0.361454	schwannomin interacting protein 1	schip1
ENSDARG00000098955	138.188	82.6506	117.693	209.303	149.724	133.545	138.517	-0.447496	0.241609	-1.85215	0.0640047	0.362154	slingshot protein phosphatase 2b	ssh2b
ENSDARG00000034313	2450.14	2400.62	2275.39	2608.35	2668.47	3248.07	2608.51	-0.248087	0.133948	-1.85211	0.0640103	0.362154	protein phosphatase 5, catalytic subunit	ppp5c
ENSDARG00000032369	41.1623	42.2645	44.5806	72.9388	78.0819	47.564	54.432	-0.4977	0.268833	-1.85134	0.0641213	0.362316	BTB (POZ) domain containing 6b	btbd6b
ENSDARG00000016481	117.607	165.301	115.018	168.076	179.508	188.426	155.656	-0.384594	0.207859	-1.85027	0.0642748	0.363005	protein tyrosine phosphatase, non-receptor type 2, a	ptpn2a
ENSDARG00000092257	48.0227	44.1429	49.9302	45.9832	121.55	66.7725	62.7336	-0.541867	0.292875	-1.85017	0.0642898	0.363005
ENSDARG00000097493	11.7607	12.2097	12.4826	20.6131	20.9292	29.2701	17.8776	-0.59464	0.321433	-1.84996	0.0643187	0.363046	si:dkey-148h10.5	si:dkey-148h10.5
ENSDARG00000094016	2.94017	5.63527	4.45806	15.8563	10.4646	10.0616	8.23599	-0.605446	0.327304	-1.8498	0.0643427	0.363059	si:ch211-130h14.4	si:ch211-130h14.4
ENSDARG00000055292	638.016	594.521	594.705	677.062	859.706	696.995	676.834	-0.276867	0.149723	-1.84919	0.0644298	0.36321	autophagy related 9B	atg9b
ENSDARG00000017444	2.94017	1.87842	2.67483	9.51376	5.63478	10.9763	5.60304	-0.579597	0.313496	-1.84882	0.064484	0.363359	histidine ammonia-lyase	hal
ENSDARG00000022891	46.0626	13.149	14.2658	52.3257	76.4719	27.4407	38.2859	-0.607507	0.328617	-1.84868	0.0645039	0.363359	zgc:175214	zgc:175214
ENSDARG00000052700	0	8.4529	8.0245	14.2706	20.1242	16.4644	11.2228	-0.592074	0.3204	-1.84792	0.0646133	0.363576	3-hydroxybutyrate dehydrogenase, type 2, si:dkey-162b23.4	bdh2, si:dkey-162b23.4
ENSDARG00000116625	265.595	268.614	347.728	306.026	454.807	397.891	340.11	-0.36063	0.195157	-1.84789	0.0646176	0.363576
ENSDARG00000103980	240.114	308.061	372.693	491.544	317.962	446.37	362.791	-0.391507	0.211885	-1.84774	0.0646402	0.363576	v-ets avian erythroblastosis virus E26 oncogene homolog 2	ets2
ENSDARG00000058390	2.94017	3.75684	5.34967	9.51376	10.4646	13.7204	7.62423	-0.602315	0.326027	-1.84744	0.0646832	0.363576	acyl-CoA thioesterase 9, tandem duplicate 2	acot9.2
ENSDARG00000104870	1.96011	0	1.78322	0	8.85465	20.1232	5.45353	-0.484034	0.262008	-1.8474	0.0646888	0.363576
ENSDARG00000092885	125.447	171.876	211.312	396.406	232.636	160.986	216.444	-0.496094	0.268541	-1.84737	0.064694	0.363576	zgc:171977	zgc:171977
ENSDARG00000114425	289.116	351.265	360.211	364.694	459.637	434.479	376.567	-0.311829	0.168887	-1.84638	0.0648375	0.363912	mediator complex subunit 8	med8
ENSDARG00000017835	70.564	70.4408	97.1856	95.1376	113.5	128.057	95.8142	-0.43169	0.233867	-1.84588	0.0649103	0.363912	BRF1, RNA polymerase III transcription initiation factor a	brf1a
ENSDARG00000069360	779.144	718.496	718.639	1056.03	870.17	797.611	823.348	-0.278181	0.150712	-1.84578	0.0649245	0.363912	protein phosphatase 3 (formerly 2B), regulatory s1ubunit B, alpha isoform, b	ppp3r1b
ENSDARG00000006031	1073.16	1001.2	921.034	1377.91	1142.25	1117.75	1105.55	-0.264479	0.143312	-1.84548	0.0649677	0.363932	4-aminobutyrate aminotransferase	abat
ENSDARG00000078585	104.866	86.4074	106.102	133.193	134.43	130.801	115.966	-0.376834	0.204284	-1.84466	0.065087	0.363935	MON1 secretory trafficking family member A	mon1a
ENSDARG00000101618	31.3618	22.5411	28.5316	42.8119	43.4683	46.6493	35.894	-0.523528	0.283826	-1.84454	0.0651049	0.363935
ENSDARG00000045153	19.6011	20.6626	44.5806	34.8838	68.4223	50.308	39.7431	-0.576243	0.312406	-1.84453	0.0651053	0.363935	solute carrier family 16 (monocarboxylate transporter), member 8	slc16a8
ENSDARG00000075931	29.4017	30.994	28.5316	33.2981	49.103	62.199	38.9212	-0.534063	0.289659	-1.84376	0.0652175	0.363935	acyl-CoA synthetase long chain family member 5	acsl5
ENSDARG00000105036	309.697	256.405	355.753	302.855	425.023	518.63	361.394	-0.389486	0.211254	-1.84368	0.0652292	0.363935	ADP-ribosylation factor-like 6 interacting protein 4	arl6ip4
ENSDARG00000005652	228.353	223.532	219.336	291.755	271.274	270.749	250.833	-0.291276	0.157987	-1.84367	0.0652316	0.363935	mannosidase, alpha, class 1A, member 1	man1a1
ENSDARG00000021677	47.0426	64.8056	81.1366	115.751	74.862	103.36	81.1596	-0.480578	0.260667	-1.84365	0.0652344	0.363935	PHD finger protein 11	phf11
ENSDARG00000033899	227.373	168.119	196.154	409.091	242.295	204.891	241.321	-0.442611	0.240151	-1.84306	0.0653209	0.364296	adaptor related protein complex 2 subunit mu 1b	ap2m1b
ENSDARG00000038271	0.980055	1.87842	0.891611	4.75688	4.02484	10.0616	3.76557	-0.528367	0.286905	-1.84161	0.0655326		zgc:113293	zgc:113293
ENSDARG00000058660	3748.71	3961.59	4026.52	4000.53	5270.93	4841.46	4308.29	-0.254525	0.138219	-1.84146	0.0655543	0.365355	interleukin enhancer binding factor 3a	ilf3a
ENSDARG00000045402	5.88033	20.6626	18.7238	39.6406	21.7341	33.8436	23.4142	-0.601952	0.327182	-1.83981	0.0657966	0.366341	COMM domain containing 3	commd3
ENSDARG00000087180	5.88033	12.2097	8.0245	17.4419	25.759	14.6351	13.9917	-0.607406	0.330268	-1.83913	0.0658961	0.366445	UBX domain protein 2A	ubxn2a
ENSDARG00000060058	32.3418	30.0548	33.8812	53.9113	50.713	45.7346	41.1061	-0.499995	0.271879	-1.83904	0.0659098	0.366445	cylindromatosis (turban tumor syndrome), a	cylda
ENSDARG00000038537	371.441	621.758	399.442	619.98	593.261	631.137	539.503	-0.364593	0.198411	-1.83756	0.0661267	0.367063	golgi-associated, gamma adaptin ear containing, ARF binding protein 1	gga1
ENSDARG00000069878	1077.08	1207.83	1123.43	995.773	1649.38	1930	1330.58	-0.379918	0.206768	-1.83741	0.0661492	0.367063	SNU13 homolog, small nuclear ribonucleoprotein a (U4/U6.U5)	snu13a
ENSDARG00000056026	30.3817	45.0821	41.9057	60.2538	33.0037	126.227	56.1424	-0.581725	0.316758	-1.8365	0.0662843	0.367393	tumor protein p63 regulated 1	tprg1
ENSDARG00000014704	43.1224	43.2037	44.5806	60.2538	66.0074	65.8578	53.8376	-0.460744	0.25096	-1.83592	0.0663693	0.367393	phosphoglucomutase 2-like 1	pgm2l1
ENSDARG00000045015	1.96011	0.939211	3.56644	11.0994	9.65961	4.57346	5.2997	-0.560265	0.305208	-1.83568	0.0664048	0.367393	cytochrome P450, family 27, subfamily B, polypeptide 1	cyp27b1
ENSDARG00000092162	18.621	36.6292	32.9896	53.9113	42.6633	51.2227	39.3395	-0.53755	0.292877	-1.83541	0.0664448	0.367393
ENSDARG00000075970	3.92022	2.81763	5.34967	12.685	12.0745	9.14692	7.66566	-0.598529	0.326146	-1.83516	0.0664823	0.36748	5-hydroxytryptamine receptor 1D-like	LOC101886918
ENSDARG00000104834	0.980055	2.81763	0	9.51376	5.63478	5.48815	4.07239	-0.519	0.282946	-1.83427	0.0666138		si:dkey-83h2.5	si:dkey-83h2.5
ENSDARG00000052408	82.3246	139.003	128.392	158.563	163.408	163.73	139.237	-0.410864	0.224018	-1.83407	0.0666438	0.367838	mannosyl (alpha-1,6-)-glycoprotein beta-1,2-N-acetylglucosaminyltransferase	mgat2
ENSDARG00000045837	15.6809	10.3313	10.6993	19.0275	33.8087	20.1232	18.2785	-0.596441	0.325231	-1.8339	0.0666686	0.367838	si:dkey-14d8.21, deleted in malignant brain tumors 1 protein-like, scavenger receptor cysteine-rich domain-containing group B protein-like	si:dkey-14d8.21, LOC101884879, LOC108183587
ENSDARG00000101680	837.947	844.351	788.184	954.547	940.202	1005.25	895.08	-0.22347	0.121904	-1.83316	0.0667782	0.367838	ADP-ribosylation factor-like 1	arl1
ENSDARG00000007025	52.923	67.6232	63.3044	79.2813	90.1564	90.5545	73.9738	-0.430431	0.234806	-1.83313	0.0667828	0.367838	tetratricopeptide repeat domain 9C	ttc9c
ENSDARG00000030376	2.94017	9.39211	2.67483	11.0994	15.2944	14.6351	9.33932	-0.598171	0.32636	-1.83285	0.0668242	0.367838	glutamate receptor, ionotropic, N-methyl D-aspartate 2B, genome duplicate b	grin2bb
ENSDARG00000104393	0	0	0.891611	6.3425	2.4149	4.57346	2.37041	-0.444113	0.242418	-1.83201	0.0669493		natriuretic peptide receptor 2	npr2
ENSDARG00000015495	233.253	270.493	298.69	361.523	383.97	288.128	306.009	-0.333606	0.182133	-1.83165	0.0670029	0.368601	Kruppel-like factor 3 (basic)	klf3
ENSDARG00000099076	1193.71	314.636	324.546	1168.61	2574.29	1046.41	1103.7	-0.601477	0.328467	-1.83116	0.067076	0.368601	mucin-2-like	LOC108179180
ENSDARG00000104550	135.248	138.064	155.14	201.374	191.582	165.559	164.495	-0.344158	0.188029	-1.83034	0.0671985	0.36901	chloride channel, voltage-sensitive 2b	clcn2b
ENSDARG00000040001	440.045	301.487	279.966	532.77	445.147	389.659	398.179	-0.373779	0.204291	-1.82964	0.0673034	0.369036	furry homolog, like	fryl
ENSDARG00000090820	450.825	263.918	311.172	394.821	517.594	466.493	400.804	-0.381883	0.208721	-1.82963	0.0673046	0.369036	solute carrier family 2 (facilitated glucose transporter), member 10	slc2a10
ENSDARG00000037362	267.555	293.034	304.039	302.855	375.115	412.526	325.854	-0.315491	0.172435	-1.82962	0.0673071	0.369036	signal peptide, CUB domain, EGF-like 2	scube2
ENSDARG00000059483	67.6238	38.5077	15.1574	103.066	76.4719	52.1374	58.8273	-0.58426	0.319348	-1.82954	0.0673185	0.369036	TEA domain family member 1b	tead1b
ENSDARG00000102810	109.766	64.8056	65.9792	125.264	108.671	116.166	98.442	-0.450221	0.246099	-1.82943	0.0673351	0.369036	sterile alpha motif domain containing 1a	samd1a
ENSDARG00000093947	0	2.81763	8.91611	22.1988	13.6845	8.23222	9.3082	-0.562472	0.307559	-1.82882	0.0674259	0.369212
ENSDARG00000103940	1.96011	1.87842	0	6.3425	8.85465	4.57346	3.93486	-0.519388	0.284054	-1.82848	0.0674775		ferric chelate reductase 1 like	frrs1l
ENSDARG00000110658	268.535	409.496	298.69	353.595	498.275	443.625	378.703	-0.368884	0.201768	-1.82826	0.0675102	0.36943	zgc:174696	zgc:174696
ENSDARG00000079756	97.0255	143.699	125.717	156.977	173.873	161.9	143.199	-0.381067	0.208437	-1.82822	0.067517	0.36943	pseudopodium-enriched atypical kinase 1	peak1
ENSDARG00000117545	13.7208	14.0882	16.9406	30.1269	32.1987	21.0379	21.3522	-0.577277	0.315848	-1.82771	0.0675934	0.369591
ENSDARG00000007711	73.5041	83.5898	86.4863	99.8944	108.671	124.398	96.0906	-0.399257	0.218491	-1.82734	0.0676486	0.369591	RAB3A interacting protein (rabin3)-like 1	rab3il1
ENSDARG00000021607	46.0626	35.69	98.0772	103.066	103.036	90.5545	79.4143	-0.530778	0.290538	-1.82688	0.067718	0.369807	neuronal growth regulator 1	negr1
ENSDARG00000058459	31.3618	27.2371	17.8322	45.9832	49.908	33.8436	34.361	-0.545687	0.29882	-1.82614	0.0678296	0.370296	pleckstrin homology domain containing, family G (with RhoGef domain) member 2	plekhg2
ENSDARG00000071872	269.515	249.83	154.249	253.7	268.054	462.834	276.364	-0.456228	0.249983	-1.82504	0.0679957	0.370642	zinc finger, DHHC-type containing 15b	zdhhc15b
ENSDARG00000074909	69.5839	77.0153	58.8463	85.6238	104.646	96.9573	82.1121	-0.421973	0.231246	-1.82478	0.0680343	0.370642	ddb1 and cul4 associated factor 17	dcaf17
ENSDARG00000088331	83.3047	83.5898	64.196	115.751	178.703	70.4313	99.3292	-0.509491	0.27922	-1.82469	0.0680475	0.370642	gastrula zinc finger protein XlCGF57.1-like	LOC110439308
ENSDARG00000008551	861.468	869.709	811.366	832.454	1130.98	1201.9	951.314	-0.298345	0.163597	-1.82366	0.0682029	0.371128	polymerase (DNA directed), epsilon 3 (p17 subunit)	pole3
ENSDARG00000003526	1279.95	1358.1	1233.99	1614.17	1517.36	1418.69	1403.71	-0.223489	0.122627	-1.82251	0.0683779	0.371224	proteasome subunit alpha 5	psma5
ENSDARG00000079637	1.96011	0.939211	2.67483	9.51376	2.4149	12.8057	5.05142	-0.537959	0.295208	-1.8223	0.0684088		alpha-kinase 2	alpk2
ENSDARG00000100482	10.7806	2.81763	0.891611	4.75688	12.8795	34.7583	11.1474	-0.55864	0.306569	-1.82223	0.0684195	0.371224	phosphoethanolamine methyltransferase	pmt
ENSDARG00000060482	0.980055	4.69605	0.891611	9.51376	5.63478	10.9763	5.44876	-0.550847	0.302342	-1.82193	0.0684651	0.371352	midline 1	mid1
ENSDARG00000099918	78.4044	59.1703	41.9057	88.7951	78.0819	103.36	74.9529	-0.477015	0.262103	-1.81995	0.0687664	0.372335	ADP-ribosylation factor-like 4aa	arl4aa
ENSDARG00000093185	5.88033	5.63527	13.3742	30.1269	32.1987	5.48815	15.4506	-0.594888	0.326995	-1.81926	0.0688725	0.372479	guanylate cyclase 1, soluble, alpha 2	gucy1a2
ENSDARG00000031774	356.74	412.314	345.945	458.246	535.304	405.208	418.959	-0.305684	0.168047	-1.81903	0.0689063	0.372542	pseudouridine synthase 7	pus7
ENSDARG00000009607	768.363	852.804	843.464	1003.7	865.34	1138.79	912.077	-0.271359	0.149314	-1.81737	0.0691608	0.373158	cyclin C	ccnc
ENSDARG00000105083	9.80055	11.2705	9.80772	36.4694	19.3192	12.8057	16.5789	-0.598905	0.329668	-1.81669	0.0692643	0.373516	chromodomain helicase DNA binding protein 5	chd5
ENSDARG00000103032	1814.08	1673.67	1948.17	2197.68	2296.57	1954.7	1980.81	-0.236415	0.130149	-1.8165	0.069293	0.373551	RAP2B, member of RAS oncogene family	rap2b
ENSDARG00000045605	1284.85	1170.26	1242.91	1566.6	1300.02	1543.08	1351.29	-0.24194	0.13325	-1.81569	0.0694184	0.374107	TopBP1-interacting, checkpoint, and replication regulator	ticrr
ENSDARG00000074644	22.5413	7.51369	24.0735	23.7844	37.8335	44.8199	26.761	-0.589251	0.32457	-1.81548	0.0694503	0.374159	SPARC (osteonectin), cwcv and kazal like domains proteoglycan 1	spock1
ENSDARG00000092829	10.7806	3.75684	7.13289	14.2706	19.3192	16.4644	11.9541	-0.600547	0.330856	-1.81513	0.0695037	0.374326
ENSDARG00000040884	628.215	645.238	766.786	807.084	1037.6	730.839	769.294	-0.312619	0.172323	-1.81414	0.0696558	0.374785	max interactor 1, dimerization protein	mxi1
ENSDARG00000090752	0.980055	0	0	1.58563	6.43974	5.48815	2.4156	-0.43616	0.240473	-1.81375	0.0697157		polo-like kinase 2a (Drosophila)	plk2a
ENSDARG00000027009	29.4017	22.5411	13.3742	41.2263	43.4683	31.0995	30.1852	-0.560554	0.309074	-1.81366	0.0697307	0.374814	zgc:85777	zgc:85777
ENSDARG00000055216	121.527	69.5016	38.3393	212.474	148.114	63.1137	108.845	-0.571897	0.315363	-1.81346	0.0697615	0.374814	tubulin, alpha 1c	tuba1c
ENSDARG00000063614	5.88033	15.0274	10.6993	11.0994	18.5143	44.8199	17.6734	-0.599626	0.330667	-1.81338	0.0697728	0.374814	zgc:153395	zgc:153395
ENSDARG00000058830	394.962	381.32	249.651	523.257	418.583	418.929	397.784	-0.363501	0.200503	-1.81295	0.06984	0.375055	zinc finger, DHHC-type containing 3b	zdhhc3b
ENSDARG00000036293	39.2022	39.4469	72.2205	82.4525	74.057	77.7488	64.188	-0.493015	0.272017	-1.81244	0.0699179	0.375274	guanine nucleotide binding protein (G protein), beta polypeptide 1-like	gnb1l
ENSDARG00000032795	19.6011	15.9666	17.8322	30.1269	31.3937	31.0995	24.3367	-0.552466	0.304913	-1.81188	0.0700042	0.375274	transmembrane protein 8A	tmem8a
ENSDARG00000100385	37.2421	22.5411	33.8812	38.055	49.908	64.9431	41.0951	-0.529477	0.292254	-1.8117	0.070032	0.375274	solute carrier family 25 (mitochondrial thiamine pyrophosphate carrier), member 19	slc25a19
ENSDARG00000091932	138.188	95.7995	115.909	202.96	220.561	102.445	145.977	-0.472734	0.260966	-1.81148	0.0700672	0.375274	si:ch211-152p11.8	si:ch211-152p11.8
ENSDARG00000026787	4.90028	2.81763	0	11.0994	4.82981	15.5498	6.53281	-0.541506	0.298986	-1.81114	0.0701186	0.375274	aquaporin 7	aqp7
ENSDARG00000104704	9.80055	0	5.34967	9.51376	17.7093	21.9526	10.721	-0.568895	0.314311	-1.80997	0.0702998	0.376082
ENSDARG00000044254	149.948	346.569	122.151	332.981	255.98	388.744	266.062	-0.505765	0.279844	-1.80731	0.0707136	0.377814	annexin A3b	anxa3b
ENSDARG00000041569	1.96011	0	0	11.0994	5.63478	1.82938	3.42061	-0.457953	0.25341	-1.80716	0.0707367		carboxylesterase 2 (intestine, liver)	ces2
ENSDARG00000025319	30.3817	48.839	19.6154	63.425	32.1987	87.8104	47.045	-0.572202	0.316698	-1.80678	0.0707971	0.378019	FYN proto-oncogene, Src family tyrosine kinase b	fynb
ENSDARG00000078983	830.107	915.731	889.828	1094.08	908.004	1221.11	976.477	-0.273477	0.151406	-1.80625	0.0708791	0.378137	family with sequence similarity 118, member B	fam118b
ENSDARG00000043555	105.846	135.246	143.549	183.933	146.504	187.512	150.432	-0.37645	0.208445	-1.80599	0.0709202	0.378137	transmembrane protein 30Ab	tmem30ab
ENSDARG00000078529	3.92022	2.81763	3.56644	1.58563	28.1739	8.23222	8.04934	-0.547824	0.30335	-1.80592	0.0709316	0.378137	adhesion G protein-coupled receptor B1b	adgrb1b
ENSDARG00000077040	33.3219	30.994	37.4477	52.3257	47.4931	56.7109	43.0489	-0.48775	0.270228	-1.80496	0.0710812	0.378334	si:ch211-85n16.4	si:ch211-85n16.4
ENSDARG00000028676	60.7634	43.2037	48.147	82.4525	58.7627	87.8104	63.5233	-0.471514	0.261307	-1.80444	0.0711619	0.378524	NUAK family, SNF1-like kinase, 1b	nuak1b
ENSDARG00000095808	4.90028	0.939211	0.891611	0	7.24471	33.8436	7.9699	-0.487705	0.270373	-1.80383	0.0712587	0.378709
ENSDARG00000102398	0.980055	0.939211	1.78322	3.17125	6.43974	8.23222	3.59095	-0.515993	0.286068	-1.80374	0.0712716		calponin 1, basic, smooth muscle, b	cnn1b
ENSDARG00000091726	9.80055	9.39211	3.56644	30.1269	16.9043	10.0616	13.3087	-0.595392	0.330089	-1.80373	0.0712736	0.378709	AE binding protein 1	aebp1
ENSDARG00000044056	495.908	357.839	446.697	505.815	683.418	492.104	496.963	-0.340006	0.18851	-1.80364	0.071287	0.378709	Abelson helper integration site 1	ahi1
ENSDARG00000099411	74.4842	61.9879	71.3289	84.0382	93.3763	112.507	82.9538	-0.418194	0.231934	-1.80308	0.0713761	0.378752	zgc:158343	zgc:158343
ENSDARG00000094149	102.906	71.38	125.717	139.535	206.877	106.104	125.42	-0.477008	0.264587	-1.80284	0.0714138	0.378752
ENSDARG00000021112	298.917	337.177	319.197	413.848	347.746	420.758	356.274	-0.286037	0.158669	-1.80273	0.0714302	0.378752	C1D nuclear receptor corepressor	c1d
ENSDARG00000104078	9.80055	9.39211	7.13289	15.8563	15.2944	24.6967	13.6955	-0.593779	0.329449	-1.80234	0.0714921	0.37896	zgc:113336	zgc:113336
ENSDARG00000091834	0.980055	0.939211	2.67483	6.3425	8.04968	5.48815	4.07907	-0.531253	0.29488	-1.80159	0.0716102		si:ch211-198m17.1	si:ch211-198m17.1
ENSDARG00000110103	25.4814	54.4742	15.1574	85.6238	61.9825	36.5877	46.5512	-0.579439	0.3218	-1.80062	0.0717629	0.379701	Fanconi anemia group A protein-like	LOC110438398
ENSDARG00000018681	374.381	509.992	474.337	510.572	552.208	652.175	512.277	-0.312642	0.173633	-1.80059	0.0717675	0.379701	serum amyloid A-like 1	saal1
ENSDARG00000061375	281.276	179.389	205.962	313.954	264.029	304.592	258.201	-0.361696	0.200898	-1.8004	0.0717976	0.37974	sphingosine-1-phosphate lyase 1	sgpl1
ENSDARG00000086911	100.946	80.7721	123.934	128.436	145.699	143.607	120.566	-0.396335	0.220187	-1.8	0.0718612	0.379838	si:dkey-100n23.5	si:dkey-100n23.5
ENSDARG00000074384	12.7407	15.0274	20.5071	30.1269	33.0037	24.6967	22.6837	-0.564766	0.313791	-1.79982	0.0718895	0.379868	solute carrier family 12, member 8	slc12a8
ENSDARG00000099814	650.757	589.824	573.306	740.487	776.794	662.237	665.568	-0.252503	0.140314	-1.79956	0.0719308	0.379964	si:dkey-114g7.4	si:dkey-114g7.4
ENSDARG00000039399	268.535	200.052	142.658	226.745	294.618	332.948	244.259	-0.418193	0.232451	-1.79906	0.0720099	0.379964	5'-nucleotidase, cytosolic IIa	nt5c2a
ENSDARG00000074764	143.088	324.028	402.117	261.628	920.883	795.782	474.588	-0.595212	0.330848	-1.79905	0.0720108	0.379964
ENSDARG00000042848	19.6011	11.2705	9.80772	15.8563	41.8583	24.6967	20.5151	-0.590122	0.32803	-1.79899	0.0720207	0.379964	l-isoaspartyl protein carboxyl methyltransferase, like	pcmtl
ENSDARG00000101901	6.86039	9.39211	14.2658	14.2706	14.4894	41.1611	16.7399	-0.595094	0.330859	-1.79864	0.0720764	0.380019	zgc:193711	zgc:193711
ENSDARG00000089418	12.7407	14.0882	11.5909	20.6131	27.3689	23.782	18.364	-0.574176	0.319531	-1.79693	0.0723461	0.381082	si:dkey-164f24.2	si:dkey-164f24.2
ENSDARG00000077176	443.965	325.906	251.434	470.931	400.874	494.848	397.993	-0.373481	0.207883	-1.7966	0.0723998	0.381125	zgc:174888	zgc:174888
ENSDARG00000029252	7572.89	7524.02	6565.82	7584.05	8783.81	9394.8	7904.23	-0.239779	0.133477	-1.79641	0.0724298	0.381125	Sjogren syndrome antigen B (autoantigen La)	ssb
ENSDARG00000079221	6.86039	2.81763	12.4826	19.0275	14.4894	20.1232	12.6335	-0.593532	0.330475	-1.79599	0.0724955	0.381151
ENSDARG00000096717	46.0626	47.8998	50.8218	79.2813	81.3018	54.8815	60.0415	-0.462229	0.257572	-1.79456	0.0727233	0.381947	uncharacterized LOC110438942	LOC110438942
ENSDARG00000053820	10.7806	18.7842	10.6993	26.9556	18.5143	33.8436	19.9296	-0.581213	0.324229	-1.7926	0.0730368	0.383158	protein-L-isoaspartate (D-aspartate) O-methyltransferase domain containing 2	pcmtd2
ENSDARG00000094518	90.1651	110.827	90.9443	139.535	122.355	129.886	113.952	-0.372845	0.20803	-1.79227	0.0730895	0.383315	si:ch211-125e6.8	si:ch211-125e6.8
ENSDARG00000117541	17.641	15.0274	8.0245	31.7125	32.1987	17.3791	20.3305	-0.583319	0.325549	-1.7918	0.0731648	0.38359	uncharacterized LOC101886839	LOC101886839
ENSDARG00000074150	0	0	0	3.17125	3.21987	4.57346	1.82743	-0.384288	0.214475	-1.79176	0.0731718		uncharacterized LOC108191777	LOC108191777
ENSDARG00000076950	0	0	0	3.17125	3.21987	4.57346	1.82743	-0.384288	0.214475	-1.79176	0.0731718		Kell metallo-endopeptidase (Kell blood group)	kel
ENSDARG00000101341	173.47	216.958	167.623	233.087	250.345	229.588	211.845	-0.325845	0.181878	-1.79156	0.0732041	0.383676	si:ch211-262i1.6	si:ch211-262i1.6
ENSDARG00000010248	14.7008	12.2097	9.80772	25.37	27.3689	18.2938	17.9585	-0.578072	0.322788	-1.79087	0.0733141	0.384133	WD repeat domain 54	wdr54
ENSDARG00000094324	7.84044	3.75684	5.34967	15.8563	13.6845	11.891	9.72978	-0.590976	0.330201	-1.78975	0.0734944	0.384524	EGF containing fibulin extracellular matrix protein 2a	efemp2a
ENSDARG00000002285	779.144	914.791	866.646	1078.23	926.518	1062.87	938.033	-0.247205	0.138127	-1.78969	0.0735033	0.384524	mucolipin 1a	mcoln1a
ENSDARG00000019406	102.906	118.341	131.958	153.806	163.408	147.265	136.281	-0.355319	0.198607	-1.78906	0.073605	0.384817	zgc:63470	zgc:63470
ENSDARG00000060002	63.7036	64.8056	61.5212	96.7232	72.4471	101.531	76.7886	-0.426562	0.238471	-1.78873	0.0736576	0.384915	8-oxoguanine DNA glycosylase	ogg1
ENSDARG00000092488	288.136	280.824	320.98	355.18	419.388	332.948	332.909	-0.296181	0.165668	-1.7878	0.0738086	0.385282	KH and NYN domain containing	khnyn
ENSDARG00000073744	98.0055	77.9545	68.6541	118.922	115.915	103.36	97.1353	-0.403598	0.225781	-1.78756	0.0738466	0.38536	inositol hexakisphosphate kinase 1	ip6k1
ENSDARG00000060298	161.709	143.699	191.696	206.131	187.558	269.834	193.438	-0.371219	0.207689	-1.78738	0.0738761	0.385395	ninein (GSK3B interacting protein)	nin
ENSDARG00000039065	0	0	0	4.75688	4.82981	1.82938	1.90268	-0.382396	0.21401	-1.78681	0.0739684		transient receptor potential cation channel subfamily C member 2a	trpc2a
ENSDARG00000025559	9.80055	4.69605	4.45806	12.685	10.4646	23.782	10.981	-0.588261	0.329369	-1.78603	0.0740949	0.386176	peroxisomal biogenesis factor 11 gamma	pex11g
ENSDARG00000089919	0.980055	0.939211	3.56644	14.2706	3.21987	7.31753	5.04896	-0.524114	0.29353	-1.78556	0.0741713		si:ch211-161h7.8	si:ch211-161h7.8
ENSDARG00000100000	159.749	144.638	56.1715	415.434	92.5713	170.133	173.116	-0.569866	0.319205	-1.78527	0.0742178	0.386368
ENSDARG00000100446	273.435	156.848	190.805	280.656	293.008	262.517	242.878	-0.379675	0.212677	-1.78522	0.074226	0.386368	si:ch211-286o17.1	si:ch211-286o17.1
ENSDARG00000042336	5.88033	6.57448	11.5909	22.1988	12.8795	19.2085	13.0554	-0.590055	0.330645	-1.78456	0.0743332	0.386686	IMP (inosine 5'-monophosphate) dehydrogenase 1a	impdh1a
ENSDARG00000098196	73.5041	7.51369	50.8218	44.3975	80.4968	173.791	71.7542	-0.590236	0.330862	-1.78394	0.0744342	0.386686
ENSDARG00000018566	77.4244	114.584	127.5	190.275	94.9862	203.976	134.791	-0.479907	0.269649	-1.77975	0.0751174	0.389237	filamin C, gamma a (actin binding protein 280)	flnca
ENSDARG00000098443	882.05	678.11	640.177	770.614	1007.01	999.758	829.621	-0.312873	0.175856	-1.77914	0.0752169	0.389246	zinc finger, AN1-type domain 6	zfand6
ENSDARG00000057736	127.407	139.942	200.612	160.148	215.731	286.298	188.357	-0.42734	0.240289	-1.77844	0.0753311	0.389597	anoctamin 10a	ano10a
ENSDARG00000104374	147.988	168.119	189.913	280.656	177.093	225.929	198.283	-0.375237	0.211123	-1.77734	0.0755123	0.390174	structural maintenance of chromosomes flexible hinge domain containing 1	smchd1
ENSDARG00000102727	0	3.75684	2.67483	7.92813	8.04968	9.14692	5.2594	-0.534029	0.300503	-1.77712	0.0755489	0.390243	si:ch73-182e20.4	si:ch73-182e20.4
ENSDARG00000105651	35.282	15.9666	28.5316	61.8394	43.4683	34.7583	36.641	-0.545377	0.307028	-1.77631	0.0756819	0.39069
ENSDARG00000068855	0.980055	0.939211	0	9.51376	3.21987	2.74407	2.89949	-0.459773	0.258911	-1.7758	0.0757666		si:ch211-163l21.10	si:ch211-163l21.10
ENSDARG00000058259	38.2222	42.2645	32.098	55.4969	35.4186	104.275	51.2958	-0.54559	0.307245	-1.77575	0.0757746	0.391048	cadherin EGF LAG seven-pass G-type receptor 1b	celsr1b
ENSDARG00000036071	285.196	276.128	334.354	350.423	344.526	425.332	335.993	-0.301077	0.169619	-1.77502	0.0758944	0.391306	general transcription factor IIH, polypeptide 4	gtf2h4
ENSDARG00000005216	0.980055	0.939211	0	1.58563	8.85465	4.57346	2.82217	-0.454183	0.255985	-1.77426	0.0760207		zgc:158328	zgc:158328
ENSDARG00000100154	0.980055	1.87842	1.78322	3.17125	6.43974	10.0616	4.05238	-0.518799	0.292487	-1.77375	0.0761043
ENSDARG00000104695	0.980055	2.81763	0	6.3425	5.63478	7.31753	3.84875	-0.498907	0.281378	-1.77309	0.0762139		adenosine receptor A3-like	LOC101882633
ENSDARG00000042188	5.88033	6.57448	8.0245	31.7125	7.24471	14.6351	12.3453	-0.582868	0.328794	-1.77274	0.0762711	0.393007	tetratricopeptide repeat domain 38	ttc38
ENSDARG00000029292	693.879	634.907	557.257	710.36	852.461	731.753	696.77	-0.269322	0.152052	-1.77125	0.0765187	0.393798	zgc:55943	zgc:55943
ENSDARG00000056322	11.7607	19.7234	32.098	30.1269	41.8583	42.9905	29.7596	-0.559002	0.315608	-1.77119	0.0765283	0.393798	LIM domain binding 3a	ldb3a
ENSDARG00000054222	21.5612	28.1763	41.0141	42.8119	44.2732	62.199	40.006	-0.522874	0.295263	-1.77088	0.0765808	0.393802	F-box and leucine-rich repeat protein 8	fbxl8
ENSDARG00000079317	337.139	293.034	285.316	424.948	408.119	321.057	344.935	-0.306994	0.173362	-1.77083	0.0765895	0.393802	DLC1 Rho GTPase activating protein	dlc1
ENSDARG00000103747	1.96011	0	8.0245	15.8563	11.2696	10.0616	7.862	-0.538667	0.304307	-1.77014	0.0767033	0.394254	caveolin 1	cav1
ENSDARG00000070165	80.3645	81.7114	104.318	123.679	95.7912	160.071	107.656	-0.42794	0.241772	-1.77002	0.0767244	0.394254	tumor necrosis factor receptor superfamily, member 1B	tnfrsf1b
ENSDARG00000022689	5.88033	12.2097	5.34967	12.685	17.7093	21.9526	12.6311	-0.585473	0.33086	-1.76955	0.0768021	0.394493	integrin, beta 1b.2	itgb1b.2
ENSDARG00000031119	28.4216	28.1763	41.0141	58.6682	66.0074	35.673	42.9934	-0.519314	0.293497	-1.7694	0.0768272	0.394493	BAI1-associated protein 2-like 1b	baiap2l1b
ENSDARG00000014430	301.857	242.316	244.301	304.44	322.792	358.559	295.711	-0.302251	0.170906	-1.76852	0.076974	0.394606	RAB guanine nucleotide exchange factor (GEF) 1	rabgef1
ENSDARG00000062909	572.352	401.982	369.127	581.925	705.957	486.616	519.66	-0.36008	0.20361	-1.76848	0.0769808	0.394606	furin (paired basic amino acid cleaving enzyme) a	furina
ENSDARG00000030547	5.88033	8.4529	3.56644	14.2706	14.4894	13.7204	10.0634	-0.584126	0.330415	-1.76785	0.0770852	0.394901	Rho family GTPase 1a	rnd1a
ENSDARG00000023840	5.88033	1.87842	7.13289	14.2706	8.04968	18.2938	9.25096	-0.575144	0.32541	-1.76744	0.0771539	0.395047	6-phosphofructo-2-kinase/fructose-2,6-biphosphatase 2a	pfkfb2a
ENSDARG00000041599	460.626	200.991	122.151	269.556	747.01	833.284	438.936	-0.583225	0.330434	-1.76503	0.077559	0.396602	zgc:91860	zgc:91860
ENSDARG00000039096	0	0	0	4.75688	2.4149	3.65877	1.80509	-0.374896	0.212402	-1.76503	0.0775591		si:dkey-24p1.1	si:dkey-24p1.1
ENSDARG00000100854	919.292	1003.08	1085.09	1147.99	1127.76	1300.69	1097.32	-0.239248	0.135673	-1.76342	0.07783	0.397624	argonaute RISC catalytic component 4	ago4
ENSDARG00000026988	20.5812	16.9058	15.1574	33.2981	33.0037	25.6114	24.0929	-0.543864	0.308594	-1.76239	0.0780031	0.398388	TBC1 domain family, member 22B	tbc1d22b
ENSDARG00000060480	27.4415	28.1763	36.5561	39.6406	54.7378	49.3933	39.3243	-0.496835	0.282061	-1.76145	0.0781631	0.398936
ENSDARG00000090854	143.088	128.672	152.465	174.419	210.097	165.559	162.383	-0.342266	0.19434	-1.76117	0.0782091	0.398954	LSM11, U7 small nuclear RNA associated	lsm11
ENSDARG00000063288	0	0	0	4.75688	3.21987	2.74407	1.7868	-0.37355	0.212107	-1.76114	0.0782141		solute carrier family 2 (facilitated glucose transporter), member 11b	slc2a11b
ENSDARG00000061901	241.094	212.262	279.966	329.81	279.324	319.227	276.947	-0.310554	0.176394	-1.76057	0.0783107	0.399057	ankyrin repeat domain 13A	ankrd13a
ENSDARG00000099767	360.66	432.037	285.316	364.694	534.499	518.63	415.973	-0.357974	0.203337	-1.76049	0.0783242	0.399057	FH2 domain containing 2	fhdc2
ENSDARG00000101190	557.651	668.718	463.638	689.747	652.829	771.085	633.945	-0.300036	0.170533	-1.7594	0.0785102	0.39952	cytochrome P450, family 2, subfamily K, polypeptide 8	cyp2k8
ENSDARG00000003616	941.833	818.992	822.065	1035.41	1172.84	916.521	951.277	-0.260828	0.148261	-1.75925	0.0785343	0.399521	ariadne ubiquitin-conjugating enzyme E2 binding protein homolog 1 (Drosophila)	arih1
ENSDARG00000075600	3.92022	4.69605	2.67483	7.92813	12.8795	10.0616	7.02672	-0.569154	0.323664	-1.75847	0.078667	0.399975	si:dkeyp-41f9.3	si:dkeyp-41f9.3
ENSDARG00000078324	0.980055	0	6.24128	11.0994	8.85465	10.0616	6.20616	-0.518519	0.295007	-1.75765	0.0788066	0.4003	PR domain containing 16	prdm16
ENSDARG00000112647	16.6609	27.2371	47.2554	76.11	44.2732	43.9052	42.5737	-0.549322	0.312601	-1.75726	0.0788727	0.400394	zgc:162611	zgc:162611
ENSDARG00000004447	0.980055	2.81763	0.891611	3.17125	2.4149	18.2938	4.76155	-0.489523	0.278586	-1.75717	0.0788888		apelin receptor 2	aplnr2
ENSDARG00000025348	1.96011	1.87842	2.67483	4.75688	10.4646	7.31753	4.84206	-0.538181	0.306527	-1.75574	0.0791329		insulin-like growth factor binding protein 5b	igfbp5b
ENSDARG00000046002	199.931	238.56	232.71	282.241	308.303	252.455	252.367	-0.30445	0.173424	-1.75552	0.0791699	0.401418	NECAP endocytosis associated 2	necap2
ENSDARG00000055339	22.5413	31.9332	40.1225	49.1544	57.9577	43.9052	40.9357	-0.504303	0.28737	-1.75489	0.0792779	0.401844	si:ch73-1a9.4	si:ch73-1a9.4
ENSDARG00000095350	21.5612	26.2979	18.7238	47.5688	28.1739	38.417	30.1238	-0.531411	0.302864	-1.75462	0.0793244	0.401919
ENSDARG00000114508	469.446	875.345	842.572	1103.6	718.836	1241.24	875.172	-0.41296	0.235368	-1.75452	0.0793407	0.401919	transmembrane protein 101	tmem101
ENSDARG00000055630	4043.71	4989.09	5268.53	5386.37	5875.46	5790	5225.53	-0.242324	0.138147	-1.7541	0.0794134	0.402045	forkhead box H1	foxh1
ENSDARG00000101431	172.49	106.131	200.612	266.385	289.788	151.839	197.874	-0.454683	0.25928	-1.75364	0.0794928	0.402135	growth arrest-specific 8	gas8
ENSDARG00000054124	5.88033	6.57448	0	12.685	13.6845	12.8057	8.60499	-0.551285	0.314402	-1.75344	0.0795269	0.402135	5-hydroxytryptamine (serotonin) receptor 1D, G protein-coupled	htr1d
ENSDARG00000093267	3.92022	0.939211	2.67483	4.75688	8.85465	11.891	5.50613	-0.539076	0.307705	-1.75192	0.079787	0.403081	cyclic nucleotide-gated cation channel alpha-3-like	LOC110440193
ENSDARG00000058319	74.4842	63.8663	66.8708	79.2813	90.9614	116.166	81.9383	-0.41616	0.237546	-1.75191	0.0797891	0.403081	centrosomal protein 76	cep76
ENSDARG00000013921	0	2.81763	1.78322	3.17125	8.85465	9.14692	4.29561	-0.499125	0.284944	-1.75166	0.0798322		furry homolog a (Drosophila)	frya
ENSDARG00000104698	2.94017	4.69605	6.24128	12.685	16.9043	7.31753	8.46406	-0.570824	0.325959	-1.75122	0.0799089	0.403148	uncharacterized LOC110437728	LOC110437728
ENSDARG00000011445	123.487	150.274	118.584	155.391	179.508	173.791	150.173	-0.343074	0.195983	-1.75053	0.0800274	0.403573	ELM2 and Myb/SANT-like domain containing 1a	elmsan1a
ENSDARG00000097743	9.80055	4.69605	11.5909	17.4419	21.7341	16.4644	13.6213	-0.577941	0.330232	-1.7501	0.0801004	0.4037	si:dkey-276j7.2	si:dkey-276j7.2
ENSDARG00000030512	71.544	64.8056	71.3289	71.3532	133.625	94.2132	84.4783	-0.444769	0.254343	-1.7487	0.0803428	0.404535	translin-associated factor X interacting protein 1	tsnaxip1
ENSDARG00000117210	105.846	135.246	118.584	158.563	156.164	153.668	138.012	-0.34273	0.196004	-1.74859	0.0803627	0.404535
ENSDARG00000044034	2.94017	1.87842	4.45806	14.2706	9.65961	5.48815	6.44917	-0.552882	0.316226	-1.74837	0.0803993	0.404598	transmembrane protein 86A	tmem86a
ENSDARG00000000370	5.88033	6.57448	8.91611	9.51376	21.7341	16.4644	11.5139	-0.578291	0.330821	-1.74805	0.0804559	0.404761	trio Rho guanine nucleotide exchange factor b	triob
ENSDARG00000009961	133.288	100.496	131.958	164.905	125.575	223.185	146.568	-0.415138	0.237642	-1.7469	0.0806538	0.40515	RUN domain containing 3b	rundc3b
ENSDARG00000102021	4.90028	7.51369	7.13289	9.51376	21.7341	13.7204	10.7525	-0.577021	0.330444	-1.7462	0.0807765	0.405202	expressed sequence BM035769	gb:bm035769
ENSDARG00000105545	4.90028	0	1.78322	3.17125	12.0745	12.8057	5.78916	-0.506688	0.290174	-1.74615	0.0807846	0.405202	si:dkey-165a24.10	si:dkey-165a24.10
ENSDARG00000032708	443.965	428.28	287.099	375.793	643.974	548.815	454.654	-0.384836	0.22052	-1.74513	0.0809624	0.405562	ADP-ribosylation factor-like 4Cb	arl4cb
ENSDARG00000006025	36.262	63.8663	50.8218	60.2538	60.3726	123.483	65.8433	-0.511658	0.293337	-1.74427	0.0811129	0.405999	tumor protein p53 inducible protein 11b	tp53i11b
ENSDARG00000040152	191.111	174.693	209.529	256.871	193.997	313.739	223.323	-0.362954	0.208171	-1.74354	0.0812394	0.406512	NIMA-related kinase 4	nek4
ENSDARG00000099561	38.2222	15.9666	47.2554	30.1269	49.103	120.739	50.2356	-0.569795	0.326856	-1.74326	0.0812882	0.406526
ENSDARG00000100151	517.469	641.481	593.813	667.549	744.595	694.251	643.193	-0.252978	0.145119	-1.74325	0.0812908	0.406526	tubulin, gamma complex associated protein 6	tubgcp6
ENSDARG00000043899	0	1.87842	0	4.75688	5.63478	4.57346	2.80726	-0.443591	0.25451	-1.74292	0.0813475		proteasome subunit alpha 6, like	psma6l
ENSDARG00000061699	225.413	139.942	83.8114	286.998	260.005	153.668	191.64	-0.488968	0.280727	-1.74179	0.0815449	0.407545	signal-induced proliferation-associated 1 like 3	sipa1l3
ENSDARG00000071152	88.205	62.9271	55.2799	84.0382	94.9862	116.166	83.6004	-0.434749	0.249727	-1.7409	0.0817016	0.408095	protein interacting with prkca 1	pick1
ENSDARG00000086162	3.92022	1.87842	1.78322	9.51376	8.85465	6.40284	5.39218	-0.542631	0.311909	-1.73971	0.0819096	0.408891
ENSDARG00000006848	9.80055	0	36.5561	61.8394	41.0534	35.673	30.8204	-0.55299	0.317984	-1.73905	0.0820261	0.409028	poly(ADP-ribose) polymerase family member 9	parp9
ENSDARG00000094177	64.6836	29.1155	60.6296	69.7675	80.4968	88.7251	65.5697	-0.486907	0.279992	-1.739	0.0820348	0.409028
ENSDARG00000032780	162.689	142.76	189.022	215.645	241.49	185.682	189.548	-0.341624	0.196453	-1.73896	0.0820411	0.409028	phosphatidylinositol glycan anchor biosynthesis, class F	pigf
ENSDARG00000020363	170.53	194.417	178.322	253.7	197.217	243.308	206.249	-0.318649	0.18328	-1.73859	0.0821063	0.409143	small nuclear ribonucleoprotein 25	snrnp25
ENSDARG00000003904	22.5413	6.57448	16.9406	53.9113	13.6845	34.7583	24.7351	-0.574768	0.330737	-1.73784	0.0822389	0.409282	synaptonemal complex protein 1	sycp1
ENSDARG00000098378	411.623	464.909	441.347	529.599	503.91	537.839	481.538	-0.241218	0.138811	-1.73774	0.0822559	0.409282
ENSDARG00000053453	12.7407	24.4195	35.6644	52.3257	37.8335	39.3317	33.7193	-0.541869	0.311856	-1.73756	0.0822884	0.409322	membrane protein, palmitoylated 2a (MAGUK p55 subfamily member 2)	mpp2a
ENSDARG00000076440	5.88033	3.75684	5.34967	17.4419	9.65961	10.9763	8.84411	-0.571054	0.328693	-1.73735	0.0823257	0.409386	BTB (POZ) domain containing 6a	btbd6a
ENSDARG00000008019	5.88033	19.7234	16.9406	31.7125	16.0994	42.0758	22.072	-0.572862	0.329847	-1.73675	0.0824314	0.409523	myxovirus (influenza virus) resistance G	mxg
ENSDARG00000114958	212.672	237.62	292.448	279.07	338.087	324.716	280.769	-0.317304	0.182708	-1.73668	0.0824443	0.409523	zona pellucida glycoprotein 3	zp3
ENSDARG00000032431	21.5612	16.9058	24.0735	49.1544	42.6633	21.0379	29.2327	-0.54614	0.314508	-1.73649	0.0824768	0.409523	mitochondrial inner membrane protein MPV17	mpv17
ENSDARG00000102496	52.923	73.2585	60.6296	96.7232	61.1776	126.227	78.4899	-0.47179	0.271825	-1.73564	0.0826281	0.409795	uncharacterized LOC108190407	LOC108190407
ENSDARG00000068716	4.90028	6.57448	12.4826	26.9556	16.9043	11.891	13.2847	-0.574121	0.330805	-1.73553	0.0826475	0.409795	CUE domain containing 1a	cuedc1a
ENSDARG00000020085	41.1623	43.2037	23.1819	52.3257	45.0782	76.8341	46.9643	-0.510457	0.294316	-1.73438	0.08285	0.410355	solute carrier family 33 (acetyl-CoA transporter), member 1	slc33a1
ENSDARG00000017425	5.88033	10.3313	4.45806	26.9556	8.85465	15.5498	12.005	-0.571543	0.32955	-1.73431	0.0828625	0.410355	ciliary rootlet coiled-coil, rootletin family member 2	crocc2
ENSDARG00000086471	13.7208	18.7842	24.9651	45.9832	25.759	32.0142	26.8711	-0.54354	0.313485	-1.73386	0.0829427	0.410487	protein kinase (cAMP-dependent, catalytic) inhibitor gamma	pkig
ENSDARG00000075803	0	0	0	3.17125	1.60994	6.40284	1.864	-0.363576	0.209708	-1.73372	0.082967		solute carrier family 41 (magnesium transporter), member 2a	slc41a2a
ENSDARG00000091756	5.88033	4.69605	3.56644	4.75688	12.0745	21.0379	8.66869	-0.560255	0.323175	-1.7336	0.0829896	0.410487	insulinoma-associated 1a	insm1a
ENSDARG00000017772	1327.97	1466.11	1747.56	1745.77	1745.17	1979.39	1668.66	-0.254595	0.146877	-1.73338	0.0830276	0.410487	malate dehydrogenase 1Aa, NAD (soluble)	mdh1aa
ENSDARG00000026908	3344.93	3349.23	4143.32	3883.2	4234.13	5028.06	3997.14	-0.263318	0.151914	-1.73334	0.0830357	0.410487	transmembrane p24 trafficking protein 2	tmed2
ENSDARG00000100717	124.467	175.632	125.717	202.96	165.823	197.573	165.362	-0.361752	0.208723	-1.73317	0.0830658	0.410515	suppressor of cytokine signaling 5a	socs5a
ENSDARG00000014463	293.036	500.599	294.232	407.506	494.25	571.682	426.884	-0.383622	0.22138	-1.73287	0.0831195	0.410659	upstream transcription factor 1, like	usf1l
ENSDARG00000092456	0.980055	0.939211	0	3.17125	4.02484	6.40284	2.58637	-0.447797	0.258457	-1.73258	0.0831709		si:ch211-188i4.4	si:ch211-188i4.4
ENSDARG00000005453	129.367	101.435	80.245	156.977	185.143	105.19	126.393	-0.434059	0.250567	-1.73231	0.0832186	0.410925	forkhead box P2	foxp2
ENSDARG00000056690	200.911	104.252	74.0037	185.518	191.582	195.744	158.669	-0.469902	0.271261	-1.73229	0.0832223	0.410925	myotubularin related protein 1a	mtmr1a
ENSDARG00000061845	190.131	141.821	114.126	169.662	177.898	283.554	179.532	-0.423404	0.24445	-1.73207	0.0832609	0.410995	si:dkeyp-110e4.6	si:dkeyp-110e4.6
ENSDARG00000070431	969.275	997.442	900.527	1244.72	1193.77	991.526	1049.54	-0.244888	0.141418	-1.73166	0.0833336	0.411098	FIP1 like 1b (S. cerevisiae)	fip1l1b
ENSDARG00000103198	139.168	202.87	141.766	183.933	210.902	249.711	188.058	-0.369439	0.213361	-1.73152	0.0833588	0.411098	mitochondrial ribosomal protein S2	mrps2
ENSDARG00000018301	0	0.939211	2.67483	6.3425	8.85465	3.65877	3.74499	-0.479145	0.276923	-1.73025	0.0835863
ENSDARG00000061908	221.492	221.654	207.745	307.611	224.586	298.189	246.88	-0.31688	0.183211	-1.72958	0.0837045	0.411974	major facilitator superfamily domain containing 12a	mfsd12a
ENSDARG00000117469	3.92022	3.75684	9.80772	11.0994	17.7093	13.7204	10.0023	-0.568879	0.329	-1.72912	0.0837883	0.412266
ENSDARG00000058873	13.7208	14.0882	19.6154	15.8563	57.9577	21.9526	23.8652	-0.569157	0.329196	-1.72893	0.0838217	0.412309	protein tyrosine phosphatase domain containing 1b	ptpdc1b
ENSDARG00000025615	2.94017	2.81763	2.67483	11.0994	9.65961	5.48815	5.77996	-0.545731	0.315699	-1.72865	0.0838726	0.412439	proline rich 15-like a	prr15la
ENSDARG00000100274	147.008	130.55	181.889	196.618	207.682	190.256	175.667	-0.336145	0.194669	-1.72675	0.0842123	0.413156	WD repeat domain 7	wdr7
ENSDARG00000062865	32.3418	15.0274	21.3987	41.2263	45.8832	31.0995	31.1628	-0.532544	0.308416	-1.72671	0.0842203	0.413156	muscle RAS oncogene homolog	mras
ENSDARG00000103495	61.7435	15.0274	58.8463	33.2981	81.3018	160.986	68.5338	-0.568109	0.32903	-1.72662	0.0842361	0.413156
ENSDARG00000045424	145.048	239.499	279.074	440.804	237.466	284.469	271.06	-0.435864	0.252515	-1.72609	0.084331	0.413483	zgc:173856	zgc:173856
ENSDARG00000088315	0.980055	0	0	9.51376	1.60994	2.74407	2.47464	-0.40558	0.234989	-1.72595	0.0843565		si:ch211-103f14.3	si:ch211-103f14.3
ENSDARG00000097692	14.7008	13.149	19.6154	30.1269	34.6136	21.0379	22.2073	-0.546704	0.31679	-1.72576	0.0843901	0.413532	si:ch211-116o3.5	si:ch211-116o3.5
ENSDARG00000062304	10.7806	9.39211	4.45806	15.8563	20.1242	16.4644	12.8459	-0.570358	0.330575	-1.72535	0.0844642	0.413532	3-phosphoinositide dependent protein kinase 1a	pdpk1a
ENSDARG00000102367	540.01	537.229	484.145	770.614	561.868	600.038	582.317	-0.283027	0.164128	-1.72442	0.0846313	0.414109	Nedd4 family interacting protein 1, like	ndfip1l
ENSDARG00000093904	0	0.939211	0	7.92813	3.21987	1.82938	2.31943	-0.40604	0.23555	-1.7238	0.0847445
ENSDARG00000113411	0.980055	3.75684	2.67483	3.17125	9.65961	12.8057	5.50805	-0.523795	0.303922	-1.72345	0.0848072	0.414487	leucine rich repeat containing 4C	lrrc4c
ENSDARG00000071618	12.7407	6.57448	8.91611	17.4419	18.5143	21.0379	14.2042	-0.566339	0.328657	-1.72319	0.0848538	0.414594
ENSDARG00000044144	2121.82	1711.24	1688.71	1948.73	2407.66	2312.34	2031.75	-0.258619	0.150178	-1.72208	0.0850542	0.415246	WAPL cohesin release factor a	wapla
ENSDARG00000057910	197.971	191.599	288.882	258.457	337.282	295.445	261.606	-0.353813	0.205621	-1.72071	0.0853036	0.415824	mitochondrial ribosomal protein S34	mrps34
ENSDARG00000068601	93.1052	71.38	83.8114	156.977	94.9862	103.36	100.603	-0.419795	0.243997	-1.7205	0.0853422	0.415849	ATM interactor	atmin
ENSDARG00000035136	780.124	661.205	831.873	959.304	1270.24	728.095	871.807	-0.342123	0.198977	-1.71941	0.0855398	0.415934	selenoprotein W, 1	selenow1
ENSDARG00000103317	812.466	955.178	780.16	957.718	1021.5	1047.32	929.058	-0.23813	0.138503	-1.71932	0.0855564	0.415934	calpain 5a	capn5a
ENSDARG00000060723	193.071	262.04	206.854	258.457	247.125	370.45	256.333	-0.360483	0.209673	-1.71926	0.0855664	0.415934	stromal interaction molecule 1a	stim1a
ENSDARG00000069147	25.4814	55.4134	50.8218	101.48	47.4931	71.3459	58.6726	-0.515093	0.299608	-1.71922	0.0855739	0.415934	peroxisomal biogenesis factor 11 beta	pex11b
ENSDARG00000045123	40.1823	41.3253	32.9896	61.8394	92.5713	34.7583	50.611	-0.516615	0.300605	-1.71858	0.0856903	0.416139	5-oxoprolinase, ATP-hydrolysing	oplah
ENSDARG00000025891	0	0	0.891611	6.3425	1.60994	4.57346	2.23625	-0.40342	0.234764	-1.71841	0.0857219		short stature homeobox	shox
ENSDARG00000104223	272.455	329.663	342.379	336.153	381.555	481.128	357.222	-0.317847	0.185074	-1.71741	0.0859045	0.41662	LMBR1 domain containing 1	lmbrd1
ENSDARG00000017799	36.262	20.6626	9.80772	74.5244	37.0285	24.6967	33.8303	-0.564057	0.328444	-1.71736	0.0859133	0.41662	transglutaminase 1, K polypeptide	tgm1
ENSDARG00000086327	120.547	13.149	109.668	260.043	201.242	201.232	150.98	-0.55413	0.322933	-1.71593	0.0861755	0.41765	serine/arginine repetitive matrix 4	srrm4
ENSDARG00000031496	261.675	297.73	272.833	359.937	317.962	338.436	308.095	-0.267907	0.156143	-1.71578	0.0862029	0.417663	adaptor related protein complex 1 associated regulatory protein	ap1ar
ENSDARG00000037883	5.88033	0.939211	8.0245	7.92813	7.24471	31.0995	10.1861	-0.53619	0.312608	-1.71522	0.0863053	0.418038	prolylcarboxypeptidase (angiotensinase C)	prcp
ENSDARG00000005690	256.774	338.116	257.676	329.81	368.675	365.877	319.488	-0.298643	0.174195	-1.71442	0.0864514	0.418387	solute carrier family 25 (mitochondrial carrier; phosphate carrier), member 23a	slc25a23a
ENSDARG00000086445	12.7407	10.3313	32.9896	23.7844	51.5179	34.7583	27.687	-0.561331	0.327443	-1.71429	0.0864761	0.418387
ENSDARG00000099771	334.199	435.794	421.732	445.561	576.357	467.407	446.842	-0.299879	0.17493	-1.71428	0.086477	0.418387	glucosamine (UDP-N-acetyl)-2-epimerase/N-acetylmannosamine kinase	gne
ENSDARG00000103759	42.1424	30.0548	7.13289	53.9113	47.4931	51.2227	38.6595	-0.55758	0.325293	-1.71409	0.0865125	0.418438	fumarylacetoacetate hydrolase domain containing 2A	fahd2a
ENSDARG00000117716	20.5812	30.994	36.5561	61.8394	42.6633	40.2464	38.8134	-0.504948	0.294723	-1.71329	0.0866583	0.418902
ENSDARG00000068893	336.159	362.535	340.595	551.798	376.725	393.317	393.522	-0.311781	0.181999	-1.71309	0.0866952	0.41896	methyltransferase like 5	mettl5
ENSDARG00000016999	9182.14	8333.62	8192.12	9378.98	10194.1	9894.22	9195.86	-0.191324	0.111701	-1.71282	0.0867451	0.418985	lin-28 homolog A (C. elegans)	lin28a
ENSDARG00000017984	3.92022	3.75684	3.56644	11.0994	4.82981	16.4644	7.27286	-0.547434	0.319796	-1.71182	0.0869295	0.419295	zgc:172106	zgc:172106
ENSDARG00000070538	153.869	216.958	215.77	236.258	347.746	212.208	230.468	-0.384977	0.224924	-1.71159	0.0869726	0.419295	hes-related family bHLH transcription factor with YRPW motif 1	hey1
ENSDARG00000073688	130.347	88.2858	97.1856	169.662	109.476	163.73	126.448	-0.40764	0.238169	-1.71156	0.0869782	0.419295	neuron navigator 2a	nav2a
ENSDARG00000092696	0.980055	0	1.78322	7.92813	2.4149	6.40284	3.25153	-0.458323	0.267811	-1.71137	0.087013		cytochrome P450, family 11, subfamily A, polypeptide 2	cyp11a2
ENSDARG00000003208	118.587	167.18	108.777	153.806	224.586	161.9	155.806	-0.395002	0.230861	-1.711	0.0870816	0.4195	protein-O-mannose kinase	pomk
ENSDARG00000075354	1093.74	927.94	947.783	1041.76	1254.14	1247.64	1085.5	-0.244645	0.143083	-1.70981	0.0873015	0.419761	extra spindle pole bodies like 1, separase	espl1
ENSDARG00000038812	44.1025	64.8056	88.2695	95.1376	82.1067	116.166	81.7646	-0.454927	0.266073	-1.70978	0.0873063	0.419761	E2F transcription factor 5	e2f5
ENSDARG00000092077	5.88033	2.81763	11.5909	7.92813	35.4186	10.9763	12.4353	-0.551676	0.322687	-1.70963	0.0873339	0.419761
ENSDARG00000007737	154.849	186.903	206.854	237.844	252.76	210.379	208.265	-0.321247	0.187905	-1.70962	0.0873358	0.419761	zyg-11 homolog (C. elegans)	zyg11
ENSDARG00000044153	1295.63	1334.62	1213.48	1311.31	1653.4	1596.14	1400.76	-0.237448	0.138953	-1.70883	0.0874817	0.420223	protein phosphatase 1, catalytic subunit, beta isozyme	ppp1cb
ENSDARG00000008153	2602.05	2603.49	2335.13	3071.36	3038.75	2670.9	2720.28	-0.211417	0.123731	-1.70869	0.0875086	0.420231	serine incorporator 5	serinc5
ENSDARG00000099679	799.725	1041.58	935.3	1113.11	1333.03	981.464	1034.04	-0.283817	0.166152	-1.70818	0.0876031	0.420393	terminal nucleotidyltransferase 2	tent2
ENSDARG00000075570	7850.24	9101.89	9497.44	9667.56	10005.8	11548	9611.81	-0.229115	0.134155	-1.70784	0.0876663	0.420394	insulin-degrading enzyme	ide
ENSDARG00000071553	0	0	0	3.17125	2.4149	4.57346	1.69327	-0.354632	0.207721	-1.70725	0.0877749		zgc:171500	zgc:171500
ENSDARG00000091418	131.327	108.009	86.4863	169.662	135.235	137.204	127.987	-0.378295	0.221657	-1.70667	0.0878834	0.421014	sorting nexin 17	snx17
ENSDARG00000112175	16.6609	28.1763	20.5071	66.5963	24.149	32.0142	31.3506	-0.546607	0.320283	-1.70664	0.0878894	0.421014	zgc:173552, histone H3-like	zgc:173552, LOC108190746
ENSDARG00000114495	3.92022	4.69605	8.0245	14.2706	14.4894	10.9763	9.39619	-0.562705	0.329723	-1.7066	0.0878971	0.421014
ENSDARG00000099158	0	0	0.891611	6.3425	4.02484	1.82938	2.18139	-0.399988	0.234399	-1.70644	0.0879267
ENSDARG00000074328	0.980055	0.939211	3.56644	6.3425	7.24471	7.31753	4.39841	-0.507778	0.297636	-1.70603	0.0880016		amyloid beta (A4) precursor protein-binding, family A, member 1b	apba1b
ENSDARG00000058543	36.262	47.8998	32.098	44.3975	74.057	58.5403	48.8758	-0.477698	0.280058	-1.70571	0.0880615	0.421681	laminin, alpha 5	lama5
ENSDARG00000038099	770.323	953.299	1019.11	1000.53	1097.17	1250.38	1015.14	-0.271055	0.158976	-1.70501	0.0881926	0.422189	gsk3b interacting protein	gskip
ENSDARG00000030289	124.467	94.8603	89.1611	126.85	126.38	162.815	120.756	-0.379509	0.222605	-1.70486	0.0882208	0.422203	jagged 1a	jag1a
ENSDARG00000038489	16.6609	10.3313	8.91611	30.1269	21.7341	18.2938	17.6772	-0.555283	0.325774	-1.70451	0.0882864	0.422292	UDP-GlcNAc:betaGal beta-1,3-N-acetylglucosaminyltransferase 7	b3gnt7
ENSDARG00000039493	163.669	197.234	210.42	221.988	234.246	266.175	215.622	-0.312342	0.183246	-1.70449	0.0882897	0.422292	N(alpha)-acetyltransferase 20, NatB catalytic subunit	naa20
ENSDARG00000038556	113.686	139.942	88.2695	164.905	168.238	131.716	134.46	-0.383118	0.224927	-1.7033	0.088512	0.422754	zgc:112185	zgc:112185
ENSDARG00000014875	628.215	601.095	584.005	772.2	647.194	735.412	661.354	-0.235151	0.13814	-1.70227	0.0887054	0.423557	abl-interactor 2b	abi2b
ENSDARG00000116052	1.96011	2.81763	3.56644	7.92813	7.24471	10.0616	5.59644	-0.536584	0.315493	-1.70078	0.0889847	0.424296	interleukin 4 receptor, tandem duplicate 2	il4r.2
ENSDARG00000091304	76.4443	89.225	90.0527	123.679	111.086	107.019	99.5842	-0.363128	0.213508	-1.70077	0.0889865	0.424296	caspase recruitment domain family, member 19	card19
ENSDARG00000071010	4.90028	1.87842	2.67483	14.2706	6.43974	8.23222	6.39936	-0.537549	0.316249	-1.69977	0.0891747	0.424711	tuftelin 1b	tuft1b
ENSDARG00000098992	404.763	355.022	361.994	440.804	443.537	455.516	410.273	-0.244372	0.14387	-1.69857	0.0894008	0.425088	zgc:114119	zgc:114119
ENSDARG00000076773	4.90028	0.939211	1.78322	11.0994	7.24471	7.31753	5.54739	-0.522526	0.307632	-1.69854	0.0894056	0.425088	leucine rich repeat containing 58a	lrrc58a
ENSDARG00000115416	34.3019	36.6292	82.0282	38.055	123.16	109.763	70.6562	-0.538038	0.316885	-1.6979	0.0895273	0.425426	uncharacterized LOC101883274	LOC101883274
ENSDARG00000002362	664.477	541.925	554.582	697.675	778.404	651.26	648.054	-0.258445	0.152266	-1.69733	0.089635	0.425817	UBA-like domain containing 1a	ubald1a
ENSDARG00000013615	1.96011	0	0.891611	6.3425	4.02484	5.48815	3.11787	-0.459106	0.270515	-1.69716	0.089667		pre-B-cell leukemia homeobox 3b	pbx3b
ENSDARG00000020133	15.6809	12.2097	9.80772	15.8563	29.7838	24.6967	18.0058	-0.550947	0.324726	-1.69665	0.0897629	0.426292	Jun dimerization protein 2b	jdp2b
ENSDARG00000104279	1437.74	2241.9	2244.19	3561.32	2845.56	1733.34	2344.01	-0.392482	0.231362	-1.6964	0.089811	0.426292	amyloid beta (A4) precursor protein a	appa
ENSDARG00000068708	143.088	165.301	169.406	196.618	194.802	209.464	179.78	-0.304238	0.179422	-1.69566	0.0899501	0.42671	interferon-related developmental regulator 1	ifrd1
ENSDARG00000045661	2.94017	6.57448	5.34967	23.7844	9.65961	7.31753	9.27097	-0.549825	0.324406	-1.69487	0.0901004	0.426885	interferon regulatory factor 7	irf7
ENSDARG00000105526	41.1623	20.6626	34.7728	39.6406	63.5925	51.2227	41.8423	-0.501136	0.295716	-1.69465	0.090141	0.426885	uncharacterized LOC101886471, uncharacterized LOC103912018	LOC101886471, LOC103912018
ENSDARG00000008372	368.501	264.857	232.71	364.694	371.895	374.109	329.461	-0.326624	0.192757	-1.69449	0.0901723	0.426885	sprouty-related, EVH1 domain containing 2b	spred2b
ENSDARG00000099348	0	0	0	14.2706	0.804968	0.914692	2.66505	-0.34903	0.205982	-1.69447	0.0901756
ENSDARG00000045785	45.0825	66.684	63.3044	110.994	57.9577	96.9573	73.4966	-0.461192	0.272189	-1.69438	0.0901927	0.426885	zgc:103499	zgc:103499
ENSDARG00000096597	25.4814	23.4803	17.8322	38.055	42.6633	29.2701	29.4637	-0.509943	0.300983	-1.69426	0.0902157	0.426885	si:ch1073-228b5.2	si:ch1073-228b5.2
ENSDARG00000091359	5.88033	18.7842	15.1574	33.2981	33.0037	15.5498	20.2789	-0.558075	0.329421	-1.69411	0.0902448	0.426903	calmodulin-regulated spectrin-associated protein 3-like	LOC100007608
ENSDARG00000040046	1353.46	1664.28	1579.93	1904.34	1552.78	2172.39	1704.53	-0.273153	0.161331	-1.69312	0.0904334	0.427156	snail family zinc finger 2	snai2
ENSDARG00000056995	5269.76	4418.05	5277.45	5180.24	6872.01	5928.12	5490.94	-0.251203	0.148381	-1.69296	0.0904635	0.427156	snail family zinc finger 1a	snai1a
ENSDARG00000101926	143.088	101.435	124.826	176.004	161.799	148.18	142.555	-0.349329	0.206349	-1.69291	0.0904734	0.427156	zgc:101130	zgc:101130
ENSDARG00000069538	100.946	100.496	100.752	118.922	145.699	128.057	115.812	-0.344334	0.2034	-1.69289	0.0904764	0.427156	general transcription factor IIIC, polypeptide 4	gtf3c4
ENSDARG00000054172	666.438	638.663	697.24	821.354	765.524	756.45	724.278	-0.216276	0.127815	-1.6921	0.0906276	0.42764	progesterone receptor membrane component 1	pgrmc1
ENSDARG00000025091	268.535	346.569	380.718	342.495	399.264	581.744	386.554	-0.36383	0.215019	-1.69209	0.0906297	0.42764	ezrin b	ezrb
ENSDARG00000024471	444.945	349.386	349.512	428.119	496.665	477.469	424.349	-0.277694	0.164355	-1.6896	0.0911053	0.42892	NSL1, MIS12 kinetochore complex component	nsl1
ENSDARG00000014599	12.7407	15.0274	10.6993	20.6131	20.1242	30.1848	18.2316	-0.544411	0.322285	-1.68922	0.0911769	0.429016	solute carrier family 5 (sodium/multivitamin and iodide cotransporter), member 6	slc5a6b
ENSDARG00000062082	139.168	79.8329	77.5702	155.391	143.284	122.569	119.636	-0.419082	0.248148	-1.68884	0.0912507	0.429244	homeodomain interacting protein kinase 3b	hipk3b
ENSDARG00000111747	46.0626	60.1095	56.1715	84.0382	72.4471	73.1753	65.334	-0.412086	0.24406	-1.68846	0.091322	0.429369	biogenesis of lysosomal organelles complex-1, subunit 5, muted	bloc1s5
ENSDARG00000059832	8.8205	0.939211	4.45806	4.75688	14.4894	22.8673	9.38856	-0.530121	0.313997	-1.6883	0.091354	0.429369	adhesion G protein-coupled receptor B3	adgrb3
ENSDARG00000104118	16.6609	5.63527	13.3742	23.7844	35.4186	14.6351	18.2514	-0.557349	0.330232	-1.68775	0.0914592	0.42974	ANTXR cell adhesion molecule 2a	antxr2a
ENSDARG00000003592	132.307	136.186	112.343	133.193	202.047	166.474	147.092	-0.360614	0.213696	-1.68751	0.0915059	0.42974	surfeit 1	surf1
ENSDARG00000091043	0.980055	0	0	3.17125	5.63478	2.74407	2.08836	-0.395844	0.234798	-1.68589	0.0918164		protocadherin 2 alpha b 6, protocadherin 2 alpha b 7	pcdh2ab6, pcdh2ab7
ENSDARG00000105223	91.1451	33.8116	32.9896	96.7232	74.862	89.6398	69.8619	-0.509434	0.302258	-1.68543	0.0919061	0.430999	peripheral myelin protein 22a	pmp22a
ENSDARG00000099761	2302.15	2211.84	2238.84	2278.54	2970.33	2724.87	2454.43	-0.23033	0.136756	-1.68424	0.0921347	0.431709	ventral homeobox	vox
ENSDARG00000071183	0	0	0	7.92813	1.60994	1.82938	1.89457	-0.3462	0.205617	-1.68371	0.0922372		serine/threonine-protein kinase pim-1-like	LOC100537673
ENSDARG00000098834	25.4814	32.8724	30.3148	42.8119	43.4683	49.3933	37.3904	-0.471591	0.280143	-1.68339	0.0922997	0.432001	SRY (sex determining region Y)-box 4b	sox4b
ENSDARG00000028786	11.7607	7.51369	13.3742	23.7844	20.1242	19.2085	15.9609	-0.548184	0.325899	-1.68207	0.0925557	0.432596	carbohydrate (chondroitin 4) sulfotransferase 12a	chst12a
ENSDARG00000009724	904.591	832.141	857.73	1014.8	1093.15	932.071	939.08	-0.219717	0.130649	-1.68173	0.0926206	0.432659	ribophorin II	rpn2
ENSDARG00000105418	39.2022	43.2037	62.4128	82.4525	66.0074	65.8578	59.8561	-0.443434	0.26372	-1.68146	0.0926745	0.43279
ENSDARG00000096346	28.4216	37.5684	30.3148	45.9832	37.8335	68.6019	41.4539	-0.489711	0.291289	-1.68119	0.0927263	0.432912	si:ch211-85n16.3	si:ch211-85n16.3
ENSDARG00000087641	0	0.939211	1.78322	3.17125	5.63478	6.40284	2.98855	-0.44937	0.2675	-1.67988	0.0929799		cadherin-like protein 26	LOC101882238
ENSDARG00000004169	1372.08	1597.6	1416.77	1775.9	1936.75	1517.47	1602.76	-0.241201	0.143589	-1.6798	0.0929954	0.433806	stathmin 1a	stmn1a
ENSDARG00000045788	0	0	0.891611	11.0994	2.4149	0.914692	2.55343	-0.383212	0.228188	-1.67937	0.0930799		arginine vasopressin receptor 1Ab	avpr1ab
ENSDARG00000059360	6197.87	6162.16	5240.89	6908.57	7113.5	6422.96	6340.99	-0.208247	0.124011	-1.67927	0.0931004	0.434176	serine/arginine-rich splicing factor 3b	srsf3b
ENSDARG00000041223	53.903	43.2037	34.7728	57.0825	72.4471	63.1137	54.0872	-0.445283	0.265318	-1.6783	0.0932892	0.434532	family with sequence similarity 173, member A	fam173a
ENSDARG00000099867	45.0825	59.1703	55.2799	53.9113	73.2521	111.592	66.3814	-0.46208	0.275358	-1.6781	0.0933267	0.434532
ENSDARG00000095408	2.94017	4.69605	0	3.17125	12.8795	12.8057	6.08211	-0.491892	0.29313	-1.67807	0.0933334	0.434532	si:dkey-30k22.10	si:dkey-30k22.10
ENSDARG00000042555	61.7435	114.584	83.8114	120.508	116.72	127.142	104.085	-0.407408	0.242818	-1.67783	0.0933801	0.434532	dymeclin	dym
ENSDARG00000068572	5058.06	5670.96	5802.61	7417.56	6587.05	5644.56	6030.13	-0.236893	0.141244	-1.67719	0.093506	0.43498	solute carrier family 16 (monocarboxylate transporter), member 1b	slc16a1b
ENSDARG00000011088	7.84044	14.0882	8.91611	20.6131	17.7093	21.9526	15.1866	-0.548028	0.327377	-1.674	0.0941312	0.436921	si:ch211-288d18.1	si:ch211-288d18.1
ENSDARG00000037781	1523.01	1867.15	1980.27	1978.86	2127.53	2303.19	1963.34	-0.242709	0.145165	-1.67195	0.0945347	0.437946	acyl-CoA synthetase short chain family member 2	acss2
ENSDARG00000089750	3.92022	0	0	12.685	10.4646	1.82938	4.81653	-0.433526	0.259324	-1.67176	0.0945721		si:dkey-26g8.5	si:dkey-26g8.5
ENSDARG00000056647	5.88033	8.4529	13.3742	15.8563	17.7093	22.8673	14.0234	-0.551209	0.329888	-1.6709	0.0947412	0.438661	kelch-like family member 3	klhl3
ENSDARG00000096017	37.2421	14.0882	58.8463	49.1544	75.667	68.6019	50.6	-0.528408	0.316293	-1.67063	0.0947951	0.438684	si:ch211-250e5.3	si:ch211-250e5.3
ENSDARG00000078891	94.0853	88.2858	85.5947	120.508	116.72	113.422	103.103	-0.344261	0.206253	-1.66912	0.0950941	0.439568	si:dkey-3k24.5	si:dkey-3k24.5
ENSDARG00000036456	63.7036	76.0761	54.3883	88.7951	79.6918	101.531	77.3643	-0.401458	0.240553	-1.66889	0.0951383	0.439577	annexin A4	anxa4
ENSDARG00000002937	8.8205	9.39211	17.8322	33.2981	17.7093	21.0379	18.015	-0.546944	0.327738	-1.66884	0.0951482	0.439577	Meis homeobox 1 a	meis1a
ENSDARG00000057110	262.655	338.116	370.91	382.136	425.828	399.72	363.228	-0.291071	0.174433	-1.66867	0.095183	0.439616	solute carrier family 25 (mitochondrial carrier; citrate transporter), member 1a	slc25a1a
ENSDARG00000042319	1329.93	1190.92	1176.04	1320.83	1451.36	1549.49	1336.43	-0.217644	0.130463	-1.66825	0.095266	0.439878	cell division cycle associated 4	cdca4
ENSDARG00000042115	302.837	334.359	321.872	359.937	457.222	358.559	355.798	-0.27737	0.166394	-1.66695	0.0955247	0.440952	transmembrane protein 198a	tmem198a
ENSDARG00000101327	39.2022	17.845	53.4967	36.4694	74.057	79.5782	50.1081	-0.523076	0.313842	-1.66669	0.095577	0.440996	gastrula zinc finger protein XlCGF8.2DB-like, gastrula zinc finger protein XlCGF8.2DB-like	LOC100537891, LOC110437725
ENSDARG00000077120	25.4814	30.994	8.0245	36.4694	43.4683	37.5024	30.3233	-0.536065	0.321809	-1.66579	0.0957562	0.441204	AT rich interactive domain 5A (MRF1-like)	arid5a
ENSDARG00000062487	6.86039	1.87842	2.67483	4.75688	8.85465	20.1232	7.52473	-0.521189	0.312922	-1.66556	0.095802	0.441262	si:dkey-6n6.1	si:dkey-6n6.1
ENSDARG00000101707	148.968	139.942	119.476	204.546	163.408	161.9	156.374	-0.330913	0.198967	-1.66316	0.096281	0.443142	si:ch211-156b7.4	si:ch211-156b7.4
ENSDARG00000017369	3.92022	3.75684	3.56644	3.17125	8.04968	21.9526	7.40284	-0.520205	0.312806	-1.66303	0.0963065	0.443142	sema domain, immunoglobulin domain (Ig), short basic domain, secreted, (semaphorin) 3D	sema3d
ENSDARG00000097665	4.90028	11.2705	4.45806	11.0994	12.0745	24.6967	11.4166	-0.547365	0.329261	-1.6624	0.0964318	0.443243
ENSDARG00000013950	36.262	36.6292	36.5561	50.74	54.7378	53.9668	44.8153	-0.43832	0.263675	-1.66235	0.0964432	0.443243	peptide deformylase, mitochondrial	pdf
ENSDARG00000074345	33.3219	35.69	12.4826	65.0107	37.8335	41.1611	37.5833	-0.524378	0.315544	-1.66182	0.0965489	0.443486	si:ch211-214b16.3	si:ch211-214b16.3
ENSDARG00000051746	72.5241	82.6506	119.476	152.22	126.38	107.019	110.045	-0.403005	0.242586	-1.66129	0.0966552	0.443732	adenosine deaminase 2a	ada2a
ENSDARG00000045517	2.94017	0	0.891611	3.17125	12.8795	3.65877	3.92355	-0.447148	0.269169	-1.66122	0.0966701		inter-alpha-trypsin inhibitor heavy chain family, member 5	itih5
ENSDARG00000092610	440.045	519.384	534.967	626.322	549.793	619.246	548.293	-0.248316	0.149546	-1.66047	0.0968204	0.444247	lysosomal associated membrane protein 1b	lamp1b
ENSDARG00000076140	6.86039	8.4529	2.67483	26.9556	5.63478	15.5498	11.0214	-0.537476	0.323854	-1.65963	0.0969895	0.444802	cardiotrophin-like cytokine factor 1	clcf1
ENSDARG00000101112	12.7407	8.4529	20.5071	22.1988	25.759	29.2701	19.8214	-0.537296	0.323776	-1.65947	0.0970209	0.444802	dr1-associated corepressor-like	LOC100535468
ENSDARG00000070535	13.7208	15.9666	17.8322	44.3975	27.3689	17.3791	22.7775	-0.534838	0.322328	-1.6593	0.0970558	0.444841	ripply transcriptional repressor 2	ripply2
ENSDARG00000007444	116.627	113.645	136.416	155.391	177.898	140.863	140.14	-0.333766	0.201346	-1.65767	0.0973841	0.445555	intraflagellar transport 81 homolog	ift81
ENSDARG00000096266	5.88033	4.69605	3.56644	15.8563	15.2944	5.48815	8.4636	-0.538232	0.324772	-1.65726	0.0974665	0.445555
ENSDARG00000063895	14713.6	11377.6	12076	15323.5	15797.5	13972.8	13876.8	-0.229551	0.138531	-1.65704	0.0975116	0.445555	NADH dehydrogenase subunit 1	ND1
ENSDARG00000099517	460.626	350.326	401.225	524.842	518.399	442.711	449.688	-0.273179	0.164871	-1.65693	0.0975345	0.445555	adenylosuccinate synthase like 1	adssl1
ENSDARG00000028517	11.7607	20.6626	16.049	25.37	49.103	17.3791	23.3874	-0.540987	0.326522	-1.65682	0.0975563	0.445555	HMG-box transcription factor 1	hbp1
ENSDARG00000027345	364.581	430.159	513.568	507.4	503.105	617.417	489.372	-0.291643	0.176099	-1.65613	0.0976945	0.445944	myelin protein zero-like 2b	mpzl2b
ENSDARG00000016979	163.669	157.787	151.574	223.573	239.88	155.498	181.997	-0.343373	0.207425	-1.65541	0.097842	0.446374	peptidase (mitochondrial processing) beta	pmpcb
ENSDARG00000110100	50.9629	47.8998	36.5561	85.6238	39.4434	90.5545	58.5067	-0.484435	0.2927	-1.65506	0.0979127	0.446575	zinc finger protein 436-like	LOC101883031
ENSDARG00000014929	16.6609	9.39211	23.1819	33.2981	32.1987	23.782	23.0856	-0.529844	0.32032	-1.65411	0.0981053	0.446649	purinergic receptor P2Y11	p2ry11
ENSDARG00000020872	152.889	125.854	130.175	190.275	223.781	134.46	159.572	-0.368804	0.222969	-1.65406	0.0981154	0.446649	nuclear factor of activated T cells 5a	nfat5a
ENSDARG00000104890	1.96011	0	0.891611	6.3425	2.4149	7.31753	3.15444	-0.43965	0.265899	-1.65345	0.0982393		si:dkey-29j8.1, NACHT, LRR and PYD domains-containing protein 3-like, si:ch211-76m11.3	si:dkey-29j8.1, LOC103910514, si:ch211-76m11.3
ENSDARG00000010478	3.92022	0.939211	0	4.75688	8.85465	7.31753	4.29808	-0.465582	0.28161	-1.65329	0.0982728		heat shock protein 90, alpha (cytosolic), class A member 1, tandem duplicate 1	hsp90aa1.1
ENSDARG00000012196	166.609	146.517	123.934	174.419	203.657	180.194	165.888	-0.323611	0.19575	-1.65319	0.0982924	0.447093	fer (fps/fes related) tyrosine kinase	fer
ENSDARG00000096078	0	0.939211	0	3.17125	3.21987	4.57346	1.98397	-0.384914	0.232874	-1.65288	0.0983546
ENSDARG00000097916	0	0.939211	0.891611	3.17125	5.63478	3.65877	2.3826	-0.42003	0.254217	-1.65225	0.098484
ENSDARG00000087554	1548.49	1414.45	1456.89	1560.26	1748.39	1807.43	1589.32	-0.204779	0.123945	-1.65217	0.0985002	0.447917	cyclin-dependent kinase 1	cdk1
ENSDARG00000105295	265.595	244.195	227.361	339.324	335.672	251.54	277.281	-0.300396	0.181883	-1.65159	0.0986188	0.448214	zinc finger protein 883-like	LOC108190731
ENSDARG00000101579	240.114	234.803	199.721	315.54	308.303	231.417	254.983	-0.309561	0.187494	-1.65105	0.0987293	0.448595	enhancer of polycomb homolog 1 (Drosophila) a	epc1a
ENSDARG00000001890	1158.43	1864.33	1591.53	1817.13	1791.05	2184.28	1734.46	-0.300994	0.182502	-1.64926	0.099094	0.449644	STT3B, subunit of the oligosaccharyltransferase complex (catalytic)	stt3b
ENSDARG00000054707	6015.58	5694.44	6317.96	6775.38	7601.31	6433.94	6473.1	-0.200013	0.121289	-1.64906	0.0991353	0.44971	DEAH (Asp-Glu-Ala-His) box polypeptide 8	dhx8
ENSDARG00000009822	0	1.87842	0	9.51376	6.43974	0.914692	3.12444	-0.398987	0.242126	-1.64785	0.0993844		hairy-related 4, tandem duplicate 4	her4.4
ENSDARG00000003754	113.686	180.329	201.504	196.618	246.32	221.355	193.302	-0.369229	0.22411	-1.64753	0.0994482	0.451007	tetraspanin 2a	tspan2a
ENSDARG00000101960	63.7036	67.6232	88.2695	76.11	97.4011	139.948	88.8425	-0.425	0.258177	-1.64615	0.099732	0.451928
ENSDARG00000071250	32.3418	61.0487	27.6399	76.11	47.4931	71.3459	52.6633	-0.488787	0.297005	-1.64572	0.0998217	0.452091	transmembrane protein 79a	tmem79a
ENSDARG00000043982	100.946	77.0153	38.3393	90.3807	152.944	93.2985	92.1539	-0.478042	0.290607	-1.64498	0.0999739	0.452536
ENSDARG00000032808	114.666	255.465	264.808	271.142	283.349	347.583	256.169	-0.41655	0.253355	-1.64414	0.100148	0.452713	tudor domain containing 7 a	tdrd7a
ENSDARG00000059244	17.641	10.3313	15.1574	22.1988	23.3441	31.0995	19.962	-0.525577	0.319756	-1.64368	0.100242	0.45299	ADP-ribosylation factor interacting protein 2a	arfip2a
ENSDARG00000010862	42.1424	27.2371	35.6644	45.9832	74.057	42.9905	44.6791	-0.477704	0.290649	-1.64358	0.100263	0.45299	aminomethyltransferase	amt
ENSDARG00000076480	8.8205	8.4529	6.24128	38.055	8.85465	10.9763	13.5668	-0.539625	0.32845	-1.64294	0.100395	0.45308	mcf.2 cell line derived transforming sequence-like b	mcf2lb
ENSDARG00000035679	910.471	887.554	822.065	954.547	1052.9	1029.03	942.761	-0.206551	0.125729	-1.64283	0.100419	0.45308	si:rp71-45k5.4	si:rp71-45k5.4
ENSDARG00000041107	36.262	42.2645	17.8322	55.4969	43.4683	56.7109	42.0058	-0.491605	0.299276	-1.64264	0.100457	0.45308	cystic fibrosis transmembrane conductance regulator (ATP-binding cassette sub-family C, member 7)	cftr
ENSDARG00000032532	749.742	657.448	700.806	886.365	1035.19	686.019	785.928	-0.28439	0.173153	-1.64242	0.100503	0.453101	cAMP-regulated phosphoprotein 19a	arpp19a
ENSDARG00000061260	0	0	0	4.75688	4.82981	0.914692	1.75023	-0.331891	0.202123	-1.64202	0.100586		si:dkey-202e22.2	si:dkey-202e22.2
ENSDARG00000013928	108.786	103.313	147.116	134.778	188.362	154.583	139.49	-0.364066	0.221822	-1.64125	0.100745	0.453627	pleckstrin homology domain containing, family B (evectins) member 2	plekhb2
ENSDARG00000117659	248.934	143.699	157.815	344.081	753.45	135.374	297.226	-0.541806	0.330235	-1.64067	0.100867	0.453887
ENSDARG00000075048	134.268	142.76	180.997	177.59	208.487	198.488	173.765	-0.320976	0.195867	-1.63875	0.101265	0.455558	LON peptidase N-terminal domain and ring finger 1	lonrf1
ENSDARG00000100093	0.980055	3.75684	1.78322	9.51376	7.24471	5.48815	4.79446	-0.496692	0.303133	-1.63853	0.101312		protein phosphatase 2, regulatory subunit B, beta a	ppp2r2ba
ENSDARG00000042961	1.96011	0.939211	3.56644	7.92813	9.65961	4.57346	4.77116	-0.494215	0.30163	-1.63848	0.101322		zgc:100920	zgc:100920
ENSDARG00000042123	58.8033	40.3861	36.5561	63.425	50.713	93.2985	57.197	-0.465272	0.284076	-1.63784	0.101454	0.455908	nudix (nucleoside diphosphate linked moiety X)-type motif 3b	nudt3b
ENSDARG00000062598	49.9828	54.4742	82.0282	84.0382	53.1279	170.133	82.2973	-0.499836	0.30518	-1.63784	0.101455	0.455908	leukotriene C4 synthase	ltc4s
ENSDARG00000033596	907.531	923.244	792.642	1143.24	1061.75	917.436	957.64	-0.237072	0.144894	-1.63618	0.101802	0.456801	polymerase (RNA) II (DNA directed) polypeptide C	polr2c
ENSDARG00000093498	5.88033	1.87842	1.78322	14.2706	7.24471	7.31753	6.39581	-0.512609	0.313331	-1.63599	0.101841	0.456801	zgc:194281	zgc:194281
ENSDARG00000025858	2043.42	2316.09	2183.56	2387.95	2351.31	3049.58	2388.65	-0.238935	0.146094	-1.63548	0.101947	0.457018	zgc:56525	zgc:56525
ENSDARG00000099137	3.92022	0.939211	1.78322	9.51376	5.63478	7.31753	4.85145	-0.495864	0.303245	-1.63519	0.102009		latent-transforming growth factor beta-binding protein 4	LOC100333499
ENSDARG00000068177	1038.86	1100.76	1150.18	1182.88	1383.74	1257.7	1185.68	-0.21014	0.128515	-1.63514	0.10202	0.457018	p21 protein (Cdc42/Rac)-activated kinase 2a	pak2a
ENSDARG00000087636	4954.18	5147.82	4753.18	5538.59	5488.27	5757.98	5273.34	-0.171707	0.105012	-1.63511	0.102025	0.457018	high mobility group nucleosome binding domain 6	hmgn6
ENSDARG00000095254	0	3.75684	2.67483	14.2706	6.43974	4.57346	5.28592	-0.477772	0.292329	-1.63436	0.102182	0.457226	si:dkey-239j18.2	si:dkey-239j18.2
ENSDARG00000067913	230.313	233.864	268.375	352.009	294.618	267.09	274.378	-0.287951	0.176199	-1.63424	0.102208	0.457226	integrator complex subunit 9	ints9
ENSDARG00000099049	300.877	339.994	365.561	399.578	372.7	452.772	371.914	-0.265057	0.162203	-1.63411	0.102237	0.457226	Ras-related GTP binding Cb	rragcb
ENSDARG00000070318	93.1052	84.529	71.3289	126.85	89.3514	124.398	98.2604	-0.380606	0.232915	-1.6341	0.102238	0.457226	ADP-ribosylation factor-like 8Bb	arl8bb
ENSDARG00000038667	71.544	72.3192	40.1225	101.48	118.33	60.3696	77.361	-0.461465	0.282462	-1.63373	0.102317	0.457226	FGGY carbohydrate kinase domain containing	fggy
ENSDARG00000097617	0	0	0	3.17125	2.4149	3.65877	1.54082	-0.328677	0.201442	-1.63162	0.102759		si:ch211-178n15.1	si:ch211-178n15.1
ENSDARG00000042329	37.2421	30.994	27.6399	49.1544	44.2732	50.308	39.9353	-0.451296	0.276704	-1.63097	0.102897	0.459321	si:dkey-91m11.5	si:dkey-91m11.5
ENSDARG00000043792	0	0	1.78322	7.92813	1.60994	5.48815	2.80157	-0.398509	0.244345	-1.63093	0.102905		si:rp71-7l19.2	si:rp71-7l19.2
ENSDARG00000007494	287.156	246.073	275.508	320.296	348.551	310.08	297.944	-0.259943	0.159395	-1.63081	0.10293	0.459321	ST3 beta-galactoside alpha-2,3-sialyltransferase 8	st3gal8
ENSDARG00000070371	19.6011	21.6019	25.8567	41.2263	33.8087	32.9289	29.1706	-0.484398	0.297066	-1.63061	0.102973	0.459321	K(lysine) acetyltransferase 7a	kat7a
ENSDARG00000078114	53.903	75.1369	66.8708	156.977	102.231	52.1374	84.5427	-0.477893	0.29309	-1.63054	0.102988	0.459321	si:ch73-237c6.1	si:ch73-237c6.1
ENSDARG00000003655	487.087	403.861	706.156	573.997	796.918	714.374	613.732	-0.342647	0.210153	-1.63046	0.103004	0.459321	transmembrane protein 59-like	tmem59l
ENSDARG00000063049	96.0454	92.9819	48.147	128.436	85.3266	137.204	98.0234	-0.442146	0.271257	-1.62999	0.103104	0.459646	thiamine triphosphatase	thtpa
ENSDARG00000092626	16.6609	14.0882	17.8322	14.2706	49.103	26.5261	23.0802	-0.532172	0.326515	-1.62986	0.103132	0.459646	zgc:174931	zgc:174931
ENSDARG00000061021	653.697	756.065	321.872	589.853	829.117	1039.09	698.282	-0.415372	0.254881	-1.62967	0.103172	0.459703	family with sequence similarity 160, member A1a	fam160a1a
ENSDARG00000098350	216.592	200.991	246.085	290.17	314.742	231.417	249.999	-0.303609	0.186378	-1.62899	0.103315	0.460097	MAX dimerization protein 3	mxd3
ENSDARG00000021115	1.96011	5.63527	6.24128	15.8563	10.4646	9.14692	8.2174	-0.529437	0.325179	-1.62814	0.103496	0.460414	spermatogenesis associated 6	spata6
ENSDARG00000019222	180.33	162.483	118.584	236.258	233.441	153.668	180.794	-0.371895	0.228465	-1.6278	0.103568	0.460582	mitochondrial ribosomal protein L24	mrpl24
ENSDARG00000069607	5.88033	13.149	8.91611	7.92813	15.2944	40.2464	15.2357	-0.535724	0.32913	-1.6277	0.103589	0.460582	zgc:162331	zgc:162331
ENSDARG00000023508	52.923	73.2585	74.0037	85.6238	79.6918	115.251	80.1253	-0.405123	0.248946	-1.62735	0.103663	0.460593	ankyrin repeat domain 49	ankrd49
ENSDARG00000042021	2.94017	5.63527	1.78322	11.0994	12.8795	5.48815	6.63761	-0.514467	0.316152	-1.62728	0.103679	0.460593	mitogen-activated protein kinase 12a	mapk12a
ENSDARG00000016463	61.7435	46.9605	85.5947	104.651	70.8372	109.763	79.925	-0.434176	0.267142	-1.62526	0.104107	0.462253	trafficking protein particle complex 6b	trappc6b
ENSDARG00000078865	21.5612	8.4529	3.56644	25.37	20.9292	25.6114	17.5819	-0.537635	0.330821	-1.62516	0.104129	0.462253	CXXC finger protein 5a	cxxc5a
ENSDARG00000109630	3.92022	4.69605	6.24128	9.51376	7.24471	20.1232	8.62321	-0.528435	0.325292	-1.6245	0.10427	0.462511
ENSDARG00000002016	616.455	669.657	789.967	805.498	784.844	889.995	759.403	-0.242755	0.149535	-1.6234	0.104505	0.463185	peptidylprolyl isomerase (cyclophilin)-like 2	ppil2
ENSDARG00000002682	70.564	64.8056	86.4863	85.6238	105.451	107.934	86.8107	-0.375771	0.231505	-1.62316	0.104554	0.463282	tubulin folding cofactor E-like a	tbcela
ENSDARG00000070894	4.90028	0.939211	1.78322	11.0994	7.24471	6.40284	5.39494	-0.496252	0.305846	-1.62255	0.104685	0.463537	abhydrolase domain containing 6b	abhd6b
ENSDARG00000020656	11.7607	40.3861	26.7483	53.9113	39.4434	43.9052	36.0258	-0.511792	0.315433	-1.62251	0.104694	0.463537	protein kinase cGMP-dependent 1a	prkg1a
ENSDARG00000088882	6.86039	13.149	7.13289	22.1988	19.3192	13.7204	13.7301	-0.535519	0.330135	-1.62212	0.104778	0.463782	si:ch211-149b19.2	si:ch211-149b19.2
ENSDARG00000013082	116.627	225.411	164.948	225.159	203.657	258.858	199.11	-0.376114	0.231973	-1.62137	0.104939	0.46403	UDP-N-acetylglucosamine pyrophosphorylase 1, like 1	uap1l1
ENSDARG00000075437	298.917	235.742	229.144	404.335	279.324	298.189	290.942	-0.320356	0.197586	-1.62134	0.104944	0.46403	SHC (Src homology 2 domain containing) transforming protein 1	shc1
ENSDARG00000115869	153.869	114.584	177.431	136.364	248.735	226.844	176.304	-0.392077	0.241822	-1.62134	0.104944	0.46403	ATPase phospholipid transporting 9A (putative)	atp9a
ENSDARG00000092373	85.2648	77.9545	94.5108	120.508	102.231	117.995	99.744	-0.349189	0.215413	-1.62102	0.105013	0.464211
ENSDARG00000074828	46.0626	20.6626	28.5316	44.3975	40.2484	71.3459	41.8748	-0.495782	0.305872	-1.62088	0.105043	0.464225
[truncated: 22,869 more rows]
