# Supplementary material for: Smad4 controls signaling robustness and morphogenesis by differentially contributing to the Nodal and BMP pathways
Source: Nat Commun. 2021 Nov 4;12:6374. doi: 10.1038/s41467-021-26486-3 (PMC8569018; doi:10.1038/s41467-021-26486-3)
Supplement: Supplementary file 5 — Dataset 2 [file 41467_2021_26486_MOESM5_ESM.xlsx]

## Sheet: Descriptor list
	Parameter	Calculation method or reference
	Number of voxels	Total number of segmented voxels
	V – volume, and A - surface area	Matlab alphaShape
	Shape factor	1/ sphericity [ ]
	Solidity	ratio of volume to convex hull’s volume
	Principal axis length ratios L2/L1, L3/L1	uses Matlab PrincipalAxisLength
	Skeleton length	Number of skeleton voxels
	Number of skeleton branch-points	Kollmannsberger et al., 2017: New Journal of Physics, Volume 19, 073019.
	Fraction of pruned (short) skeleton branches in the total length of the skeleton	Skeleton is pruned by removing short branches (those with <25 voxels)
	Tortuosity	Ratio of skeleton length to the distance between its ends
	Mean distance to the plane	Mean distance from skeleton voxel to the main symmetry plane
	Gyration radius of {volume} and {skeleton}	wikipedia.org/wiki/Radius_of_gyration
	Distance from skeleton to surface and related statistics	Mean value, and voxel statistics of the skeleton-seeded distance map at the {surface}
	Intensity voxel statistics	voxel statistics on {surface} and on {volume}
	Head-to-Tail fluorescent markers correlation (otx2 and myoD)	voxel-to-voxel Pearson correlation of the head and tail point-seeded (at maximum-intensity) distance maps within the {volume}

## Sheet: Quant DIrectory
Segmentation Parameters:
All samples:	s1,2,3=59, 118, 354 µm, w=0, and t=0.90
400 nM (n1)	s1,2,3=94, 188, 376 µm, w=0,5 and t=0.45
Descriptor list:
These descriptors were used for the PCA plots shown in Figs 7b, c and e and in Supplementary Fig 8d.
filename	index	N	V	A	ShapeFactor	EquivDiameter	Solidity	Rg	PrincipalAxisLengthRatio_L2/L1	PrincipalAxisLengthRatio_L3/L1	Nskel	tortuosity	pruning_excess	skel_effective_plane_distance	Rg_skel	distance_to_surface_mean	distance_to_surface_variation	distance_to_surface_skewness	distance_to_surface_kurtosis	u_surface_variation	u_surface_skewness	u_surface_kurtosis	u_volume_variation	u_volume_skewness	u_volume_kurtosis	N_branchpoints	A/P index
WT.ome.tif	1	181014	167855	35686.4	2.4251	70.184	0.19631	78.6926	0.58308	0.2231	320	4.2884	0.28731	10.2409	74.6205	12.354	0.35111	1.2056	4.2864	0.6642	0.98573	4.0359	0.7092	1.2232	4.5869	2	0.1672
WT.ome.tif	2	193920	180283	36999.1	2.3974	71.8138	0.20673	80.3537	0.54564	0.1994	309	3.9696	0.34395	8.499	77.8407	12.9715	0.36085	1.1809	3.9625	0.67745	0.93881	3.9386	0.93691	2.4351	10.6321	1	0.19207
WT.ome.tif	3	121254	111344	25804.4	2.3055	61.4091	0.17964	73.8151	0.43441	0.17637	307	4.0829	0.12784	8.021	75.1913	10.4132	0.31015	0.55478	5.297	0.63491	1.2113	5.8246	1.211	3.3959	16.9507	0	0.21631
WT.ome.tif	4	144982	133530	30320	2.3999	65.1786	0.16326	79.533	0.59111	0.20715	347	4.5558	0.1325	11.7227	76.166	10.7067	0.31449	0.55513	3.9001	0.63819	1.1638	5.5097	0.65891	1.3682	5.8798	2	0.16016
WT_2.ome.tif	1	177574	165424	32908.3	2.2582	69.7365	0.22965	83.1796	0.31167	0.18395	426	5.758	0.093617	9.9231	73.9846	10.962	0.29552	-0.28721	2.9565	0.88716	1.3413	4.7539	0.80279	1.4579	5.7615	5	0.20569
WT_2.ome.tif	2	180894	169119	32115	2.1715	70.1684	0.21645	75.253	0.42249	0.28078	255	3.6444	0.20561	14.1435	69.9698	13.1586	0.30628	1.2344	4.891	0.96063	1.6714	6.7504	0.88358	1.6455	6.3638	2	0.11241
SMAD4_mut.ome.tif	1	156774	145373	30815.5	2.3048	66.8998	0.33042	48.0401	0.84173	0.40948	254	5.4848	0.47083	7.1426	46.3097	13.9257	0.45757	0.80182	3.1789	0.87543	1.7343	8.0248	0.81717	0.95656	3.4121	3	0.21052
SMAD4_mut.ome.tif	2	152718	140102	33766.7	2.5885	66.3179	0.27121	47.8897	0.82335	0.62877	390	8.2663	0.19753	14.3319	47.1793	11.5577	0.541	1.387	4.6879	0.7191	0.91051	3.3967	0.76691	1.1682	4.0584	4	0.3546
SMAD4_mut.ome.tif	3	145187	133752	31260.9	2.4716	65.2093	0.28238	46.8822	0.66222	0.57095	357	7.8758	0.30545	15.6139	45.3288	10.7829	0.40544	1.0606	3.5914	0.82774	1.9653	11.6067	0.65931	0.58141	2.7452	4	0.45386
SMAD4_mut.ome.tif	4	140876	129853	29816.9	2.4044	64.5574	0.3543	45.9664	0.65447	0.37063	380	8.8564	0.28839	8.6611	42.907	10.4268	0.3997	1.085	3.9228	0.74104	2.2304	14.263	0.75063	1.4775	5.5569	7	0.20882
MSMAD4.ome.tif	1	140627	129993	29468.8	2.3746	64.5194	0.35047	48.51	0.4004	0.35435	299	6.4116	0.41026	7.87	46.6342	12.9534	0.48818	0.78719	2.9047	0.52699	0.74258	4.2448	0.62832	1.0791	3.8837	5	0.19664
MSMAD4.ome.tif	2	148902	137697	31005.6	2.4044	65.7608	0.37598	47.2988	0.43452	0.35856	427	9.7276	0.35789	9.198	43.8957	10.4389	0.44338	0.56543	2.4187	0.62572	0.8648	3.8443	0.59432	0.76873	3.4087	9	0.19919
MSMAD4.ome.tif	3	124130	114903	24726.7	2.1633	61.8908	0.35067	51.0261	0.32364	0.25762	187	4.128	0.47175	6.4743	45.3006	13.454	0.37242	0.51996	2.3437	0.66452	0.85721	3.7686	0.62425	0.69514	3.0046	2	0.30328
MSMAD4.ome.tif	4	214345	196452	48643.6	2.9765	74.2514	0.2692	55.4767	0.96495	0.65491	423	8.3209	0.44122	16.4806	50.8356	13.4279	0.53787	1.0005	3.904	0.75613	1.9483	10.1617	0.76053	1.4935	6.2273	4	0.52268
SWR_mut.ome.tif	1	196034	180842	41424.3	2.6786	72.0738	0.29498	54.7464	0.87346	0.43478	470	9.0218	0.23203	11.4046	52.0958	11.1823	0.39769	1.0637	4.1762	0.9332	1.987	10.3663	0.95635	2.3095	12.8835	7	0.61093
SWR_mut.ome.tif	2	163153	149559	36704	2.6937	67.7952	0.26082	51.8386	0.58892	0.54204	362	7.5999	0.41801	12.1511	47.632	12.8674	0.55283	1.5466	5.6326	0.94306	1.6902	6.0716	0.84159	1.2323	4.4827	5	0.37127
SWR_mut.ome.tif	3	148402	136850	31551.9	2.4568	65.6871	0.31633	46.7542	0.75015	0.43254	301	6.6895	0.44259	8.9408	44.9961	12.7231	0.47604	0.92386	3.2498	0.78819	1.116	4.2162	0.71525	1.1388	4.5874	4	0.54832
SWR_mut.ome.tif	4	180993	166690	38424.2	2.6233	70.1812	0.27726	54.1231	0.61502	0.40743	390	8.189	0.31579	11.6572	47.6251	12.6089	0.49655	0.87796	3.241	0.86637	1.7819	7.883	0.78972	1.1917	4.5815	8	0.3948
MZOEP.ome.tif	1	155615	144460	30141.3	2.2638	66.7346	0.27712	61.9982	0.47278	0.22503	266	4.6745	0.27322	6.2738	56.9039	12.7992	0.36714	0.88147	4.3122	0.64084	0.59754	3.03	0.69387	1.917	8.6046	5	0.58253
MZOEP.ome.tif	2	151999	140457	31538.7	2.4136	66.2136	0.25378	56.9617	0.68887	0.31128	271	5.6437	0.33251	9.9029	48.0183	14.1251	0.56549	1.1731	3.9028	0.88014	1.3927	4.7834	0.89734	1.6334	6.0222	1	0.6609
MZOEP.ome.tif	3	148629	138051	28805.6	2.23	65.7206	0.32365	54.5606	0.40754	0.31018	240	5.1038	0.35657	9.7879	47.0241	13.2836	0.37436	0.91135	3.519	0.78382	1.3293	5.8203	0.79719	1.6132	6.6639	2	0.38401
400 nM DMH1.ome.tif	1	107748	98798.2	24048.8	2.3269	59.0387	0.24046	63.1175	0.49203	0.16132	215	1.6172	0.22101	3.5806	57.1296	11.8205	0.39515	0.80742	3.1106	0.83596	1.9607	7.8231	0.79008	1.5588	6.0438	0	0.13086
400 nM DMH1.ome.tif	2	131625	122308	25307.3	2.1238	63.1122	0.27801	57.0572	0.48209	0.24297	181	3.5735	0.38014	5.0049	50.6512	14.6067	0.4406	1.518	5.5943	0.83615	1.6491	6.7728	0.8752	1.2664	4.0999	1	0.21558
400 nM DMH1.ome.tif	3	131148	120914	26999.1	2.2832	63.0359	0.23348	69.3715	0.45345	0.18249	248	1.8256	0.18421	4.6714	61.9061	12.6882	0.44489	1.3542	5.2294	0.81625	1.267	4.6303	0.79142	1.4191	5.6125	0	0.14671
400 nM DMH1.ome.tif	4	102315	94158.8	21753.6	2.1734	58.0292	0.2799	54.7614	0.43456	0.2324	190	1.5218	0.22131	3.7822	50.3386	12.5707	0.41295	0.58069	3.2938	0.59873	0.68003	3.2365	0.69589	1.7015	8.0641	0	0.14355
800 nM DMH1.ome.tif	1	117673	108908	23805.9	2.1585	60.7985	0.38926	42.3044	0.46186	0.35253	192	5.0835	0.51637	6.7795	37.7696	13.3917	0.43113	0.77126	2.9151	0.63396	0.72206	3.2848	0.58955	0.68324	3.1521	2	0.56485
800 nM DMH1.ome.tif	2	156992	144576	34211.5	2.5682	66.9308	0.30042	46.8143	0.65992	0.49372	358	8.2637	0.39933	12.5167	43.3218	11.914	0.51755	1.5112	5.943	0.72879	1.3004	5.4732	0.69095	1.1763	4.9333	7	0.46387
800 nM DMH1.ome.tif	3	154435	142877	31283	2.3669	66.5655	0.36831	44.1172	0.7991	0.46308	305	8.1302	0.48911	8.1234	37.5144	13.4088	0.50121	1.0707	3.6301	0.82093	1.9438	10.1429	0.75281	0.98375	3.619	6	0.4236
800 nM DMH1.ome.tif	4	124211	114467	26351.6	2.3114	61.9043	0.38365	42.7784	0.54211	0.3386	212	5.7663	0.50467	6.5817	36.7651	13.8321	0.4778	0.71112	2.7381	0.62454	0.82262	3.6055	0.70023	1.2265	4.6326	4	0.36295
2 µM DMH1.ome.tif	1	140296	128986	30508.2	2.4712	64.4687	0.3316	45.2711	0.65034	0.40362	363	7.9264	0.32022	7.6697	45.7966	10.5464	0.43883	1.0867	3.8267	0.664	1.7799	11.5327	0.65071	1.0868	4.4202	7	0.35343
2 µMDMH1.ome.tif	2	165505	150565	40622.2	2.968	68.1194	0.27321	49.7797	0.66113	0.63809	533	10.8703	0.2535	17.0504	49.0328	10.4435	0.59704	1.7882	6.4031	0.77217	1.3092	4.983	0.7731	1.3304	4.8569	6	0.67308
2 µM DMH1.ome.tif	3	143973	132615	30691.5	2.4405	65.0271	0.28612	48.1946	0.68133	0.44866	334	7.1717	0.25778	15.3315	46.5722	11.8139	0.48461	1.1366	3.9813	0.86074	1.5039	5.8455	0.91638	1.7408	6.9887	4	0.4567
2 µM DMH1.ome.tif	4	170693	156838	36999.3	2.6307	68.8239	0.3234	48.2417	0.70217	0.56196	482	10.2027	0.26187	13.2543	47.2426	10.7671	0.5153	1.405	4.8604	0.82502	1.6274	6.4319	0.84999	1.5613	5.7614	6	0.33603
2 µM DMH1.ome.tif	5	122489	112828	25862.5	2.2904	61.6168	0.39098	40.2625	0.73852	0.37452	240	6.2542	0.37984	3.6192	38.3744	12.2821	0.43591	0.83742	3.2858	0.6923	1.4394	6.9909	0.69277	1.2561	5.1206	4	0.24865
6 µM DMH1.ome.tif	1	135851	123756	32753.5	2.7273	63.7805	0.29967	43.8966	0.69488	0.49484	412	9.7132	0.34913	9.4412	42.4167	10.3785	0.50281	1.717	6.6542	0.7102	1.5986	8.5479	0.78295	1.5015	5.7197	8	0.45629
6 µMDMH1.ome.tif	2	143540	131568	32414	2.5911	64.9618	0.29277	47.7095	0.60715	0.48893	390	8.7136	0.23977	14.9595	44.7575	11.0096	0.46512	0.98486	3.3959	0.7826	1.7345	8.5265	0.75995	1.5224	6.7322	5	0.27309
6 µM DMH1.ome.tif	3	114413	105411	24850.2	2.3028	60.2318	0.37044	41.7385	0.47887	0.36477	213	6.2444	0.51591	5.5528	34.1106	14.7082	0.53045	0.4663	2.1966	0.69465	1.5077	9.0692	0.6262	0.72822	3.0731	5	0.22173
6 µM DMH1.ome.tif	4	142797	131822	30349.7	2.4229	64.8495	0.36316	44.0029	0.65822	0.44431	371	8.902	0.36254	7.1283	41.676	10.8692	0.47748	1.0717	3.5844	0.78343	1.7455	8.8993	0.68616	0.90395	3.6313	5	0.30367
6 µM DMH1.ome.tif	5	109092	100024	24107.3	2.3135	59.2832	0.31396	44.2325	0.65246	0.33361	256	5.9965	0.30435	8.0434	42.6917	11.677	0.48114	1.5714	6.2497	0.76562	1.5585	6.2538	0.97255	2.0611	7.9455	3	0.1594
10 µm DMH1_reduced.ome.tif	1	121427	111947	25548	2.2744	61.4383	0.32926	42.3285	0.72315	0.43381	235	5.6862	0.45853	9.093	41.328	11.9362	0.41633	0.71663	2.9665	0.68946	0.92066	3.5811	0.64732	1.0235	4.3151	3	0.48413
10 µm DMH1_reduced.ome.tif	2	152657	140624	32180.3	2.4607	66.309	0.34342	44.2513	0.69368	0.46392	387	9.1023	0.24414	11.1765	42.5168	11.255	0.48531	1.068	3.6957	0.69159	1.1775	4.8274	0.68452	1.0221	3.6535	5	0.86939
10 µm DMH1_reduced.ome.tif	3	189470	174511	40097.1	2.6551	71.2602	0.3044	49.9057	0.70596	0.5789	460	9.4473	0.28013	13.2236	48.6911	11.5252	0.49757	1.2339	4.0965	0.70202	1.2386	6.1153	0.73175	1.5017	7.3935	7	0.46439
10 µm DMH1_reduced.ome.tif	4	169850	157188	34301.8	2.4353	68.7104	0.30972	49.9577	0.61058	0.48608	388	8.7089	0.36184	12.843	44.5521	11.7511	0.44538	1.1871	4.4189	0.67278	1.0799	4.6117	0.6541	0.81849	3.4547	7	0.46976
