# Supplementary material for: Smad4 controls signaling robustness and morphogenesis by differentially contributing to the Nodal and BMP pathways
Source: Nat Commun. 2021 Nov 4;12:6374. doi: 10.1038/s41467-021-26486-3 (PMC8569018; doi:10.1038/s41467-021-26486-3)
Supplement: Supplementary file 10 — Software code [file 41467_2021_26486_MOESM10_ESM.zip]

Archive with 3,052 entries (2,879 files):
- ALYtools-master 08.21/
- ALYtools-master 08.21/TwIST_OPT/
- ALYtools-master 08.21/TwIST_OPT/TwIST_gpu_OPT.m
- __MACOSX/
- __MACOSX/ALYtools-master 08.21/
- __MACOSX/ALYtools-master 08.21/TwIST_OPT/
- __MACOSX/ALYtools-master 08.21/TwIST_OPT/._TwIST_gpu_OPT.m
- ALYtools-master 08.21/TwIST_OPT/diffh.m
- __MACOSX/ALYtools-master 08.21/TwIST_OPT/._diffh.m
- ALYtools-master 08.21/TwIST_OPT/conv2c.m
- __MACOSX/ALYtools-master 08.21/TwIST_OPT/._conv2c.m
- ALYtools-master 08.21/TwIST_OPT/mex_vartotale.m
- __MACOSX/ALYtools-master 08.21/TwIST_OPT/._mex_vartotale.m
- ALYtools-master 08.21/TwIST_OPT/RadonT.m
- __MACOSX/ALYtools-master 08.21/TwIST_OPT/._RadonT.m
- ALYtools-master 08.21/TwIST_OPT/l0norm.m
- __MACOSX/ALYtools-master 08.21/TwIST_OPT/._l0norm.m
- ALYtools-master 08.21/TwIST_OPT/TVnorm.m
- __MACOSX/ALYtools-master 08.21/TwIST_OPT/._TVnorm.m
- ALYtools-master 08.21/TwIST_OPT/demo_CT.m~
- __MACOSX/ALYtools-master 08.21/TwIST_OPT/._demo_CT.m~
- ALYtools-master 08.21/TwIST_OPT/TwIST_gpu.m
- __MACOSX/ALYtools-master 08.21/TwIST_OPT/._TwIST_gpu.m
- ALYtools-master 08.21/TwIST_OPT/TwIST.m
- __MACOSX/ALYtools-master 08.21/TwIST_OPT/._TwIST.m
- ALYtools-master 08.21/TwIST_OPT/demo_OPT_TwIST_gpu.m
- __MACOSX/ALYtools-master 08.21/TwIST_OPT/._demo_OPT_TwIST_gpu.m
- ALYtools-master 08.21/TwIST_OPT/diffv.m
- __MACOSX/ALYtools-master 08.21/TwIST_OPT/._diffv.m
- ALYtools-master 08.21/TwIST_OPT/soft.m
- __MACOSX/ALYtools-master 08.21/TwIST_OPT/._soft.m
- ALYtools-master 08.21/TwIST_OPT/demo_CT_gpu.m
- __MACOSX/ALYtools-master 08.21/TwIST_OPT/._demo_CT_gpu.m
- ALYtools-master 08.21/TwIST_OPT/masked_FFT.m
- __MACOSX/ALYtools-master 08.21/TwIST_OPT/._masked_FFT.m
- ALYtools-master 08.21/TwIST_OPT/tvdenoise.m
- __MACOSX/ALYtools-master 08.21/TwIST_OPT/._tvdenoise.m
- ALYtools-master 08.21/TwIST_OPT/hard.m
- __MACOSX/ALYtools-master 08.21/TwIST_OPT/._hard.m
- ALYtools-master 08.21/TwIST_OPT/demo_CT.m
- __MACOSX/ALYtools-master 08.21/TwIST_OPT/._demo_CT.m
- ALYtools-master 08.21/TwIST_OPT/TVnorm_gpu.m
- __MACOSX/ALYtools-master 08.21/TwIST_OPT/._TVnorm_gpu.m
- ALYtools-master 08.21/TwIST_OPT/masked_FFT_t.m
- __MACOSX/ALYtools-master 08.21/TwIST_OPT/._masked_FFT_t.m
- ALYtools-master 08.21/TwIST_OPT/MRImask.m
- __MACOSX/ALYtools-master 08.21/TwIST_OPT/._MRImask.m
- ALYtools-master 08.21/TwIST_OPT/hR2.m
- __MACOSX/ALYtools-master 08.21/TwIST_OPT/._hR2.m
- __MACOSX/ALYtools-master 08.21/._TwIST_OPT
- ALYtools-master 08.21/icy_matlab/
- ALYtools-master 08.21/icy_matlab/matlabxserver/
- ALYtools-master 08.21/icy_matlab/matlabxserver/icy_figure.m
- __MACOSX/ALYtools-master 08.21/icy_matlab/
- __MACOSX/ALYtools-master 08.21/icy_matlab/matlabxserver/
- __MACOSX/ALYtools-master 08.21/icy_matlab/matlabxserver/._icy_figure.m
- ALYtools-master 08.21/icy_matlab/matlabxserver/icy_rectangle.m
- __MACOSX/ALYtools-master 08.21/icy_matlab/matlabxserver/._icy_rectangle.m
- ALYtools-master 08.21/icy_matlab/matlabxserver/icy_close.m
- __MACOSX/ALYtools-master 08.21/icy_matlab/matlabxserver/._icy_close.m
- ALYtools-master 08.21/icy_matlab/matlabxserver/icy_vidshow.m
- __MACOSX/ALYtools-master 08.21/icy_matlab/matlabxserver/._icy_vidshow.m
- ALYtools-master 08.21/icy_matlab/matlabxserver/icy_closeall.m
- __MACOSX/ALYtools-master 08.21/icy_matlab/matlabxserver/._icy_closeall.m
- ALYtools-master 08.21/icy_matlab/matlabxserver/icy_clearroi.m
- __MACOSX/ALYtools-master 08.21/icy_matlab/matlabxserver/._icy_clearroi.m
- ALYtools-master 08.21/icy_matlab/matlabxserver/icy_mask.m
- __MACOSX/ALYtools-master 08.21/icy_matlab/matlabxserver/._icy_mask.m
- ALYtools-master 08.21/icy_matlab/matlabxserver/MatlabXServerDeamon.jar
- __MACOSX/ALYtools-master 08.21/icy_matlab/matlabxserver/._MatlabXServerDeamon.jar
- ALYtools-master 08.21/icy_matlab/matlabxserver/icy_settitle.m
- __MACOSX/ALYtools-master 08.21/icy_matlab/matlabxserver/._icy_settitle.m
- ALYtools-master 08.21/icy_matlab/matlabxserver/icy_synclut.m
- __MACOSX/ALYtools-master 08.21/icy_matlab/matlabxserver/._icy_synclut.m
- ALYtools-master 08.21/icy_matlab/matlabxserver/MatlabXServerDeamon.png
- __MACOSX/ALYtools-master 08.21/icy_matlab/matlabxserver/._MatlabXServerDeamon.png
- ALYtools-master 08.21/icy_matlab/matlabxserver/icy_imshow.m
- __MACOSX/ALYtools-master 08.21/icy_matlab/matlabxserver/._icy_imshow.m
- ALYtools-master 08.21/icy_matlab/matlabxserver/MatlabXServerDeamon.xml
- __MACOSX/ALYtools-master 08.21/icy_matlab/matlabxserver/._MatlabXServerDeamon.xml
- ALYtools-master 08.21/icy_matlab/matlabxserver/icy_gettitle.m
- __MACOSX/ALYtools-master 08.21/icy_matlab/matlabxserver/._icy_gettitle.m
- ALYtools-master 08.21/icy_matlab/matlabxserver/icy_syncnav.m
- __MACOSX/ALYtools-master 08.21/icy_matlab/matlabxserver/._icy_syncnav.m
- ALYtools-master 08.21/icy_matlab/matlabxserver/icy_roimask.m
- __MACOSX/ALYtools-master 08.21/icy_matlab/matlabxserver/._icy_roimask.m
- ALYtools-master 08.21/icy_matlab/matlabxserver/MatlabXServerDeamon_icon.png
- __MACOSX/ALYtools-master 08.21/icy_matlab/matlabxserver/._MatlabXServerDeamon_icon.png
- ALYtools-master 08.21/icy_matlab/matlabxserver/icy_vid3show.m
- __MACOSX/ALYtools-master 08.21/icy_matlab/matlabxserver/._icy_vid3show.m
- ALYtools-master 08.21/icy_matlab/matlabxserver/icy_im3show.m
- __MACOSX/ALYtools-master 08.21/icy_matlab/matlabxserver/._icy_im3show.m
- ALYtools-master 08.21/icy_matlab/matlabxserver/icy_line.m
- __MACOSX/ALYtools-master 08.21/icy_matlab/matlabxserver/._icy_line.m
- __MACOSX/ALYtools-master 08.21/icy_matlab/._matlabxserver
- ALYtools-master 08.21/icy_matlab/matlabcommunicator/
- ALYtools-master 08.21/icy_matlab/matlabcommunicator/icy_command.m
- __MACOSX/ALYtools-master 08.21/icy_matlab/matlabcommunicator/
- __MACOSX/ALYtools-master 08.21/icy_matlab/matlabcommunicator/._icy_command.m
- ALYtools-master 08.21/icy_matlab/matlabcommunicator/MatlabCommunicatorDeamon.xml
- __MACOSX/ALYtools-master 08.21/icy_matlab/matlabcommunicator/._MatlabCommunicatorDeamon.xml
- ALYtools-master 08.21/icy_matlab/matlabcommunicator/MatlabCommunicatorDeamon.png
- __MACOSX/ALYtools-master 08.21/icy_matlab/matlabcommunicator/._MatlabCommunicatorDeamon.png
- ALYtools-master 08.21/icy_matlab/matlabcommunicator/icy_init.m
- __MACOSX/ALYtools-master 08.21/icy_matlab/matlabcommunicator/._icy_init.m
- ALYtools-master 08.21/icy_matlab/matlabcommunicator/MatlabCommunicatorDeamon_icon.png
- __MACOSX/ALYtools-master 08.21/icy_matlab/matlabcommunicator/._MatlabCommunicatorDeamon_icon.png
- ALYtools-master 08.21/icy_matlab/matlabcommunicator/MatlabCommunicatorDeamon.jar
- __MACOSX/ALYtools-master 08.21/icy_matlab/matlabcommunicator/._MatlabCommunicatorDeamon.jar
- ALYtools-master 08.21/icy_matlab/matlabcommunicator/source_folders.txt
- __MACOSX/ALYtools-master 08.21/icy_matlab/matlabcommunicator/._source_folders.txt
- __MACOSX/ALYtools-master 08.21/icy_matlab/._matlabcommunicator
- __MACOSX/ALYtools-master 08.21/._icy_matlab
- ALYtools-master 08.21/OMEROMatlab/
- ALYtools-master 08.21/OMEROMatlab/unloadOmero.m
- __MACOSX/ALYtools-master 08.21/OMEROMatlab/
- __MACOSX/ALYtools-master 08.21/OMEROMatlab/._unloadOmero.m
- ALYtools-master 08.21/OMEROMatlab/OMEROMatlab.txt
- __MACOSX/ALYtools-master 08.21/OMEROMatlab/._OMEROMatlab.txt
- ALYtools-master 08.21/OMEROMatlab/ice.config
- __MACOSX/ALYtools-master 08.21/OMEROMatlab/._ice.config
- ALYtools-master 08.21/OMEROMatlab/roi/
- ALYtools-master 08.21/OMEROMatlab/roi/createMask.m
- __MACOSX/ALYtools-master 08.21/OMEROMatlab/roi/
- __MACOSX/ALYtools-master 08.21/OMEROMatlab/roi/._createMask.m
- ALYtools-master 08.21/OMEROMatlab/roi/createRectangle.m
- __MACOSX/ALYtools-master 08.21/OMEROMatlab/roi/._createRectangle.m
- ALYtools-master 08.21/OMEROMatlab/roi/createEllipse.m
- __MACOSX/ALYtools-master 08.21/OMEROMatlab/roi/._createEllipse.m
- ALYtools-master 08.21/OMEROMatlab/roi/createPolygon.m
- __MACOSX/ALYtools-master 08.21/OMEROMatlab/roi/._createPolygon.m
- ALYtools-master 08.21/OMEROMatlab/roi/setShapeCoordinates.m
- __MACOSX/ALYtools-master 08.21/OMEROMatlab/roi/._setShapeCoordinates.m
- ALYtools-master 08.21/OMEROMatlab/roi/createLine.m
- __MACOSX/ALYtools-master 08.21/OMEROMatlab/roi/._createLine.m
- ALYtools-master 08.21/OMEROMatlab/roi/createPoint.m
- __MACOSX/ALYtools-master 08.21/OMEROMatlab/roi/._createPoint.m
- ALYtools-master 08.21/OMEROMatlab/roi/createPolyline.m
- __MACOSX/ALYtools-master 08.21/OMEROMatlab/roi/._createPolyline.m
- __MACOSX/ALYtools-master 08.21/OMEROMatlab/._roi
- ALYtools-master 08.21/OMEROMatlab/findOmero.m
- __MACOSX/ALYtools-master 08.21/OMEROMatlab/._findOmero.m
- ALYtools-master 08.21/OMEROMatlab/OMERO.matlab-5.3.3-ice36-b63.zip
- __MACOSX/ALYtools-master 08.21/OMEROMatlab/._OMERO.matlab-5.3.3-ice36-b63.zip
- ALYtools-master 08.21/OMEROMatlab/delete/
- ALYtools-master 08.21/OMEROMatlab/delete/deleteImages.m
- __MACOSX/ALYtools-master 08.21/OMEROMatlab/delete/
- __MACOSX/ALYtools-master 08.21/OMEROMatlab/delete/._deleteImages.m
- ALYtools-master 08.21/OMEROMatlab/delete/deleteDatasets.m
- __MACOSX/ALYtools-master 08.21/OMEROMatlab/delete/._deleteDatasets.m
- ALYtools-master 08.21/OMEROMatlab/delete/deletePlates.m
- __MACOSX/ALYtools-master 08.21/OMEROMatlab/delete/._deletePlates.m
- ALYtools-master 08.21/OMEROMatlab/delete/deleteObjects.m
- __MACOSX/ALYtools-master 08.21/OMEROMatlab/delete/._deleteObjects.m
- ALYtools-master 08.21/OMEROMatlab/delete/deleteScreens.m
- __MACOSX/ALYtools-master 08.21/OMEROMatlab/delete/._deleteScreens.m
- ALYtools-master 08.21/OMEROMatlab/delete/deletePlateAcquisitions.m
- __MACOSX/ALYtools-master 08.21/OMEROMatlab/delete/._deletePlateAcquisitions.m
- ALYtools-master 08.21/OMEROMatlab/delete/deleteProjects.m
- __MACOSX/ALYtools-master 08.21/OMEROMatlab/delete/._deleteProjects.m
- __MACOSX/ALYtools-master 08.21/OMEROMatlab/._delete
- ALYtools-master 08.21/OMEROMatlab/Contents.m
- __MACOSX/ALYtools-master 08.21/OMEROMatlab/._Contents.m
- ALYtools-master 08.21/OMEROMatlab/io/
- ALYtools-master 08.21/OMEROMatlab/io/createDataset.m
- __MACOSX/ALYtools-master 08.21/OMEROMatlab/io/
- __MACOSX/ALYtools-master 08.21/OMEROMatlab/io/._createDataset.m
- ALYtools-master 08.21/OMEROMatlab/io/getProjects.m
- __MACOSX/ALYtools-master 08.21/OMEROMatlab/io/._getProjects.m
- ALYtools-master 08.21/OMEROMatlab/io/createPlate.m
- __MACOSX/ALYtools-master 08.21/OMEROMatlab/io/._createPlate.m
- ALYtools-master 08.21/OMEROMatlab/io/createProject.m
- __MACOSX/ALYtools-master 08.21/OMEROMatlab/io/._createProject.m
- ALYtools-master 08.21/OMEROMatlab/io/getDatasets.m
- __MACOSX/ALYtools-master 08.21/OMEROMatlab/io/._getDatasets.m
- ALYtools-master 08.21/OMEROMatlab/io/getImages.m
- __MACOSX/ALYtools-master 08.21/OMEROMatlab/io/._getImages.m
- ALYtools-master 08.21/OMEROMatlab/io/getScreens.m
- __MACOSX/ALYtools-master 08.21/OMEROMatlab/io/._getScreens.m
- ALYtools-master 08.21/OMEROMatlab/io/getObjects.m
- __MACOSX/ALYtools-master 08.21/OMEROMatlab/io/._getObjects.m
- ALYtools-master 08.21/OMEROMatlab/io/getPlates.m
- __MACOSX/ALYtools-master 08.21/OMEROMatlab/io/._getPlates.m
- ALYtools-master 08.21/OMEROMatlab/io/createScreen.m
- __MACOSX/ALYtools-master 08.21/OMEROMatlab/io/._createScreen.m
- ALYtools-master 08.21/OMEROMatlab/io/createObject.m
- __MACOSX/ALYtools-master 08.21/OMEROMatlab/io/._createObject.m
- __MACOSX/ALYtools-master 08.21/OMEROMatlab/._io
- ALYtools-master 08.21/OMEROMatlab/omeroKeepAlive.m
- __MACOSX/ALYtools-master 08.21/OMEROMatlab/._omeroKeepAlive.m
- ALYtools-master 08.21/OMEROMatlab/getObjectTypes.m
- __MACOSX/ALYtools-master 08.21/OMEROMatlab/._getObjectTypes.m
- ALYtools-master 08.21/OMEROMatlab/image/
- ALYtools-master 08.21/OMEROMatlab/image/getTile.m
- __MACOSX/ALYtools-master 08.21/OMEROMatlab/image/
- __MACOSX/ALYtools-master 08.21/OMEROMatlab/image/._getTile.m
- ALYtools-master 08.21/OMEROMatlab/image/getThumbnailSet.m
- __MACOSX/ALYtools-master 08.21/OMEROMatlab/image/._getThumbnailSet.m
- ALYtools-master 08.21/OMEROMatlab/image/getPlaneInfo.m
- __MACOSX/ALYtools-master 08.21/OMEROMatlab/image/._getPlaneInfo.m
- ALYtools-master 08.21/OMEROMatlab/image/getRawPixelsStore.m
- __MACOSX/ALYtools-master 08.21/OMEROMatlab/image/._getRawPixelsStore.m
- ALYtools-master 08.21/OMEROMatlab/image/getThumbnailByLongestSideSet.m
- __MACOSX/ALYtools-master 08.21/OMEROMatlab/image/._getThumbnailByLongestSideSet.m
- ALYtools-master 08.21/OMEROMatlab/image/getThumbnail.m
- __MACOSX/ALYtools-master 08.21/OMEROMatlab/image/._getThumbnail.m
- ALYtools-master 08.21/OMEROMatlab/image/getPlane.m
- __MACOSX/ALYtools-master 08.21/OMEROMatlab/image/._getPlane.m
- ALYtools-master 08.21/OMEROMatlab/image/getStack.m
- __MACOSX/ALYtools-master 08.21/OMEROMatlab/image/._getStack.m
- ALYtools-master 08.21/OMEROMatlab/image/getThumbnailByLongestSide.m
- __MACOSX/ALYtools-master 08.21/OMEROMatlab/image/._getThumbnailByLongestSide.m
- ALYtools-master 08.21/OMEROMatlab/image/exportImageAsOMETIFF.m
- __MACOSX/ALYtools-master 08.21/OMEROMatlab/image/._exportImageAsOMETIFF.m
- ALYtools-master 08.21/OMEROMatlab/image/loadChannels.m
- __MACOSX/ALYtools-master 08.21/OMEROMatlab/image/._loadChannels.m
- __MACOSX/ALYtools-master 08.21/OMEROMatlab/._image
- ALYtools-master 08.21/OMEROMatlab/libs/
- ALYtools-master 08.21/OMEROMatlab/libs/btm.jar
- __MACOSX/ALYtools-master 08.21/OMEROMatlab/libs/
- __MACOSX/ALYtools-master 08.21/OMEROMatlab/libs/._btm.jar
- ALYtools-master 08.21/OMEROMatlab/libs/jts.jar
- __MACOSX/ALYtools-master 08.21/OMEROMatlab/libs/._jts.jar
- ALYtools-master 08.21/OMEROMatlab/libs/server.jar
- __MACOSX/ALYtools-master 08.21/OMEROMatlab/libs/._server.jar
- ALYtools-master 08.21/OMEROMatlab/libs/org.springframework.aop.jar
- __MACOSX/ALYtools-master 08.21/OMEROMatlab/libs/._org.springframework.aop.jar
- ALYtools-master 08.21/OMEROMatlab/libs/hibernate-search.jar
- __MACOSX/ALYtools-master 08.21/OMEROMatlab/libs/._hibernate-search.jar
- ALYtools-master 08.21/OMEROMatlab/libs/mail.jar
- __MACOSX/ALYtools-master 08.21/OMEROMatlab/libs/._mail.jar
- ALYtools-master 08.21/OMEROMatlab/libs/org.springframework.transaction.jar
- __MACOSX/ALYtools-master 08.21/OMEROMatlab/libs/._org.springframework.transaction.jar
- ALYtools-master 08.21/OMEROMatlab/libs/FontBox.jar
- __MACOSX/ALYtools-master 08.21/OMEROMatlab/libs/._FontBox.jar
- ALYtools-master 08.21/OMEROMatlab/libs/jmock.jar
- __MACOSX/ALYtools-master 08.21/OMEROMatlab/libs/._jmock.jar
- ALYtools-master 08.21/OMEROMatlab/libs/netcdf.jar
- __MACOSX/ALYtools-master 08.21/OMEROMatlab/libs/._netcdf.jar
- ALYtools-master 08.21/OMEROMatlab/libs/commons-codec.jar
- __MACOSX/ALYtools-master 08.21/OMEROMatlab/libs/._commons-codec.jar
- ALYtools-master 08.21/OMEROMatlab/libs/ehcache.jar
- __MACOSX/ALYtools-master 08.21/OMEROMatlab/libs/._ehcache.jar
- ALYtools-master 08.21/OMEROMatlab/libs/hibernate-tools.jar
- __MACOSX/ALYtools-master 08.21/OMEROMatlab/libs/._hibernate-tools.jar
- ALYtools-master 08.21/OMEROMatlab/libs/org.springframework.expression.jar
- __MACOSX/ALYtools-master 08.21/OMEROMatlab/libs/._org.springframework.expression.jar
- ALYtools-master 08.21/OMEROMatlab/libs/org.springframework.core.jar
- __MACOSX/ALYtools-master 08.21/OMEROMatlab/libs/._org.springframework.core.jar
- ALYtools-master 08.21/OMEROMatlab/libs/jsr107cache.jar
- __MACOSX/ALYtools-master 08.21/OMEROMatlab/libs/._jsr107cache.jar
- ALYtools-master 08.21/OMEROMatlab/libs/commons-lang.jar
- __MACOSX/ALYtools-master 08.21/OMEROMatlab/libs/._commons-lang.jar
- ALYtools-master 08.21/OMEROMatlab/libs/serializer.jar
- __MACOSX/ALYtools-master 08.21/OMEROMatlab/libs/._serializer.jar
- ALYtools-master 08.21/OMEROMatlab/libs/asm.jar
- __MACOSX/ALYtools-master 08.21/OMEROMatlab/libs/._asm.jar
- ALYtools-master 08.21/OMEROMatlab/libs/metakit.jar
- __MACOSX/ALYtools-master 08.21/OMEROMatlab/libs/._metakit.jar
- ALYtools-master 08.21/OMEROMatlab/libs/commons-httpclient.jar
- __MACOSX/ALYtools-master 08.21/OMEROMatlab/libs/._commons-httpclient.jar
- ALYtools-master 08.21/OMEROMatlab/libs/jamon.jar
- __MACOSX/ALYtools-master 08.21/OMEROMatlab/libs/._jamon.jar
- ALYtools-master 08.21/OMEROMatlab/libs/ome-xml.jar
- __MACOSX/ALYtools-master 08.21/OMEROMatlab/libs/._ome-xml.jar
- ALYtools-master 08.21/OMEROMatlab/libs/bufr.jar
- __MACOSX/ALYtools-master 08.21/OMEROMatlab/libs/._bufr.jar
- ALYtools-master 08.21/OMEROMatlab/libs/OmeroImporter.jar
- __MACOSX/ALYtools-master 08.21/OMEROMatlab/libs/._OmeroImporter.jar
- ALYtools-master 08.21/OMEROMatlab/libs/rendering.jar
- __MACOSX/ALYtools-master 08.21/OMEROMatlab/libs/._rendering.jar
- ALYtools-master 08.21/OMEROMatlab/libs/activation.jar
- __MACOSX/ALYtools-master 08.21/OMEROMatlab/libs/._activation.jar
- ALYtools-master 08.21/OMEROMatlab/libs/org.springframework.beans.jar
- __MACOSX/ALYtools-master 08.21/OMEROMatlab/libs/._org.springframework.beans.jar
- ALYtools-master 08.21/OMEROMatlab/libs/TableLayout.jar
- __MACOSX/ALYtools-master 08.21/OMEROMatlab/libs/._TableLayout.jar
- ALYtools-master 08.21/OMEROMatlab/libs/org.springframework.test.jar
- __MACOSX/ALYtools-master 08.21/OMEROMatlab/libs/._org.springframework.test.jar
- ALYtools-master 08.21/OMEROMatlab/libs/lucene-spellchecker.jar
- __MACOSX/ALYtools-master 08.21/OMEROMatlab/libs/._lucene-spellchecker.jar
- ALYtools-master 08.21/OMEROMatlab/libs/slf4j-api.jar
- __MACOSX/ALYtools-master 08.21/OMEROMatlab/libs/._slf4j-api.jar
- ALYtools-master 08.21/OMEROMatlab/libs/dsl.jar
- __MACOSX/ALYtools-master 08.21/OMEROMatlab/libs/._dsl.jar
- ALYtools-master 08.21/OMEROMatlab/libs/commons-pool.jar
- __MACOSX/ALYtools-master 08.21/OMEROMatlab/libs/._commons-pool.jar
- ALYtools-master 08.21/OMEROMatlab/libs/scifio.jar
- __MACOSX/ALYtools-master 08.21/OMEROMatlab/libs/._scifio.jar
- ALYtools-master 08.21/OMEROMatlab/libs/hibernate-jpa-2.0-api.jar
- __MACOSX/ALYtools-master 08.21/OMEROMatlab/libs/._hibernate-jpa-2.0-api.jar
- ALYtools-master 08.21/OMEROMatlab/libs/com.springsource.org.aopalliance.jar
- __MACOSX/ALYtools-master 08.21/OMEROMatlab/libs/._com.springsource.org.aopalliance.jar
- ALYtools-master 08.21/OMEROMatlab/libs/ant.jar
- __MACOSX/ALYtools-master 08.21/OMEROMatlab/libs/._ant.jar
- ALYtools-master 08.21/OMEROMatlab/libs/model-psql.jar
- __MACOSX/ALYtools-master 08.21/OMEROMatlab/libs/._model-psql.jar
- ALYtools-master 08.21/OMEROMatlab/libs/commons-io.jar
- __MACOSX/ALYtools-master 08.21/OMEROMatlab/libs/._commons-io.jar
- ALYtools-master 08.21/OMEROMatlab/libs/commons-logging.jar
[truncated: 2,752 more entries]
