# Supplementary material for: Smad4 controls signaling robustness and morphogenesis by differentially contributing to the Nodal and BMP pathways
Source: Nat Commun. 2021 Nov 4;12:6374. doi: 10.1038/s41467-021-26486-3 (PMC8569018; doi:10.1038/s41467-021-26486-3)
Supplement: Supplementary file 10 — Software code [file 41467_2021_26486_MOESM10_ESM.zip › ALYtools-master 08.21/TwIST_OPT/conv2c.m]

function y = conv2c(x,h)
% Circular 2D convolution
x=wraparound(x,h);
y=conv2(x,h,'valid');


function y = wraparound(x, m)
% Extend x so as to wrap around on both axes, sufficient to allow a
% "valid" convolution with m to return the cyclical convolution.
% We assume mask origin near centre of mask for compatibility with
% "same" option.
[mx, nx] = size(x);
[mm, nm] = size(m);
if mm > mx | nm > nx
    error('Mask does not fit inside array')
end

mo = floor((1+mm)/2); no = floor((1+nm)/2);  % reflected mask origin
ml = mo-1;            nl = no-1;             % mask left/above origin
mr = mm-mo;           nr = nm-no;            % mask right/below origin
me = mx-ml+1;         ne = nx-nl+1;          % reflected margin in input
mt = mx+ml;           nt = nx+nl;            % top of image in output
my = mx+mm-1;         ny = nx+nm-1;          % output size

y = zeros(my, ny);
y(mo:mt, no:nt) = x;      % central region
if ml > 0
    y(1:ml, no:nt) = x(me:mx, :);                   % top side
    if nl > 0
        y(1:ml, 1:nl) = x(me:mx, ne:nx);            % top left corner
    end
    if nr > 0
        y(1:ml, nt+1:ny) = x(me:mx, 1:nr);          % top right corner
    end
end
if mr > 0
    y(mt+1:my, no:nt) = x(1:mr, :);                 % bottom side
    if nl > 0
        y(mt+1:my, 1:nl) = x(1:mr, ne:nx);          % bottom left corner
    end
    if nr > 0
        y(mt+1:my, nt+1:ny) = x(1:mr, 1:nr);        % bottom right corner
    end
end
if nl > 0
    y(mo:mt, 1:nl) = x(:, ne:nx);                   % left side
end
if nr > 0
    y(mo:mt, nt+1:ny) = x(:, 1:nr);                 % right side
end
