# Supplementary material for: Smad4 controls signaling robustness and morphogenesis by differentially contributing to the Nodal and BMP pathways
Source: Nat Commun. 2021 Nov 4;12:6374. doi: 10.1038/s41467-021-26486-3 (PMC8569018; doi:10.1038/s41467-021-26486-3)
Supplement: Supplementary file 10 — Software code [file 41467_2021_26486_MOESM10_ESM.zip › ALYtools-master 08.21/TwIST_OPT/mex_vartotale.m]

function [img_estimated]=mex_vartotale(img_noisy,lambda,varargin)
% function   [img_estimated]=mex_vartotale(img_noisy,lambda,varargin)
%
%  
%        
% ========================== INPUT PARAMETERS (required) =================
% Parameter     Values
% name          and description
% ========================================================================
% img_noisy		(double) Noisy image of size ny. 
% lambda		Regularization parameter (which is multiplied by the
%               TV penalty).
%
% ======================== OPTIONAL INPUT PARAMETERS ====================
% Parameter     Values
% name          and description
% =======================================================================
% itmax         The maximum number of iterations.
%               Default: 300 
% epsilon       (double) Maximum error tolerance stopping criterium.
%               Default: 0.0005
% tau           (double) Algorithm tau parameter.
%               Default: 0.249
%
% ====================== Output parameters ===============================
% img_estimated     Estimated image
%
%
