# Supplementary material for: Smad4 controls signaling robustness and morphogenesis by differentially contributing to the Nodal and BMP pathways
Source: Nat Commun. 2021 Nov 4;12:6374. doi: 10.1038/s41467-021-26486-3 (PMC8569018; doi:10.1038/s41467-021-26486-3)
Supplement: Supplementary file 10 — Software code [file 41467_2021_26486_MOESM10_ESM.zip › ALYtools-master 08.21/TwIST_OPT/diffv.m]

function sol=diffv(x)
h=[0 1 -1]';
sol=conv2c(x,h);
