# Supplementary material for: Smad4 controls signaling robustness and morphogenesis by differentially contributing to the Nodal and BMP pathways
Source: Nat Commun. 2021 Nov 4;12:6374. doi: 10.1038/s41467-021-26486-3 (PMC8569018; doi:10.1038/s41467-021-26486-3)
Supplement: Supplementary file 10 — Software code [file 41467_2021_26486_MOESM10_ESM.zip › ALYtools-master 08.21/TwIST_OPT/hard.m]

function z = hard(x,lambda)
%        z = hard(x,lambda)
%
%  --- Hard threshold ----
%
%  z is the solution of 
%
%      z= arg min_x = 0.5*|| y - x ||_2^2 + lambda || x ||_0, 
%

z = x.*(abs(x) >= sqrt(2*lambda));
