# Supplementary material for: Smad4 controls signaling robustness and morphogenesis by differentially contributing to the Nodal and BMP pathways
Source: Nat Commun. 2021 Nov 4;12:6374. doi: 10.1038/s41467-021-26486-3 (PMC8569018; doi:10.1038/s41467-021-26486-3)
Supplement: Supplementary file 10 — Software code [file 41467_2021_26486_MOESM10_ESM.zip › ALYtools-master 08.21/TwIST_OPT/MRImask.m]

function y = MRImask(n,beams)
%
% produces the fan MRI mask, of size n*n,
% beams is the number of angles 
%
m = ceil(sqrt(2)*n);
aux = zeros(m,m); ima = aux;
aux(round(m/2+1),:) = 1;
angle = 180/beams;
angles = [0:angle:180-angle];
for a = 1:length(angles)
    ang = angles(a);
    a = imrotate(aux,ang,'crop');
    ima = ima + a;
end
ima = ima(round(m/2+1) - n/2:round(m/2+1) + n/2-1,...
          round(m/2+1) - n/2:round(m/2+1) + n/2-1);

y = (ima > 0);
