# Supplementary material for: Smad4 controls signaling robustness and morphogenesis by differentially contributing to the Nodal and BMP pathways
Source: Nat Commun. 2021 Nov 4;12:6374. doi: 10.1038/s41467-021-26486-3 (PMC8569018; doi:10.1038/s41467-021-26486-3)
Supplement: Supplementary file 10 — Software code [file 41467_2021_26486_MOESM10_ESM.zip › ALYtools-master 08.21/icy_matlab/matlabxserver/icy_figure.m]

function h_fig = icy_figure()
% h_fig = icy_figure()
%
% Allocate a new viewer in Icy, and return its handle.

args_out = icy_command('plugins.ylemontag.matlabxserver.MatlabXServerDeamon', 'figure');
h_fig = double(args_out.h_fig);
