# Supplementary material for: Smad4 controls signaling robustness and morphogenesis by differentially contributing to the Nodal and BMP pathways
Source: Nat Commun. 2021 Nov 4;12:6374. doi: 10.1038/s41467-021-26486-3 (PMC8569018; doi:10.1038/s41467-021-26486-3)
Supplement: Supplementary file 10 — Software code [file 41467_2021_26486_MOESM10_ESM.zip › ALYtools-master 08.21/icy_matlab/matlabxserver/icy_closeall.m]

function icy_closeall(close_matlab_figures_too)
% icy_closeall()
% icy_closeall(close_matlab_figures_too)
%
% Close all the viewers that belong to the current session.
%
% The usual Matlab figures can also be closed by the command, by setting the
% optional 'close_matlab_figures_too' flag to true. This is the default behavior
% if the flag is not specified.

% Optional parameter
if(~exist('close_matlab_figures_too', 'var'))
	close_matlab_figures_too = true;
end

% Execute the command
icy_command('plugins.ylemontag.matlabxserver.MatlabXServerDeamon', 'closeall');

% Close the matlab figures
if(close_matlab_figures_too)
	close all;
end
