# Supplementary material for: Smad4 controls signaling robustness and morphogenesis by differentially contributing to the Nodal and BMP pathways
Source: Nat Commun. 2021 Nov 4;12:6374. doi: 10.1038/s41467-021-26486-3 (PMC8569018; doi:10.1038/s41467-021-26486-3)
Supplement: Supplementary file 10 — Software code [file 41467_2021_26486_MOESM10_ESM.zip › ALYtools-master 08.21/icy_matlab/matlabxserver/icy_clearroi.m]

function icy_clearroi(h_fig, h_roi)
% icy_clearroi(h_fig, h_roi)
%
% Clear the ROI that corresponds to the handle 'h_roi' from the figure
% identified by 'h_fig'.

args_in.h_fig = int32(h_fig);
args_in.h_roi = int32(h_roi);
icy_command('plugins.ylemontag.matlabxserver.MatlabXServerDeamon', 'clearroi', args_in);
