# Supplementary material for: Smad4 controls signaling robustness and morphogenesis by differentially contributing to the Nodal and BMP pathways
Source: Nat Commun. 2021 Nov 4;12:6374. doi: 10.1038/s41467-021-26486-3 (PMC8569018; doi:10.1038/s41467-021-26486-3)
Supplement: Supplementary file 10 — Software code [file 41467_2021_26486_MOESM10_ESM.zip › ALYtools-master 08.21/icy_matlab/matlabxserver/icy_mask.m]

function [mask, h_roi] = icy_mask(h_fig)
%
% The function 'icy_mask' is deprecated: use 'icy_roimask' instead.
%

fprintf('The function ''icy_mask'' is deprecated: use ''icy_roimask'' instead.\n');
[mask, h_roi] = icy_roimask(h_fig);
