# Supplementary material for: Smad4 controls signaling robustness and morphogenesis by differentially contributing to the Nodal and BMP pathways
Source: Nat Commun. 2021 Nov 4;12:6374. doi: 10.1038/s41467-021-26486-3 (PMC8569018; doi:10.1038/s41467-021-26486-3)
Supplement: Supplementary file 10 — Software code [file 41467_2021_26486_MOESM10_ESM.zip › ALYtools-master 08.21/icy_matlab/matlabxserver/icy_settitle.m]

function icy_settitle(h_fig, title)
% icy_settitle(h_fig, title)
%
% Change the title of the figure corresponding to the handle 'h_fig'

args_in.h_fig = int32(h_fig);
args_in.title = title;
icy_command('plugins.ylemontag.matlabxserver.MatlabXServerDeamon', 'settitle', args_in);
