# Supplementary material for: Smad4 controls signaling robustness and morphogenesis by differentially contributing to the Nodal and BMP pathways
Source: Nat Commun. 2021 Nov 4;12:6374. doi: 10.1038/s41467-021-26486-3 (PMC8569018; doi:10.1038/s41467-021-26486-3)
Supplement: Supplementary file 10 — Software code [file 41467_2021_26486_MOESM10_ESM.zip › ALYtools-master 08.21/icy_matlab/matlabxserver/icy_imshow.m]

function h_fig = icy_imshow(h_fig, data, title)
% h_fig = icy_imshow(data)
% h_fig = icy_imshow(data, title)
% h_fig = icy_imshow(h_fig, data)
% h_fig = icy_imshow(h_fig, data, title)
%
% Display the image 'data' in Icy, and return the handle of the corresponding
% figure.
%
% If the 'h_fig' argument is provided, the corresponding figure is used;
% otherwise, a new figure is created. If the 'title' argument is provided,
% the function will also change the title of the figure, otherwise it is let
% unchanged.

% Allocate a new figure if necessary
if(~exist('title', 'var') && exist('data', 'var') && ischar(data))
	title = data;
	data  = h_fig;
	h_fig = icy_figure();
elseif(~exist('data', 'var'))
	data  = h_fig;
	h_fig = icy_figure();
end

% Default title
persistent counter;
if(isempty(counter))
	counter = 0;
end
if(~exist('title', 'var'))
	title = icy_gettitle(h_fig);
	if(isempty(title))
		counter = counter + 1;
		title   = sprintf('Image %d', counter);
	end
end

% Execute the command
args_in.h_fig = int32(h_fig);
args_in.title = title;
args_in.data  = data;
icy_command('plugins.ylemontag.matlabxserver.MatlabXServerDeamon', 'imshow', args_in);
