# Supplementary material for: Smad4 controls signaling robustness and morphogenesis by differentially contributing to the Nodal and BMP pathways
Source: Nat Commun. 2021 Nov 4;12:6374. doi: 10.1038/s41467-021-26486-3 (PMC8569018; doi:10.1038/s41467-021-26486-3)
Supplement: Supplementary file 10 — Software code [file 41467_2021_26486_MOESM10_ESM.zip › ALYtools-master 08.21/icy_matlab/matlabxserver/MatlabXServerDeamon.xml]

<?xml version='1.0' encoding='UTF-8' standalone='no'?>
<root>
<url><![CDATA[http://icy.bioimageanalysis.org/repository/getXMLPluginFile.php?pluginId=172&beta=0]]></url><name>Matlab X server</name><version>3.2.0.0</version><required_kernel_version>1.3.5.0</required_kernel_version><kernel_ver>1.3.5.0</kernel_ver><jar_url><![CDATA[http://icy.bioimageanalysis.org/repository/getJarFile.php?pluginId=172&beta=0]]></jar_url><icon_url><![CDATA[http://bioimageanalysis.org/icy/image.php?idAttach=1156]]></icon_url><image_url><![CDATA[http://bioimageanalysis.org/icy/image.php?idAttach=2009]]></image_url><description><![CDATA[Use Icy as an image viewer from Matlab.

This plugin provides an improved imshow function, called icy_imshow, to replace the default Matlab viewer by Icy. It also provides some tools to display video sequences and 3D images in Icy.]]></description><classname><![CDATA[plugins.ylemontag.matlabxserver.MatlabXServerDeamon]]></classname><author><![CDATA[ylemontag - Yoann Le Montagner]]></author><changelog><![CDATA[-
Version 3.2.0.0
Date 2013-05-17 18:17:47

Fix: icy_mask renamed in icy_roimask (there will be icy_roirectangle, icy_roiline, etc... methods in the future, to force the user to select a certain type of ROI). Also, use the class Overlay instead of Painter.

-
Version 3.1.0.0
Date 2013-02-12 16:06:00

Add: icy_mask() function, to replace the Matlab built-in function roipoly().

-
Version 3.0.0.0
Date 2012-10-12 11:48:01

Add: new communication protocol between Matlab and Icy, using the Matlab communicator plugin.

-
Version 2.5.1.0
Date 2012-07-10 16:11:45

Fix: Extraction procedure for .m files

-
Version 2.5.0.0
Date 2012-07-10 15:39:16

Add: new functions icy_rectangle and icy_line to create ROIs from Matlab.

-
Version 2.4.7.0
Date 2012-07-03 09:49:29

Fix: implement the new PluginDeamon interface.

-
Version 2.4.6.0
Date 2012-06-27 16:29:55

Fix: Same issue than version 2.4.3.

-
Version 2.4.5.0
Date 2012-06-27 16:05:32

Fix: Same issue than version 2.4.3

-
Version 2.4.4.0
Date 2012-06-27 15:59:32

Fix: ThreadUtil.sleep() instead of wait()

-
Version 2.4.3.0
Date 2012-06-27 15:54:29

Fix: same issue than version 2.4.2

-
Version 2.4.2.0
Date 2012-06-27 15:15:55

Fix: bug encountered when trying to create and bind a SocketServer to an already bound port.

-
Version 2.4.1.0
Date 2012-06-27 15:04:21

Fix: Deamon.run() becomes synchronous (does not lauch a Thread.bgRun() anymore)

-
Version 2.4.0.0
Date 2012-06-21 13:42:28

Fix: various bugs

-
Version 0.0.2.0b
Date 2012-05-30 09:58:49

Fix: all the library elements in plugins.ylemontag.matlabio.*, all the common GUI objects in plugins.ylemontag.matlabio.gui.*

-
Version 0.0.1.0b
Date 2012-05-25 18:23:08


]]></changelog><web><![CDATA[http://icy.bioimageanalysis.org/plugin/Matlab_X_server]]></web><dependencies><dependency><classname>plugins.ylemontag.matlabcommunicator.MatlabCommunicatorDeamon</classname></dependency></dependencies></root>
