# Supplementary material for: Smad4 controls signaling robustness and morphogenesis by differentially contributing to the Nodal and BMP pathways
Source: Nat Commun. 2021 Nov 4;12:6374. doi: 10.1038/s41467-021-26486-3 (PMC8569018; doi:10.1038/s41467-021-26486-3)
Supplement: Supplementary file 10 — Software code [file 41467_2021_26486_MOESM10_ESM.zip › ALYtools-master 08.21/icy_matlab/matlabxserver/icy_gettitle.m]

function title = icy_gettitle(h_fig)
% title = icy_gettitle(h_fig)
%
% Return the title of the figure corresponding to the handle 'h_fig'.

args_in.h_fig = int32(h_fig);
args_out = icy_command('plugins.ylemontag.matlabxserver.MatlabXServerDeamon', 'gettitle', args_in);
title = args_out.title;
