# Supplementary material for: Smad4 controls signaling robustness and morphogenesis by differentially contributing to the Nodal and BMP pathways
Source: Nat Commun. 2021 Nov 4;12:6374. doi: 10.1038/s41467-021-26486-3 (PMC8569018; doi:10.1038/s41467-021-26486-3)
Supplement: Supplementary file 10 — Software code [file 41467_2021_26486_MOESM10_ESM.zip › ALYtools-master 08.21/icy_matlab/matlabxserver/icy_line.m]

function h_roi = icy_line(h_fig, x1, y1, x2, y2)
% h_roi = icy_line(h_fig, x1, y1, x2, y2)
% h_roi = icy_line(h_fig, [x1, y1, x2, y2])
% 
% Create a linear ROI in the figure identified by 'h_fig', and return a
% handle that can be used to identified this ROI.
%
% The line will be created between the points (x1,y1) and (x2,y2), where 'x1'
% and 'x2' represent horizontal coordinates, and 'y1' and 'y2' vertical
% coordinates. Be careful when setting these values, as Icy and Matlab does not
% use the same convention to identify the top-left coordinate of an image:
% (1,1) in Matlab, but (0,0) in Icy.

% Compute the coordinates
if(numel(x1)==4)
	coordinates = x1;
else
	coordinates = [x1, y1, x2, y2];
end
coordinates = double(coordinates);

% Execute the command
args_in.h_fig       = int32(h_fig);
args_in.coordinates = coordinates;
args_out = icy_command('plugins.ylemontag.matlabxserver.MatlabXServerDeamon', 'line', args_in);
h_roi = double(args_out.h_roi);
