# Supplementary material for: Smad4 controls signaling robustness and morphogenesis by differentially contributing to the Nodal and BMP pathways
Source: Nat Commun. 2021 Nov 4;12:6374. doi: 10.1038/s41467-021-26486-3 (PMC8569018; doi:10.1038/s41467-021-26486-3)
Supplement: Supplementary file 10 — Software code [file 41467_2021_26486_MOESM10_ESM.zip › ALYtools-master 08.21/icy_matlab/matlabcommunicator/MatlabCommunicatorDeamon.xml]

<?xml version='1.0' encoding='UTF-8' standalone='no'?>
<root>
<url><![CDATA[http://icy.bioimageanalysis.org/repository/getXMLPluginFile.php?pluginId=212&beta=0]]></url><name>Matlab communicator</name><version>1.0.5.0</version><required_kernel_version>1.3.1.0</required_kernel_version><kernel_ver>1.3.1.0</kernel_ver><jar_url><![CDATA[http://icy.bioimageanalysis.org/repository/getJarFile.php?pluginId=212&beta=0]]></jar_url><icon_url><![CDATA[http://bioimageanalysis.org/icy/image.php?idAttach=1603]]></icon_url><image_url><![CDATA[http://bioimageanalysis.org/icy/image.php?idAttach=1995]]></image_url><description><![CDATA[Low-level functions for interactive communication between Icy and Matlab.

To use this plugin, you have to configure your Matlab application in a specific way: please have a look to the install instructions in the icy_init.m file located in the /path/to/Icy/plugins/ylemontag/matlabcommunicator directory.]]></description><classname><![CDATA[plugins.ylemontag.matlabcommunicator.MatlabCommunicatorDeamon]]></classname><author><![CDATA[ylemontag - Yoann Le Montagner]]></author><changelog><![CDATA[-
Version 1.0.5.0
Date 2013-02-12 16:12:44

Fix: missing .m files in the JAR archive.

-
Version 1.0.4.0
Date 2013-02-12 16:00:19

Fix: debug output messages when MatlabCommandException is thrown.

-
Version 1.0.3.0
Date 2012-10-12 13:38:20

Fix: bug at .m extraction

-
Version 1.0.2.0
Date 2012-10-12 12:25:21

Fix: bug at .m extraction

-
Version 1.0.1.0
Date 2012-10-12 12:21:51

Fix: null pointer exception thrown if a required resource in the jar file is missing.

-
Version 1.0.0.0
Date 2012-10-12 11:41:53

Set the dependencies and the minimum kernel version

-
Version 0.0.1.0b
Date 2012-10-12 10:31:43


]]></changelog><web><![CDATA[http://icy.bioimageanalysis.org/plugin/Matlab_communicator]]></web><dependencies><dependency><classname>plugins.ylemontag.matlabio.MatlabIOLibrary</classname></dependency></dependencies></root>
