# Supplementary material for: Smad4 controls signaling robustness and morphogenesis by differentially contributing to the Nodal and BMP pathways
Source: Nat Commun. 2021 Nov 4;12:6374. doi: 10.1038/s41467-021-26486-3 (PMC8569018; doi:10.1038/s41467-021-26486-3)
Supplement: Supplementary file 10 — Software code [file 41467_2021_26486_MOESM10_ESM.zip › ALYtools-master 08.21/OMEROMatlab/io/getImages.m]

function images = getImages(session, varargin)
% GETIMAGES Retrieve image objects from the OMERO server
%
%   images = getImages(session) returns all the images owned by the session
%   user in the context of the session group.
%
%   images = getImages(session, ids) returns all the images identified by
%   the input ids in the context of the session group.
%
%   images = getImages(..., 'owner', owner) specifies the owner of the
%   images. A value of -1 implies images are returned independently of
%   the owner.
%
%   images = getImages(..., 'group', groupId) specifies the group
%   context for the images. A value of -1 means images are returned
%   across groups.
%
%   images = getImages(session, 'project', projectIds) returns all the
%   images contained in the projects identified by the input ids.
%
%   images = getImages(session, 'dataset', datasetIds) returns all the
%   images contained in the datasets identified by the input ids.
%
%   Examples:
%
%      images = getImages(session);
%      images = getImages(session, 'owner', ownerId);
%      images = getImages(session, 'group', groupId)
%      images = getImages(session, ids);
%      images = getImages(session, ids, 'owner', ownerId);
%      images = getImages(session, ids, 'group', groupId);
%      images = getImages(session, 'project', projectIds);
%      images = getImages(session, 'dataset', projectIds);
%
% See also: GETOBJECTS, GETPROJECTS, GETDATASETS, GETPLATES

% Copyright (C) 2013-2015 University of Dundee & Open Microscopy Environment.
% All rights reserved.
%
% This program is free software; you can redistribute it and/or modify
% it under the terms of the GNU General Public License as published by
% the Free Software Foundation; either version 2 of the License, or
% (at your option) any later version.
%
% This program is distributed in the hope that it will be useful,
% but WITHOUT ANY WARRANTY; without even the implied warranty of
% MERCHANTABILITY or FITNESS FOR A PARTICULAR PURPOSE.  See the
% GNU General Public License for more details.
%
% You should have received a copy of the GNU General Public License along
% with this program; if not, write to the Free Software Foundation, Inc.,
% 51 Franklin Street, Fifth Floor, Boston, MA 02110-1301 USA.

% Input check
isValidIds =  @(x) isempty(x) || (isvector(x) && isnumeric(x));
ip = inputParser;
ip.addRequired('session');
ip.addOptional('ids', [], isValidIds);
ip.addParamValue('project', [], isValidIds);
ip.addParamValue('dataset', [], isValidIds);
ip.KeepUnmatched = true;
ip.parse(session, varargin{:});

if isempty(ip.Results.project) && isempty(ip.Results.dataset)
    % Check optional input parameters
    parameters = omero.sys.ParametersI();
    defaultContext = java.util.HashMap;
    if isempty(ip.Results.ids)
        % If no input id, return the objects owned by the session user by default
        defaultOwner = session.getAdminService().getEventContext().userId;
        parameters.exp(rlong(defaultOwner));
    else
        % If ids are specified, return the objects owned by any user by default
        parameters.exp(rlong(-1));
        defaultContext.put('omero.group', '-1');
    end
    ip.addParamValue('owner', [], @(x) isscalar(x) && isnumeric(x));
    ip.addParamValue('context', defaultContext, @(x) isa(x, 'java.util.HashMap'));
    ip.addParamValue('group', [], @(x) isscalar(x) && isnumeric(x));
    ip.KeepUnmatched = false;
    ip.parse(session, varargin{:});

    % Add the owner user id to the loading parameters
    if ~isempty(ip.Results.owner)
        parameters.exp(rlong(ip.Results.owner));
    end

    context = ip.Results.context;
    if ~isempty(ip.Results.group)
        context.put('omero.group', java.lang.String(num2str(ip.Results.group)));
    end

    % Create container service to load objects
    proxy = session.getContainerService();
    
    if isempty(ip.Results.ids),
        % Load all images belonging to current session user
        imageList = proxy.getUserImages(parameters, context);
    else
        % Load all images specified by input ids
        ids = toJavaList(ip.Results.ids, 'java.lang.Long');
        imageList = proxy.getImages('omero.model.Image', ids, parameters, context);
    end
    
    % Convert java.util.ArrayList into Matlab arrays
    images = toMatlabList(imageList);
    
else
    % Check project and dataset are not set at the same time
    assert(isempty(ip.Results.project) || isempty(ip.Results.dataset),...
        ['Both project and dataset arguments cannot be specified '...
        'at the same time.']);

    % Get projects/datasets by Id
    if ~isempty(ip.Results.project)
        projects = getProjects(session, ip.Results.project, true);
        datasetList = arrayfun(@(x) toMatlabList(x.linkedDatasetList), projects,...
            'UniformOutput', false);
        datasets = [datasetList{:}];
    else
        datasets = getDatasets(session, ip.Results.dataset, true);
    end
    
    % Reconstruct image lists from dataset array
    imageList = arrayfun(@(x) toMatlabList(x.linkedImageList), datasets,...
        'UniformOutput', false);
    images = [imageList{:}];
end
