# Supplementary material for: Smad4 controls signaling robustness and morphogenesis by differentially contributing to the Nodal and BMP pathways
Source: Nat Commun. 2021 Nov 4;12:6374. doi: 10.1038/s41467-021-26486-3 (PMC8569018; doi:10.1038/s41467-021-26486-3)
Supplement: Supplementary file 10 — Software code [file 41467_2021_26486_MOESM10_ESM.zip › ALYtools-master 08.21/OMEROMatlab/annotations/getObjectAnnotations.m]

function annotations = getObjectAnnotations(session, annotationType, parentType, ids, varargin)
% GETOBJECTANNOTATIONS Retrieve annotations of a given type associated with an object
%
%    anns = getObjectAnnotations(session, annotationType, parentType, ids)
%    returns all annotations of type annotationType linked to the object of
%    type parentType and identifiers ids owned by the session user.
%
%    anns = getObjectAnnotations(session, annotationType, parentType,
%    parents) returns all annotations of type annotationType linked to the
%    input parent objects of type parentType owned by the session user.
%
%    Optional parameters:
%
%    anns = getObjectAnnotations(session, annotationType, parentType, ids,
%    'include', include) only returns annotations with the input namespace.
%
%    anns = getObjectAnnotations(session, annotationType, parentType, ids,
%    'exclude', exclude) excludes annotations with the input namespace.
%
%    anns = getObjectAnnotations(session, annotationType, parentType, ids,
%    'owner', ownerid) returns annotations owned by the user with
%    identifier ownerid. Use -1 to return the annotations owned by all
%    users.
%    Default: identifier of the session owner.
%
%    anns = getObjectAnnotations(session, annotationType, parentType, ids,
%    'flatten', tf) sets the flatting option for the ouptut. If true, all
%    found annotations are returned as a single array of annotations. If
%    false, they are returned as  a cell array where the i-th element is an
%    array of all the annotations linked to the i-th object.
%    Default: true.
%
%    anns = getObjectAnnotations(session, annotationType, parentType, ids,
%    'group', groupid) returns annotations belonging to the input groupid.
%    Use -1 to return the annotations belonging to all groups.
%    Default: current session groupid.
%
%    All additional options input as parameter/value pairs are passed to
%    the OMERO service.
%
%    Examples:
%
%        anns = getObjectAnnotations(session, annotationType, parentType,
%        ids)
%        anns = getObjectAnnotations(session, annotationType, parentType,
%        parents)
%        anns = getObjectAnnotations(session, annotationType, parentType,
%        ids, 'include', include)
%        anns = getObjectAnnotations(session, annotationType, parentType,
%        ids, 'exclude', exclude)
%        anns = getObjectAnnotations(session, annotationType, parentType,
%        ids, 'owner', -1)
%        anns = getObjectAnnotations(session, annotationType, parentType,
%        ids, 'flatten', true, 'uid', -1, 'omero.group', -1)
%
% See also: GETIMAGEFILEANNOTATIONS, GETIMAGETAGANNOTATIONS,
% GETIMAGECOMMENTANNOTATIONS

% Copyright (C) 2013-2014 University of Dundee & Open Microscopy Environment.
% All rights reserved.
%
% This program is free software; you can redistribute it and/or modify
% it under the terms of the GNU General Public License as published by
% the Free Software Foundation; either version 2 of the License, or
% (at your option) any later version.
%
% This program is distributed in the hope that it will be useful,
% but WITHOUT ANY WARRANTY; without even the implied warranty of
% MERCHANTABILITY or FITNESS FOR A PARTICULAR PURPOSE.  See the
% GNU General Public License for more details.
%
% You should have received a copy of the GNU General Public License along
% with this program; if not, write to the Free Software Foundation, Inc.,
% 51 Franklin Street, Fifth Floor, Boston, MA 02110-1301 USA.

% Input check
annotations = getAnnotationTypes();
objects = getObjectTypes();
defaultownerid = session.getAdminService().getEventContext().userId;
ip = inputParser;
ip.addRequired('annotationType', @(x) ischar(x) && ismember(x, {annotations.name}));
ip.addRequired('parentType', @(x) ischar(x) && ismember(x, {objects.name}));
ip.addRequired('ids', @(x) isvector(x) || isempty(x));
ip.addParamValue('include', [], @(x) iscellstr(x) || ischar(x));
ip.addParamValue('exclude', [], @(x) iscellstr(x) || ischar(x));
ip.addParamValue('flatten', true, @(x) isscalar(x) && (x || ~x));
ip.addParamValue('owner', defaultownerid, @isscalar);
ip.addParamValue('group', [], @(x) isscalar(x) && isnumeric(x));
ip.KeepUnmatched = true;
ip.parse(annotationType, parentType, ids, varargin{:});

% Load existing file annotations
metadataService = session.getMetadataService();

% Convert input into java.util.ArrayList;
if ~isnumeric(ids),
    ids = arrayfun(@(x) x.getId().getValue(), ids);
end

context = structToHashMap(ip.Unmatched);
if ~isempty(ip.Results.group)
    context.put(...
        'omero.group', java.lang.String(num2str(ip.Results.group)));
elseif ~context.containsKey('omero.group') && ~isempty(ids)
    context.put('omero.group', '-1');
end

ids = toJavaList(ids, 'java.lang.Long');
include = toJavaList(ip.Results.include, 'java.lang.String');
exclude = toJavaList(ip.Results.exclude, 'java.lang.String');

parameters = omero.sys.ParametersI;
parameters.exp(rlong(ip.Results.owner));

% Read annotations
object = objects(strcmp(parentType, {objects.name}));
annotation = annotations(strcmp(annotationType, {annotations.name}));
annotations = metadataService.loadSpecifiedAnnotationsLinkedTo(...
    annotation.class, include, exclude, object.class, ids, parameters, ...
    context);

% Aggregate all annotations into a java.util.ArrayList
if ip.Results.flatten
    annotationList = java.util.ArrayList();
    i = annotations.values.iterator;
    while (i.hasNext())
        j = i.next().iterator();
        while (j.hasNext())
            annotationList.add(j.next());
        end
    end

    % Convert java.util.ArrayList into a Matlab array
    annotations = toMatlabList(annotationList);
else
    annotationList = cell(ids.size(), 1);
    for n = 1:ids.size()
        annotationListPerId = annotations.get( ...
            java.lang.Long(ids.get(n - 1)));
        if ~isempty(annotationListPerId)
            annotationList{n} = toMatlabList(annotationListPerId);
        end
    end
    annotations = annotationList;
end
