# Supplementary material for: Smad4 controls signaling robustness and morphogenesis by differentially contributing to the Nodal and BMP pathways
Source: Nat Commun. 2021 Nov 4;12:6374. doi: 10.1038/s41467-021-26486-3 (PMC8569018; doi:10.1038/s41467-021-26486-3)
Supplement: Supplementary file 10 — Software code [file 41467_2021_26486_MOESM10_ESM.zip › ALYtools-master 08.21/OMEROMatlab/annotations/getFileAnnotationContent.m]

function getFileAnnotationContent(session, fileAnnotation, path)
% GETFILEANNOTATIONCONTENT Reads the file content of a file annotation
%
%    getFileAnnotationContent(session, fileAnnotation, path) reads the file
%    content of the input file annotation and saves it to the file
%    specified by the input path.
%
%    getFileAnnotationContent(session, faid, path) reads the file content
%    of the file annotation specified by the input identifier and saves it
%    to the file specified by the input path.
%
%    Examples:
%
%        getFileAnnotationContent(session, fileAnnotation, path)
%        getFileAnnotationContent(session, faid, path)
%
% See also: GETFILEANNOTATIONS

% Copyright (C) 2013 University of Dundee & Open Microscopy Environment.
% All rights reserved.
%
% This program is free software; you can redistribute it and/or modify
% it under the terms of the GNU General Public License as published by
% the Free Software Foundation; either version 2 of the License, or
% (at your option) any later version.
%
% This program is distributed in the hope that it will be useful,
% but WITHOUT ANY WARRANTY; without even the implied warranty of
% MERCHANTABILITY or FITNESS FOR A PARTICULAR PURPOSE.  See the
% GNU General Public License for more details.
%
% You should have received a copy of the GNU General Public License along
% with this program; if not, write to the Free Software Foundation, Inc.,
% 51 Franklin Street, Fifth Floor, Boston, MA 02110-1301 USA.

% Input check
isLoadedFA = @(x) isa(x, 'omero.model.FileAnnotationI') && x.isLoaded();
ip = inputParser;
ip.addRequired('fileAnnotation', @(x) isLoadedFA(x) || isscalar(x));
ip.addRequired('path', @ischar);
ip.addParamValue('group', [], @(x) isscalar(x) && isnumeric(x));
ip.parse(fileAnnotation, path);


if ~isa(fileAnnotation, 'omero.model.FileAnnotationI'),
    % Load the file annotation from the server
    faID = ip.Results.fileAnnotation;
    fileAnnotation = getFileAnnotations(session, faID);
    assert(isLoadedFA(fileAnnotation),...
        'Could not load the file annotation: %u', faID);
end

getOriginalFileContent(session, fileAnnotation.getFile(), path);
