# Supplementary material for: Smad4 controls signaling robustness and morphogenesis by differentially contributing to the Nodal and BMP pathways
Source: Nat Commun. 2021 Nov 4;12:6374. doi: 10.1038/s41467-021-26486-3 (PMC8569018; doi:10.1038/s41467-021-26486-3)
Supplement: Supplementary file 10 — Software code [file 41467_2021_26486_MOESM10_ESM.zip › ALYtools-master 08.21/OMEROMatlab/getAnnotationTypes.m]

function types = getAnnotationTypes()
% GETANNOTATIONTYPES Return a dictionary of OMERO annotation types
%
%   types = getAnnotationTypes() returns a list of common annotations in
%   the OMERO model (tag, file...)
%
% See also: GETOBJECTTYPES, GETANNOTATIONS

% Copyright (C) 2013-2015 University of Dundee & Open Microscopy Environment.
% All rights reserved.
%
% This program is free software; you can redistribute it and/or modify
% it under the terms of the GNU General Public License as published by
% the Free Software Foundation; either version 2 of the License, or
% (at your option) any later version.
%
% This program is distributed in the hope that it will be useful,
% but WITHOUT ANY WARRANTY; without even the implied warranty of
% MERCHANTABILITY or FITNESS FOR A PARTICULAR PURPOSE.  See the
% GNU General Public License for more details.
%
% You should have received a copy of the GNU General Public License along
% with this program; if not, write to the Free Software Foundation, Inc.,
% 51 Franklin Street, Fifth Floor, Boston, MA 02110-1301 USA.

names = {'comment', 'double', 'file', 'long', 'map', 'tag', 'timestamp',...
    'xml'};
classnames = {'CommentAnnotation', 'DoubleAnnotation', 'FileAnnotation',...
    'LongAnnotation', 'MapAnnotation', 'TagAnnotation',...
    'TimestampAnnotation', 'XmlAnnotation'};
types = createObjectDictionary(names, classnames);
