# Supplementary material for: Smad4 controls signaling robustness and morphogenesis by differentially contributing to the Nodal and BMP pathways
Source: Nat Commun. 2021 Nov 4;12:6374. doi: 10.1038/s41467-021-26486-3 (PMC8569018; doi:10.1038/s41467-021-26486-3)
Supplement: Supplementary file 10 — Software code [file 41467_2021_26486_MOESM10_ESM.zip › ALYtools-master 08.21/TestData/CIDR/9.tif]

version https://git-lfs.github.com/spec/v1
oid sha256:150f884b66a3469841a6f763ae169a56a6a4c185c532a0eb59a3a1635b2cab7d
size 980167
