# Supplementary material for: Smad4 controls signaling robustness and morphogenesis by differentially contributing to the Nodal and BMP pathways
Source: Nat Commun. 2021 Nov 4;12:6374. doi: 10.1038/s41467-021-26486-3 (PMC8569018; doi:10.1038/s41467-021-26486-3)
Supplement: Supplementary file 10 — Software code [file 41467_2021_26486_MOESM10_ESM.zip › ALYtools-master 08.21/TestData/CIDR/8.tif]

version https://git-lfs.github.com/spec/v1
oid sha256:a851fe757e9ea88bd9e93dd3b58da9d34d80f117a1797b1841b6bac0174acb38
size 980167
