# Supplementary material for: Smad4 controls signaling robustness and morphogenesis by differentially contributing to the Nodal and BMP pathways
Source: Nat Commun. 2021 Nov 4;12:6374. doi: 10.1038/s41467-021-26486-3 (PMC8569018; doi:10.1038/s41467-021-26486-3)
Supplement: Supplementary file 10 — Software code [file 41467_2021_26486_MOESM10_ESM.zip › ALYtools-master 08.21/TestData/Per_Image_TCSPC_FLIM/ALYtools_settings.xml]

<?xml version="1.0" encoding="UTF-8" standalone="no"?>
<settings>
<DefaultDirectory>C:\Users\yalexand\ALYtools\TestData\Per_Image_TCSPC_FLIM\</DefaultDirectory>
<IcyDirectory>c:\ICY\</IcyDirectory>
<microns_per_pixel>1</microns_per_pixel>
<send_analysis_output_to_Icy>1</send_analysis_output_to_Icy>
<save_analysis_output_as_OMEtiff>0</save_analysis_output_as_OMEtiff>
<save_analysis_output_as_xls>0</save_analysis_output_as_xls>
<send_original_to_Icy_on_show>[false]</send_original_to_Icy_on_show>
<ALYtools_always_on_top>[false]</ALYtools_always_on_top>
<problem>per_image_TCSPC_FLIM</problem>
<g_scale>10</g_scale>
<g_threshold>5</g_threshold>
<g_smoothing>2</g_smoothing>
<g_min_area>9</g_min_area>
<g_rel_bg_scale>3</g_rel_bg_scale>
<f_scale>40</f_scale>
<f_threshold>0.7</f_threshold>
<f_smoothing>5</f_smoothing>
<f_min_area>400</f_min_area>
<f_rel_bg_scale>3</f_rel_bg_scale>
<c_scale>80</c_scale>
<c_threshold>3</c_threshold>
<c_smoothing>10</c_smoothing>
<c_min_area>500</c_min_area>
<c_rel_bg_scale>4</c_rel_bg_scale>
<GRANULE_TO_CELL_DISTANCE_THRESHOLD>20</GRANULE_TO_CELL_DISTANCE_THRESHOLD>
<TTO_ref_channel>1</TTO_ref_channel>
<TTO_threshold>0.1</TTO_threshold>
<TTO_smoothing_scale>120</TTO_smoothing_scale>
<TTO_Lmin>180</TTO_Lmin>
<TTO_Lmax>300</TTO_Lmax>
<TTO_Nmax>40000</TTO_Nmax>
<TTO_fL>100</TTO_fL>
<TTO_fH>6</TTO_fH>
<TTO_df>2</TTO_df>
<CIDR_ref_channel>1</CIDR_ref_channel>
<CIDR_ripple_scale>1</CIDR_ripple_scale>
<CIDR_ripple_threshold>0.05</CIDR_ripple_threshold>
<CIDR_rough_scale>6</CIDR_rough_scale>
<CIDR_rough_threshold>0.3</CIDR_rough_threshold>
<CIDR_smoothing_scale>16</CIDR_smoothing_scale>
<CIDR_Nmax>500</CIDR_Nmax>
<PR_ref_channel>1</PR_ref_channel>
<PR_coloc_channel>2</PR_coloc_channel>
<PR_K>2.5</PR_K>
<PR_S1>7</PR_S1>
<PR_S2>20</PR_S2>
<PR_a>0.3</PR_a>
<PR_t>0.3</PR_t>
<PR_mode>Peak</PR_mode>
<PR_min_size>4</PR_min_size>
<HL1_sgm_minimal_radius>4</HL1_sgm_minimal_radius>
<HL1_sgm_stdT_threshold>5</HL1_sgm_stdT_threshold>
<HL1_sgm_I_threshold>0.7</HL1_sgm_I_threshold>
<HL1_sgm_mode>Intensity std only</HL1_sgm_mode>
<HL1_binning_radius>6</HL1_binning_radius>
<HL1_ref_channel>2</HL1_ref_channel>
<HL1_TD_avreraging_size>40</HL1_TD_avreraging_size>
<HL1_df>2</HL1_df>
<HL1_min_std_T>5</HL1_min_std_T>
<HL1_dynamic_amplitude_threshold>6</HL1_dynamic_amplitude_threshold>
<HL1_calculate_phasemap>1</HL1_calculate_phasemap>
<HL1_TD_smoothing_size>0</HL1_TD_smoothing_size>
<HL1_invert_input>[false]</HL1_invert_input>
<HL1_MINPEAKDISTANCE>11</HL1_MINPEAKDISTANCE>
<HL1_MINPEAKHEIGHT_std_factor>0.5</HL1_MINPEAKHEIGHT_std_factor>
<HL1_delineate_wave_front>[false]</HL1_delineate_wave_front>
<HL1_create_LF_movie>0</HL1_create_LF_movie>
<HL1_create_frame_indexed_excited_regions_movie>0</HL1_create_frame_indexed_excited_regions_movie>
<H1_isochrones_map_step>2</H1_isochrones_map_step>
<NC_chNuc>1</NC_chNuc>
<NC_chCell>2</NC_chCell>
<NC_bckg_subtraction_proportion>1</NC_bckg_subtraction_proportion>
<NC_bckg_dilation_size>Inf</NC_bckg_dilation_size>
<NC_cell_smoothing_radius>5</NC_cell_smoothing_radius>
<NC_cell_rg_std_factor_int>0.5</NC_cell_rg_std_factor_int>
<NC_cell_rg_std_factor_out>0.5</NC_cell_rg_std_factor_out>
<NC_cell_overpeak_ratio>1</NC_cell_overpeak_ratio>
<NC_nuc_scale>200</NC_nuc_scale>
<NC_nuc_threshold>0.05</NC_nuc_threshold>
<NC_nuc_smoothing>5</NC_nuc_smoothing>
<NC_nuc_min_area>100</NC_nuc_min_area>
<NC_nuc_rel_bg_scale>2.5</NC_nuc_rel_bg_scale>
<NC_nuc_breacking_distmap_smoothing_scale>6</NC_nuc_breacking_distmap_smoothing_scale>
<expar/>
<MPHG_chNuc>1</MPHG_chNuc>
<MPHG_chCell>4</MPHG_chCell>
<MPHG_chGran>2</MPHG_chGran>
<MPHG_nuc_scale>11.86515</MPHG_nuc_scale>
<MPHG_nuc_threshold>1</MPHG_nuc_threshold>
<MPHG_nuc_smoothing_scale>1.7578</MPHG_nuc_smoothing_scale>
<MPHG_nuc_min_area>77.246521</MPHG_nuc_min_area>
<MPHG_nuc_rel_bg_scale>2.5</MPHG_nuc_rel_bg_scale>
<MPHG_cell_smoothing_radius>1.31835</MPHG_cell_smoothing_radius>
<MPHG_cell_rg_std_factor_int>0.5</MPHG_cell_rg_std_factor_int>
<MPHG_cell_rg_std_factor_out>0.5</MPHG_cell_rg_std_factor_out>
<MPHG_cell_overpeak_ratio>1.5</MPHG_cell_overpeak_ratio>
<MPHG_minimal_gran_size>0.386232605</MPHG_minimal_gran_size>
<MPHG_gran_overpeak_ratio>1</MPHG_gran_overpeak_ratio>
<per_image_TCSPC_FLIM_irf>[0;0;0;0;0;0;0;0;0;0;0;0;0;0;0;0;0;0;0;0;0;0;0;0;0;0;0;0;0;0;0;0;0;0;0;0;0;0;0;0;0;0;0;0;0;0;0;0;0;0;0;0;0;0;0;0;0;0;0;0;0;0;0;0;0;0;0;0;0;0;0;0;0;0;0;0;0;0;0;0;0;0;0;0;0;0;0;0;0;0;0;0;0;0;0;0;0;0;0;0;0;0;0;0;0;0;0;0;0;0;0;0;0;0;0;0;0;0;0;0;0;0;0;0;0;0;0;0;0;0;0;0;0;0;4.37227279484422e-06;0;4.37227279484422e-06;0;0;0;0;0;0;0;0;4.37227279484422e-06;0;0;4.37227279484422e-06;0;4.37227279484422e-06;0;0;0;4.37227279484422e-06;0;4.37227279484422e-06;4.37227279484422e-06;4.37227279484422e-06;4.37227279484422e-06;0;4.37227279484422e-06;4.37227279484422e-06;0;0;4.37227279484422e-06;0;0;0;0;0;0;4.37227279484422e-06;0;0;0;0;0;0;4.37227279484422e-06;0;0;4.37227279484422e-06;0;0;0;4.37227279484422e-06;0;0;0;0;0;8.74454558968843e-06;0;8.74454558968843e-06;0;8.74454558968843e-06;8.74454558968843e-06;0;0;4.37227279484422e-06;0;0;4.37227279484422e-06;0;8.74454558968843e-06;0;0;0;8.74454558968843e-06;8.74454558968843e-06;4.37227279484422e-06;0;4.37227279484422e-06;8.74454558968843e-06;0;4.37227279484422e-06;4.37227279484422e-06;0;4.37227279484422e-06;0;0;0;1.31168183845326e-05;0;4.37227279484422e-06;0;4.37227279484422e-06;0;4.37227279484422e-06;0;4.37227279484422e-06;0;0;0;4.37227279484422e-06;4.37227279484422e-06;0;4.37227279484422e-06;0;0;4.37227279484422e-06;8.74454558968843e-06;0;4.37227279484422e-06;4.37227279484422e-06;0;4.37227279484422e-06;4.37227279484422e-06;0;0;4.37227279484422e-06;0;8.74454558968843e-06;4.37227279484422e-06;0;0;0;4.37227279484422e-06;0;0;0;0;1.31168183845326e-05;0;0;0;0;0;0;4.37227279484422e-06;4.37227279484422e-06;4.37227279484422e-06;4.37227279484422e-06;0;8.74454558968843e-06;0;8.74454558968843e-06;0;4.37227279484422e-06;0;1.31168183845326e-05;0;1.31168183845326e-05;8.74454558968843e-06;0;0;0;0;0;4.37227279484422e-06;0;0;4.37227279484422e-06;0;4.37227279484422e-06;0;4.37227279484422e-06;4.37227279484422e-06;0;0;8.74454558968843e-06;4.37227279484422e-06;4.37227279484422e-06;4.37227279484422e-06;0;0;0;4.37227279484422e-06;0;0;4.37227279484422e-06;8.74454558968843e-06;0;0;0;0;4.37227279484422e-06;0;0;4.37227279484422e-06;4.37227279484422e-06;4.37227279484422e-06;4.37227279484422e-06;4.37227279484422e-06;0;0;0;0;8.74454558968843e-06;0;0;0;1.74890911793769e-05;4.37227279484422e-06;0;0;0;8.74454558968843e-06;4.37227279484422e-06;4.37227279484422e-06;0;1.31168183845326e-05;0;1.31168183845326e-05;1.31168183845326e-05;0;4.37227279484422e-06;0;0;4.37227279484422e-06;4.37227279484422e-06;4.37227279484422e-06;0;4.37227279484422e-06;4.37227279484422e-06;8.74454558968843e-06;1.31168183845326e-05;0;0;4.37227279484422e-06;0;8.74454558968843e-06;0;0;0;0;0;2.18613639742211e-05;4.37227279484422e-06;4.37227279484422e-06;0;4.37227279484422e-06;0;8.74454558968843e-06;0;4.37227279484422e-06;8.74454558968843e-06;4.37227279484422e-06;0;0;0;0;4.37227279484422e-06;0;4.37227279484422e-06;4.37227279484422e-06;0;1.74890911793769e-05;8.74454558968843e-06;0;4.37227279484422e-06;4.37227279484422e-06;4.37227279484422e-06;0;4.37227279484422e-06;0;4.37227279484422e-06;0;4.37227279484422e-06;0;0;0;4.37227279484422e-06;4.37227279484422e-06;0;4.37227279484422e-06;0;0;4.37227279484422e-06;0;0;0;0;4.37227279484422e-06;0;0;0;8.74454558968843e-06;4.37227279484422e-06;0;4.37227279484422e-06;0;0;4.37227279484422e-06;4.37227279484422e-06;0;0;4.37227279484422e-06;4.37227279484422e-06;1.31168183845326e-05;2.18613639742211e-05;0;0;1.31168183845326e-05;0;0;0;0;8.74454558968843e-06;4.37227279484422e-06;0;0;0;8.74454558968843e-06;8.74454558968843e-06;8.74454558968843e-06;4.37227279484422e-06;0;1.31168183845326e-05;0;1.31168183845326e-05;0;4.37227279484422e-06;0;8.74454558968843e-06;0;0;4.37227279484422e-06;4.37227279484422e-06;0;0;0;4.37227279484422e-06;0;0;0;4.37227279484422e-06;4.37227279484422e-06;4.37227279484422e-06;0;4.37227279484422e-06;4.37227279484422e-06;0;0;4.37227279484422e-06;0;4.37227279484422e-06;4.37227279484422e-06;4.37227279484422e-06;1.74890911793769e-05;0;0;0;0;0;0;0;0;0;0;1.31168183845326e-05;0;0;0;4.37227279484422e-06;0;0;8.74454558968843e-06;4.37227279484422e-06;0;0;0;0;8.74454558968843e-06;0;4.37227279484422e-06;0;8.74454558968843e-06;4.37227279484422e-06;0;4.37227279484422e-06;1.31168183845326e-05;8.74454558968843e-06;8.74454558968843e-06;0;8.74454558968843e-06;0;0;0;8.74454558968843e-06;0;0;4.37227279484422e-06;8.74454558968843e-06;4.37227279484422e-06;0;0;4.37227279484422e-06;4.37227279484422e-06;0;4.37227279484422e-06;8.74454558968843e-06;0;0;4.37227279484422e-06;4.37227279484422e-06;4.37227279484422e-06;0;0;4.37227279484422e-06;0;0;0;0;0;4.37227279484422e-06;1.31168183845326e-05;4.37227279484422e-06;8.74454558968843e-06;4.37227279484422e-06;4.37227279484422e-06;0;4.37227279484422e-06;0;4.37227279484422e-06;4.37227279484422e-06;4.37227279484422e-06;4.37227279484422e-06;8.74454558968843e-06;0;4.37227279484422e-06;4.37227279484422e-06;4.37227279484422e-06;0;4.37227279484422e-06;4.37227279484422e-06;4.37227279484422e-06;1.31168183845326e-05;1.31168183845326e-05;8.74454558968843e-06;0;0;4.37227279484422e-06;8.74454558968843e-06;8.74454558968843e-06;0;8.74454558968843e-06;8.74454558968843e-06;4.37227279484422e-06;4.37227279484422e-06;4.37227279484422e-06;0;1.31168183845326e-05;4.37227279484422e-06;0;4.37227279484422e-06;8.74454558968843e-06;0;8.74454558968843e-06;1.31168183845326e-05;8.74454558968843e-06;4.37227279484422e-06;4.37227279484422e-06;0;0;4.37227279484422e-06;0;1.31168183845326e-05;0;4.37227279484422e-06;8.74454558968843e-06;4.37227279484422e-06;4.37227279484422e-06;4.37227279484422e-06;0;4.37227279484422e-06;0;0;0;4.37227279484422e-06;0;0;8.74454558968843e-06;0;4.37227279484422e-06;8.74454558968843e-06;0;4.37227279484422e-06;4.37227279484422e-06;4.37227279484422e-06;0;0;0;0;4.37227279484422e-06;4.37227279484422e-06;8.74454558968843e-06;4.37227279484422e-06;4.37227279484422e-06;4.37227279484422e-06;0;0;4.37227279484422e-06;0;8.74454558968843e-06;8.74454558968843e-06;0;8.74454558968843e-06;4.37227279484422e-06;1.31168183845326e-05;4.37227279484422e-06;4.37227279484422e-06;4.37227279484422e-06;4.37227279484422e-06;0;0;0;4.37227279484422e-06;4.37227279484422e-06;0;0;0;0;8.74454558968843e-06;8.74454558968843e-06;8.74454558968843e-06;0;0;4.37227279484422e-06;1.31168183845326e-05;8.74454558968843e-06;8.74454558968843e-06;0;0;4.37227279484422e-06;8.74454558968843e-06;8.74454558968843e-06;0;4.37227279484422e-06;1.31168183845326e-05;4.37227279484422e-06;4.37227279484422e-06;0;0;4.37227279484422e-06;0;4.37227279484422e-06;4.37227279484422e-06;0;4.37227279484422e-06;4.37227279484422e-06;4.37227279484422e-06;0;0;4.37227279484422e-06;4.37227279484422e-06;0;8.74454558968843e-06;8.74454558968843e-06;4.37227279484422e-06;4.37227279484422e-06;1.31168183845326e-05;4.37227279484422e-06;4.37227279484422e-06;0;4.37227279484422e-06;1.31168183845326e-05;0;4.37227279484422e-06;4.37227279484422e-06;2.18613639742211e-05;8.74454558968843e-06;4.37227279484422e-06;0;4.37227279484422e-06;4.37227279484422e-06;4.37227279484422e-06;4.37227279484422e-06;4.37227279484422e-06;4.37227279484422e-06;4.37227279484422e-06;8.74454558968843e-06;4.37227279484422e-06;8.74454558968843e-06;0;8.74454558968843e-06;8.74454558968843e-06;0;4.37227279484422e-06;0;0;0;0;4.37227279484422e-06;4.37227279484422e-06;0;0;0;4.37227279484422e-06;8.74454558968843e-06;4.37227279484422e-06;0;4.37227279484422e-06;4.37227279484422e-06;4.37227279484422e-06;0;2.18613639742211e-05;4.37227279484422e-06;1.74890911793769e-05;4.37227279484422e-06;8.74454558968843e-06;2.62336367690653e-05;1.31168183845326e-05;3.93504551535979e-05;2.18613639742211e-05;2.18613639742211e-05;3.49781823587537e-05;4.37227279484422e-05;9.18177286917285e-05;9.61900014865727e-05;6.55840919226632e-05;0.000118051365460794;0.000109306819871105;0.000157401820614392;0.000131168183845326;0.000148657275024703;0.000192380002973145;0.000144285002229859;0.000179263184588613;0.000201124548562834;0.000188007730178301;0.000240475003716432;0.00019675227576799;0.000253591822100965;0.000240475003716432;0.000205496821357678;0.000236102730921588;0.00019675227576799;0.00019675227576799;0.000205496821357678;0.000174890911793769;0.000214241366947367;0.000253591822100965;0.000292942277254562;0.00033229273240816;0.000432855006689577;0.000507183644201929;0.000677702283200853;0.000625235009662723;0.000760775466302894;0.00092254955971213;0.000913805014122441;0.00108869592591621;0.00121111956417185;0.00138601047596562;0.00163523002527174;0.0019281723025263;0.00180574866427066;0.00234791049083134;0.00263210822249622;0.00311305822992908;0.0038956950602062;0.00451218552427923;0.00519426008027493;0.00639226282606224;0.00787883557630928;0.00924298468830067;0.0109962660790332;0.0132173806588141;0.0147301870458302;0.0166102643476132;0.0202742289496926;0.0224734821654993;0.0255996572138129;0.0297183381865561;0.0318214014008762;0.0343573196218858;0.0377676924018643;0.0393023601528547;0.0414316570039438;0.0428482733894733;0.0441162324999781;0.0437795674947751;0.0433204788513165;0.0421355929239137;0.0397395874323391;0.0374353996694562;0.0341255891637591;0.0306277709278837;0.0281137140708483;0.0247077135636647;0.021415392149147;0.0178082670934005;0.0156265029687732;0.0131561688396862;0.0109350542599054;0.00919051741476254;0.00762961602700316;0.00664585464816321;0.00557027554063153;0.00489694553022552;0.00407933051758965;0.00345846778072177;0.00282448822546936;0.00240037776436947;0.0021948809430118;0.00171393093557893;0.00159150729732329;0.00154778456937485;0.00140349956714499;0.00130293729286358;0.000935666378096662;0.00100999501560901;0.000821987285430713;0.000905060468532753;0.000830731831020401;0.000821987285430713;0.000721425011149296;0.000633979555252411;0.00061211819127819;0.000651468646431788;0.000677702283200853;0.000568395463329748;0.000594629100098813;0.000463460916253487;0.000550906372150371;0.000577140008919437;0.00055965091774006;0.000546534099355527;0.000485322280227708;0.000498439098612241;0.00055965091774006;0.000498439098612241;0.000428482733894733;0.000485322280227708;0.00044597182507411;0.000349781823587537;0.000419738188305045;0.000406621369920512;0.000380387733151447;0.000410993642715356;0.000389132278741135;0.000323548186818472;0.000397876824330824;0.000384760005946291;0.000319175914023628;0.000367270914766914;0.00027982545887003;0.000358526369177226;0.000271080913280341;0.000292942277254562;0.000314803641228784;0.000323548186818472;0.000349781823587537;0.000297314550049407;0.000253591822100965;0.000266708640485497;0.000271080913280341;0.000209869094152522;0.000275453186075186;0.000227358185331899;0.000301686822844251;0.000292942277254562;0.000345409550792693;0.000297314550049407;0.000284197731664874;0.000266708640485497;0.000231730458126743;0.000222985912537055;0.000231730458126743;0.000192380002973145;0.000275453186075186;0.000240475003716432;0.000288570004459718;0.000310431368433939;0.000288570004459718;0.00027982545887003;0.000310431368433939;0.000336665005203005;0.000323548186818472;0.000310431368433939;0.000271080913280341;0.000354154096382381;0.000345409550792693;0.000406621369920512;0.000406621369920512;0.000537789553765839;0.000367270914766914;0.000441599552279266;0.000376015460356603;0.00047657773463802;0.000397876824330824;0.000467833189048331;0.000380387733151447;0.000384760005946291;0.000371643187561758;0.000336665005203005;0.000271080913280341;0.000371643187561758;0.000314803641228784;0.000174890911793769;0.000222985912537055;0.000183635457383457;0.000244847276511276;0.000157401820614392;0.000126795911050482;0.000161774093409236;0.000135540456640171;0.000161774093409236;9.18177286917285e-05;7.87009103071959e-05;8.74454558968843e-05;6.55840919226632e-05;6.99563647175074e-05;4.80950007432864e-05;4.80950007432864e-05;3.93504551535979e-05;4.80950007432864e-05;3.49781823587537e-05;5.24672735381306e-05;4.37227279484422e-05;4.37227279484422e-05;3.93504551535979e-05;3.49781823587537e-05;2.62336367690653e-05;4.37227279484422e-05;3.49781823587537e-05;2.62336367690653e-05;1.74890911793769e-05;3.93504551535979e-05;3.06059095639095e-05;2.62336367690653e-05;8.74454558968843e-06;0;1.74890911793769e-05;8.74454558968843e-06;2.62336367690653e-05;2.62336367690653e-05;2.62336367690653e-05;1.74890911793769e-05;1.31168183845326e-05;2.62336367690653e-05;8.74454558968843e-06;1.74890911793769e-05;1.31168183845326e-05;8.74454558968843e-06;1.74890911793769e-05;2.18613639742211e-05;2.62336367690653e-05;4.37227279484422e-06;1.31168183845326e-05;4.37227279484422e-06;1.74890911793769e-05;4.37227279484422e-06;0;2.18613639742211e-05;1.31168183845326e-05;1.74890911793769e-05;2.18613639742211e-05;8.74454558968843e-06;8.74454558968843e-06;8.74454558968843e-06;8.74454558968843e-06;4.37227279484422e-06;4.37227279484422e-06;8.74454558968843e-06;1.31168183845326e-05;1.74890911793769e-05;0;4.37227279484422e-06;0;1.31168183845326e-05;0;1.74890911793769e-05;2.62336367690653e-05;8.74454558968843e-06;4.37227279484422e-06;4.37227279484422e-06;1.31168183845326e-05;4.37227279484422e-06;2.18613639742211e-05;8.74454558968843e-06;4.37227279484422e-06;4.37227279484422e-06;1.31168183845326e-05;8.74454558968843e-06;0;4.37227279484422e-06;8.74454558968843e-06;1.74890911793769e-05;8.74454558968843e-06;8.74454558968843e-06;8.74454558968843e-06;8.74454558968843e-06;4.37227279484422e-06;1.74890911793769e-05;1.31168183845326e-05;8.74454558968843e-06;2.18613639742211e-05;1.31168183845326e-05;4.37227279484422e-06;4.37227279484422e-06;0;8.74454558968843e-06;1.74890911793769e-05;4.37227279484422e-06;4.37227279484422e-06;1.31168183845326e-05;1.31168183845326e-05;1.74890911793769e-05;1.31168183845326e-05;8.74454558968843e-06;4.37227279484422e-06;8.74454558968843e-06;0;8.74454558968843e-06;0;8.74454558968843e-06;8.74454558968843e-06;1.31168183845326e-05;8.74454558968843e-06;4.37227279484422e-06;0;0;0;0;0;8.74454558968843e-06;4.37227279484422e-06;4.37227279484422e-06;1.31168183845326e-05;4.37227279484422e-06;8.74454558968843e-06;4.37227279484422e-06;4.37227279484422e-06;8.74454558968843e-06;0;4.37227279484422e-06;4.37227279484422e-06;0;1.31168183845326e-05;4.37227279484422e-06;0;0;8.74454558968843e-06;0;4.37227279484422e-06;4.37227279484422e-06;8.74454558968843e-06;0;0;8.74454558968843e-06;4.37227279484422e-06;0;0;4.37227279484422e-06;0;0;4.37227279484422e-06;0;0;0;8.74454558968843e-06;8.74454558968843e-06;0;0;4.37227279484422e-06;8.74454558968843e-06;8.74454558968843e-06;0;8.74454558968843e-06;4.37227279484422e-06;0;4.37227279484422e-06;0;0;0;0;0;8.74454558968843e-06;0;0;0;4.37227279484422e-06;4.37227279484422e-06;4.37227279484422e-06;4.37227279484422e-06;0;4.37227279484422e-06;0;0;8.74454558968843e-06;8.74454558968843e-06;4.37227279484422e-06;8.74454558968843e-06;4.37227279484422e-06;0;4.37227279484422e-06;8.74454558968843e-06;8.74454558968843e-06;0;0;0;0;8.74454558968843e-06;0;4.37227279484422e-06;4.37227279484422e-06;8.74454558968843e-06;0;4.37227279484422e-06;0;0;8.74454558968843e-06;8.74454558968843e-06;0;4.37227279484422e-06;0;4.37227279484422e-06;0;0;0;0;4.37227279484422e-06;1.31168183845326e-05;4.37227279484422e-06;0;0;0;4.37227279484422e-06;4.37227279484422e-06;4.37227279484422e-06;0;8.74454558968843e-06;4.37227279484422e-06;0;4.37227279484422e-06;4.37227279484422e-06;0;4.37227279484422e-06;0;4.37227279484422e-06;0;4.37227279484422e-06;0;1.31168183845326e-05;4.37227279484422e-06;8.74454558968843e-06;4.37227279484422e-06;0;4.37227279484422e-06;0;0;0;4.37227279484422e-06;4.37227279484422e-06;4.37227279484422e-06;4.37227279484422e-06;0;0;0;0;8.74454558968843e-06;0;8.74454558968843e-06;4.37227279484422e-06;0;4.37227279484422e-06;0;0;0;8.74454558968843e-06;4.37227279484422e-06;4.37227279484422e-06;0;0;4.37227279484422e-06;0;0;0;0;0;0;0;0;8.74454558968843e-06;0;4.37227279484422e-06;8.74454558968843e-06;4.37227279484422e-06;4.37227279484422e-06;8.74454558968843e-06;0;0;8.74454558968843e-06;0;8.74454558968843e-06;4.37227279484422e-06;0;8.74454558968843e-06;0;0;4.37227279484422e-06;0;8.74454558968843e-06;0;4.37227279484422e-06;4.37227279484422e-06;0;4.37227279484422e-06;4.37227279484422e-06;4.37227279484422e-06;1.31168183845326e-05;0;8.74454558968843e-06;0;8.74454558968843e-06;8.74454558968843e-06;4.37227279484422e-06;0;0;8.74454558968843e-06;4.37227279484422e-06;4.37227279484422e-06;4.37227279484422e-06;0;4.37227279484422e-06;4.37227279484422e-06;0;0;4.37227279484422e-06;0;4.37227279484422e-06;8.74454558968843e-06;0;4.37227279484422e-06;4.37227279484422e-06;0;0;0;0;8.74454558968843e-06;0;0;4.37227279484422e-06;0;0;4.37227279484422e-06;0;1.31168183845326e-05;0;8.74454558968843e-06;0;0;1.31168183845326e-05;4.37227279484422e-06;0;4.37227279484422e-06;0;4.37227279484422e-06;1.31168183845326e-05;0;4.37227279484422e-06;4.37227279484422e-06;4.37227279484422e-06;0;8.74454558968843e-06;0;0;0;0;0;0;4.37227279484422e-06;4.37227279484422e-06;0;4.37227279484422e-06;0;4.37227279484422e-06;0;0;0;0;0;0;4.37227279484422e-06;4.37227279484422e-06;1.31168183845326e-05;4.37227279484422e-06;0;4.37227279484422e-06;0;0;0;4.37227279484422e-06;4.37227279484422e-06;0;4.37227279484422e-06;8.74454558968843e-06;0;0;4.37227279484422e-06;0;0;0;4.37227279484422e-06;0;4.37227279484422e-06;0;4.37227279484422e-06;0;4.37227279484422e-06;1.31168183845326e-05;0;4.37227279484422e-06;4.37227279484422e-06;4.37227279484422e-06;4.37227279484422e-06;0;0;4.37227279484422e-06;4.37227279484422e-06;4.37227279484422e-06;0;4.37227279484422e-06;4.37227279484422e-06;0;0;0;0;8.74454558968843e-06;4.37227279484422e-06;0;0;4.37227279484422e-06;0;8.74454558968843e-06;0;4.37227279484422e-06;8.74454558968843e-06;4.37227279484422e-06;0;4.37227279484422e-06;8.74454558968843e-06;0;0;0;0;0;0;4.37227279484422e-06;0;0;1.31168183845326e-05;4.37227279484422e-06;0;4.37227279484422e-06;4.37227279484422e-06;0;0;8.74454558968843e-06;4.37227279484422e-06;0;0;4.37227279484422e-06;0;0;0;0;0;0;0;4.37227279484422e-06;4.37227279484422e-06;0;0;0;0;8.74454558968843e-06;4.37227279484422e-06;4.37227279484422e-06;4.37227279484422e-06;0;0;0;1.74890911793769e-05;8.74454558968843e-06;0;0;0;0;0;0;0;4.37227279484422e-06;4.37227279484422e-06;0;8.74454558968843e-06;0;4.37227279484422e-06;0;0;1.31168183845326e-05;4.37227279484422e-06;8.74454558968843e-06;4.37227279484422e-06;4.37227279484422e-06;4.37227279484422e-06;0;4.37227279484422e-06;4.37227279484422e-06;4.37227279484422e-06;4.37227279484422e-06;4.37227279484422e-06;0;0;8.74454558968843e-06;8.74454558968843e-06;8.74454558968843e-06;4.37227279484422e-06;0;4.37227279484422e-06;8.74454558968843e-06;4.37227279484422e-06;4.37227279484422e-06;0;4.37227279484422e-06;0;0;8.74454558968843e-06;0;8.74454558968843e-06;0;4.37227279484422e-06;1.74890911793769e-05;4.37227279484422e-06;4.37227279484422e-06;4.37227279484422e-06;0;4.37227279484422e-06;4.37227279484422e-06;0;8.74454558968843e-06;4.37227279484422e-06;4.37227279484422e-06;0;0;0;4.37227279484422e-06;0;4.37227279484422e-06;0;4.37227279484422e-06;4.37227279484422e-06;8.74454558968843e-06;4.37227279484422e-06;0;8.74454558968843e-06;0;4.37227279484422e-06;4.37227279484422e-06;0;8.74454558968843e-06;0;0;0;0;0;4.37227279484422e-06;4.37227279484422e-06;8.74454558968843e-06;0;4.37227279484422e-06;0;4.37227279484422e-06;0;4.37227279484422e-06;4.37227279484422e-06;1.31168183845326e-05;4.37227279484422e-06;8.74454558968843e-06;4.37227279484422e-06;4.37227279484422e-06;4.37227279484422e-06;0;4.37227279484422e-06;0;0;0;4.37227279484422e-06;0;4.37227279484422e-06;0;4.37227279484422e-06;0;0;1.31168183845326e-05;1.31168183845326e-05;0;0;0;0;0;0;0;0;0;8.74454558968843e-06;0;0;0;4.37227279484422e-06;0;0;4.37227279484422e-06;8.74454558968843e-06;4.37227279484422e-06;4.37227279484422e-06;0;0;0;0;1.31168183845326e-05;0;0;0;0;0;4.37227279484422e-06;0;4.37227279484422e-06;4.37227279484422e-06;0;4.37227279484422e-06;4.37227279484422e-06;0;0;0;8.74454558968843e-06;8.74454558968843e-06;0;8.74454558968843e-06;0;0;4.37227279484422e-06;8.74454558968843e-06;4.37227279484422e-06;0;0;4.37227279484422e-06;4.37227279484422e-06;8.74454558968843e-06;0;4.37227279484422e-06;0;0;0;0;4.37227279484422e-06;0;0;4.37227279484422e-06;4.37227279484422e-06;1.31168183845326e-05;0;0;0;0;8.74454558968843e-06;4.37227279484422e-06;0;8.74454558968843e-06;0;8.74454558968843e-06;8.74454558968843e-06;4.37227279484422e-06;0;4.37227279484422e-06;0;4.37227279484422e-06;4.37227279484422e-06;0;0;4.37227279484422e-06;0;4.37227279484422e-06;0;0;8.74454558968843e-06;4.37227279484422e-06;0;4.37227279484422e-06;4.37227279484422e-06;8.74454558968843e-06;0;4.37227279484422e-06;0;0;1.31168183845326e-05;0;0;0;4.37227279484422e-06;4.37227279484422e-06;4.37227279484422e-06;4.37227279484422e-06;8.74454558968843e-06;4.37227279484422e-06;0;4.37227279484422e-06;0;0;0;1.31168183845326e-05;0;0;0;4.37227279484422e-06;8.74454558968843e-06;4.37227279484422e-06;0;0;0;8.74454558968843e-06;4.37227279484422e-06;4.37227279484422e-06;8.74454558968843e-06;4.37227279484422e-06;0;4.37227279484422e-06;4.37227279484422e-06;0;0;4.37227279484422e-06;0;0;0;0;4.37227279484422e-06;4.37227279484422e-06;0;0;4.37227279484422e-06;0;0;0;4.37227279484422e-06;4.37227279484422e-06;8.74454558968843e-06;4.37227279484422e-06;0;8.74454558968843e-06;0;0;4.37227279484422e-06;4.37227279484422e-06;8.74454558968843e-06;4.37227279484422e-06;4.37227279484422e-06;8.74454558968843e-06;4.37227279484422e-06;4.37227279484422e-06;0;8.74454558968843e-06;0;0;4.37227279484422e-06;0;0;4.37227279484422e-06;4.37227279484422e-06;4.37227279484422e-06;0;4.37227279484422e-06;0;4.37227279484422e-06;0;4.37227279484422e-06;4.37227279484422e-06;0;4.37227279484422e-06;8.74454558968843e-06;8.74454558968843e-06;0;0;0;0;4.37227279484422e-06;0;0;4.37227279484422e-06;0;0;0;0;0;0;0;4.37227279484422e-06;0;4.37227279484422e-06;4.37227279484422e-06;0;0;4.37227279484422e-06;0;8.74454558968843e-06;0;4.37227279484422e-06;4.37227279484422e-06;4.37227279484422e-06;4.37227279484422e-06;0;0;4.37227279484422e-06;8.74454558968843e-06;8.74454558968843e-06;4.37227279484422e-06;4.37227279484422e-06;0;4.37227279484422e-06;0;4.37227279484422e-06;0;0;0;4.37227279484422e-06;4.37227279484422e-06;8.74454558968843e-06;1.31168183845326e-05;0;0;8.74454558968843e-06;4.37227279484422e-06;8.74454558968843e-06;8.74454558968843e-06;0;4.37227279484422e-06;0;4.37227279484422e-06;0;0;0;0;4.37227279484422e-06;0;0;1.31168183845326e-05;0;0;4.37227279484422e-06;0;0;4.37227279484422e-06;1.31168183845326e-05;0;0;0;0;0;4.37227279484422e-06;4.37227279484422e-06;0;0;1.31168183845326e-05;4.37227279484422e-06;8.74454558968843e-06;0;0;0;0;0;0;0;8.74454558968843e-06;4.37227279484422e-06;0;0;8.74454558968843e-06;0;8.74454558968843e-06;0;4.37227279484422e-06;0;0;4.37227279484422e-06;4.37227279484422e-06;4.37227279484422e-06;0;0;8.74454558968843e-06;0;0;4.37227279484422e-06;8.74454558968843e-06;4.37227279484422e-06;0;4.37227279484422e-06;4.37227279484422e-06;4.37227279484422e-06;0;4.37227279484422e-06;4.37227279484422e-06;8.74454558968843e-06;4.37227279484422e-06;4.37227279484422e-06;0;0;0;4.37227279484422e-06;0;4.37227279484422e-06;0;8.74454558968843e-06;8.74454558968843e-06;4.37227279484422e-06;4.37227279484422e-06;0;4.37227279484422e-06;0;0;4.37227279484422e-06;4.37227279484422e-06;0;8.74454558968843e-06;1.74890911793769e-05;4.37227279484422e-06;0;0;0;0;0;0;4.37227279484422e-06;0;0;0;4.37227279484422e-06;0;8.74454558968843e-06;0;0;0;4.37227279484422e-06;0;0;8.74454558968843e-06;0;0;4.37227279484422e-06;0;4.37227279484422e-06;0;8.74454558968843e-06;0;0;0;0;0;0;0;0;8.74454558968843e-06;4.37227279484422e-06;0;0;8.74454558968843e-06;0;4.37227279484422e-06;0;4.37227279484422e-06;0;4.37227279484422e-06;4.37227279484422e-06;4.37227279484422e-06;4.37227279484422e-06;0;4.37227279484422e-06;0;4.37227279484422e-06;4.37227279484422e-06;0;0;4.37227279484422e-06;0;4.37227279484422e-06;4.37227279484422e-06;1.31168183845326e-05;0;0;0;0;4.37227279484422e-06;0;4.37227279484422e-06;4.37227279484422e-06;8.74454558968843e-06;0;0;1.31168183845326e-05;0;0;0;0;4.37227279484422e-06;0;4.37227279484422e-06;0;2.62336367690653e-05;0;0;0;8.74454558968843e-06;0;4.37227279484422e-06;4.37227279484422e-06;4.37227279484422e-06;4.37227279484422e-06;4.37227279484422e-06;8.74454558968843e-06;0;4.37227279484422e-06;0;4.37227279484422e-06;8.74454558968843e-06;0;4.37227279484422e-06;0;0;4.37227279484422e-06;0;0;0;0;4.37227279484422e-06;4.37227279484422e-06;8.74454558968843e-06;0;8.74454558968843e-06;4.37227279484422e-06;4.37227279484422e-06;0;0;8.74454558968843e-06;0;0;4.37227279484422e-06;4.37227279484422e-06;8.74454558968843e-06;4.37227279484422e-06;8.74454558968843e-06;0;4.37227279484422e-06;0;4.37227279484422e-06;0;0;8.74454558968843e-06;0;0;0;4.37227279484422e-06;4.37227279484422e-06;0;1.31168183845326e-05;0;4.37227279484422e-06;0;0;4.37227279484422e-06;1.31168183845326e-05;0;0;0;0;0;8.74454558968843e-06;4.37227279484422e-06;4.37227279484422e-06;0;4.37227279484422e-06;8.74454558968843e-06;0;4.37227279484422e-06;1.31168183845326e-05;0;0;1.74890911793769e-05;4.37227279484422e-06;0;4.37227279484422e-06;4.37227279484422e-06;0;4.37227279484422e-06;0;0;1.74890911793769e-05;4.37227279484422e-06;8.74454558968843e-06;0;0;4.37227279484422e-06;0;1.74890911793769e-05;4.37227279484422e-06;4.37227279484422e-06;8.74454558968843e-06;0;0;0;4.37227279484422e-06;0;0;0;8.74454558968843e-06;4.37227279484422e-06;4.37227279484422e-06;4.37227279484422e-06;4.37227279484422e-06;4.37227279484422e-06;0;4.37227279484422e-06;8.74454558968843e-06;0;0;0;0;0;0;0;0;0;0;4.37227279484422e-06;0;0;0;4.37227279484422e-06;0;0;0;4.37227279484422e-06;1.31168183845326e-05;0;0;0;0;0;0;0;0;0;4.37227279484422e-06;4.37227279484422e-06;0;0;0;0;4.37227279484422e-06;0;4.37227279484422e-06;0;0;0;4.37227279484422e-06;0;2.62336367690653e-05;8.74454558968843e-06;1.31168183845326e-05;0;0;4.37227279484422e-06;0;1.31168183845326e-05;4.37227279484422e-06;0;4.37227279484422e-06;0;0;4.37227279484422e-06;0;4.37227279484422e-06;8.74454558968843e-06;0;4.37227279484422e-06;4.37227279484422e-06;0;0;0;0;0;0;0;0;0;0;0;0;0;0;4.37227279484422e-06;0;8.74454558968843e-06;0;4.37227279484422e-06;8.74454558968843e-06;0;0;1.74890911793769e-05;1.31168183845326e-05;4.37227279484422e-06;4.37227279484422e-06;0;1.31168183845326e-05;4.37227279484422e-06;4.37227279484422e-06;8.74454558968843e-06;0;4.37227279484422e-06;4.37227279484422e-06;0;0;4.37227279484422e-06;4.37227279484422e-06;4.37227279484422e-06;0;4.37227279484422e-06;0;0;0;4.37227279484422e-06;0;0;0;0;8.74454558968843e-06;4.37227279484422e-06;0;0;4.37227279484422e-06;8.74454558968843e-06;4.37227279484422e-06;8.74454558968843e-06;4.37227279484422e-06;0;0;4.37227279484422e-06;4.37227279484422e-06;8.74454558968843e-06;4.37227279484422e-06;0;4.37227279484422e-06;4.37227279484422e-06;0;0;0;4.37227279484422e-06;0;4.37227279484422e-06;4.37227279484422e-06;4.37227279484422e-06;0;0;1.31168183845326e-05;4.37227279484422e-06;4.37227279484422e-06;0;4.37227279484422e-06;0;4.37227279484422e-06;0;0;0;0;0;8.74454558968843e-06;4.37227279484422e-06;0;0;0;4.37227279484422e-06;4.37227279484422e-06;4.37227279484422e-06;0;4.37227279484422e-06;0;0;4.37227279484422e-06;0;0;4.37227279484422e-06;8.74454558968843e-06;0;0;0;8.74454558968843e-06;4.37227279484422e-06;0;4.37227279484422e-06;4.37227279484422e-06;4.37227279484422e-06;0;4.37227279484422e-06;0;0;4.37227279484422e-06;0;0;8.74454558968843e-06;0;4.37227279484422e-06;4.37227279484422e-06;4.37227279484422e-06;4.37227279484422e-06;8.74454558968843e-06;4.37227279484422e-06;4.37227279484422e-06;4.37227279484422e-06;0;4.37227279484422e-06;4.37227279484422e-06;0;4.37227279484422e-06;0;4.37227279484422e-06;0;0;0;0;8.74454558968843e-06;8.74454558968843e-06;0;0;0;4.37227279484422e-06;0;4.37227279484422e-06;4.37227279484422e-06;0;0;0;0;0;0;0;0;0;0;0;4.37227279484422e-06;0;4.37227279484422e-06;8.74454558968843e-06;0;4.37227279484422e-06;0;0;0;8.74454558968843e-06;4.37227279484422e-06;0;8.74454558968843e-06;4.37227279484422e-06;4.37227279484422e-06;8.74454558968843e-06;4.37227279484422e-06;1.31168183845326e-05;0;0;4.37227279484422e-06;0;0;4.37227279484422e-06;4.37227279484422e-06;0;4.37227279484422e-06;0;4.37227279484422e-06;0;0;4.37227279484422e-06;4.37227279484422e-06;4.37227279484422e-06;0;0;0;0;8.74454558968843e-06;0;0;8.74454558968843e-06;8.74454558968843e-06;0;4.37227279484422e-06;4.37227279484422e-06;0;0;0;0;0;0;4.37227279484422e-06;8.74454558968843e-06;0;4.37227279484422e-06;0;8.74454558968843e-06;4.37227279484422e-06;4.37227279484422e-06;8.74454558968843e-06;8.74454558968843e-06;0;0;0;0;0;4.37227279484422e-06;8.74454558968843e-06;0;0;4.37227279484422e-06;4.37227279484422e-06;4.37227279484422e-06;4.37227279484422e-06;4.37227279484422e-06;0;0;0;0;0;8.74454558968843e-06;4.37227279484422e-06;0;4.37227279484422e-06;4.37227279484422e-06;4.37227279484422e-06;8.74454558968843e-06;0;4.37227279484422e-06;8.74454558968843e-06;0;0;0;4.37227279484422e-06;4.37227279484422e-06;4.37227279484422e-06;0;0;4.37227279484422e-06;8.74454558968843e-06;0;0;0;4.37227279484422e-06;0;0;4.37227279484422e-06;8.74454558968843e-06;8.74454558968843e-06;0;0;0;0;0;0;0;0;0;0;8.74454558968843e-06;4.37227279484422e-06;4.37227279484422e-06;0;0;4.37227279484422e-06;4.37227279484422e-06;4.37227279484422e-06;4.37227279484422e-06;0;0;0;0;8.74454558968843e-06;4.37227279484422e-06;0;4.37227279484422e-06;0;4.37227279484422e-06;0;0;4.37227279484422e-06;0;0;8.74454558968843e-06;0;0;0;0;8.74454558968843e-06;1.31168183845326e-05;0;4.37227279484422e-06;4.37227279484422e-06;0;4.37227279484422e-06;0;4.37227279484422e-06;4.37227279484422e-06;8.74454558968843e-06;4.37227279484422e-06;8.74454558968843e-06;0;8.74454558968843e-06;0;8.74454558968843e-06;0;0;0;4.37227279484422e-06;0;4.37227279484422e-06;8.74454558968843e-06;4.37227279484422e-06;4.37227279484422e-06;8.74454558968843e-06;4.37227279484422e-06;0;4.37227279484422e-06;4.37227279484422e-06;0;8.74454558968843e-06;8.74454558968843e-06;4.37227279484422e-06;4.37227279484422e-06;4.37227279484422e-06;0;0;0;0;0;0;8.74454558968843e-06;4.37227279484422e-06;0;0;4.37227279484422e-06;0;0;0;0;0;0;1.74890911793769e-05;4.37227279484422e-06;4.37227279484422e-06;0;4.37227279484422e-06;0;4.37227279484422e-06;0;0;0;4.37227279484422e-06;0;4.37227279484422e-06;0;0;8.74454558968843e-06;4.37227279484422e-06;0;4.37227279484422e-06;0;4.37227279484422e-06;0;0;1.31168183845326e-05;0;4.37227279484422e-06;8.74454558968843e-06;8.74454558968843e-06;0;0;0;0;4.37227279484422e-06;8.74454558968843e-06;8.74454558968843e-06;4.37227279484422e-06;0;8.74454558968843e-06;4.37227279484422e-06;4.37227279484422e-06;8.74454558968843e-06;1.31168183845326e-05;0;4.37227279484422e-06;4.37227279484422e-06;0;0;0;0;8.74454558968843e-06;4.37227279484422e-06;4.37227279484422e-06;0;8.74454558968843e-06;4.37227279484422e-06;0;4.37227279484422e-06;4.37227279484422e-06;4.37227279484422e-06;4.37227279484422e-06;4.37227279484422e-06;8.74454558968843e-06;0;4.37227279484422e-06;8.74454558968843e-06;0;4.37227279484422e-06;0;0;4.37227279484422e-06;8.74454558968843e-06;8.74454558968843e-06;0;0;4.37227279484422e-06;0;0;8.74454558968843e-06;0;4.37227279484422e-06;0;4.37227279484422e-06;8.74454558968843e-06;0;4.37227279484422e-06;0;4.37227279484422e-06;0;0;0;4.37227279484422e-06;0;8.74454558968843e-06;4.37227279484422e-06;0;4.37227279484422e-06;0;4.37227279484422e-06;8.74454558968843e-06;4.37227279484422e-06;4.37227279484422e-06;0;0;0;8.74454558968843e-06;0;0;4.37227279484422e-06;0;0;0;8.74454558968843e-06;4.37227279484422e-06;8.74454558968843e-06;0;8.74454558968843e-06;4.37227279484422e-06;0;8.74454558968843e-06;8.74454558968843e-06;4.37227279484422e-06;4.37227279484422e-06;0;0;4.37227279484422e-06;4.37227279484422e-06;0;0;8.74454558968843e-06;1.31168183845326e-05;4.37227279484422e-06;0;0;0;0;0;0;0;0;0;0;0;0;4.37227279484422e-06;4.37227279484422e-06;4.37227279484422e-06;0;8.74454558968843e-06;4.37227279484422e-06;4.37227279484422e-06;0;0;1.31168183845326e-05;0;0;4.37227279484422e-06;0;8.74454558968843e-06;4.37227279484422e-06;0;0;4.37227279484422e-06;8.74454558968843e-06;4.37227279484422e-06;0;0;4.37227279484422e-06;0;0;0;4.37227279484422e-06;8.74454558968843e-06;4.37227279484422e-06;0;0;0;4.37227279484422e-06;0;0;8.74454558968843e-06;4.37227279484422e-06;8.74454558968843e-06;4.37227279484422e-06;4.37227279484422e-06;0;0;8.74454558968843e-06;0;0;0;0;0;4.37227279484422e-06;4.37227279484422e-06;8.74454558968843e-06;4.37227279484422e-06;4.37227279484422e-06;4.37227279484422e-06;0;0;0;0;4.37227279484422e-06;4.37227279484422e-06;8.74454558968843e-06;4.37227279484422e-06;0;8.74454558968843e-06;4.37227279484422e-06;4.37227279484422e-06;8.74454558968843e-06;8.74454558968843e-06;4.37227279484422e-06;0;0;4.37227279484422e-06;0;4.37227279484422e-06;8.74454558968843e-06;0;8.74454558968843e-06;8.74454558968843e-06;0;0;4.37227279484422e-06;0;0;0;0;8.74454558968843e-06;0;1.31168183845326e-05;0;0;4.37227279484422e-06;4.37227279484422e-06;0;4.37227279484422e-06;8.74454558968843e-06;0;4.37227279484422e-06;4.37227279484422e-06;8.74454558968843e-06;0;0;0;0;4.37227279484422e-06;8.74454558968843e-06;4.37227279484422e-06;0;4.37227279484422e-06;0;1.31168183845326e-05;4.37227279484422e-06;8.74454558968843e-06;0;0;0;4.37227279484422e-06;0;0;0;4.37227279484422e-06;0;8.74454558968843e-06;0;0;8.74454558968843e-06;0;1.31168183845326e-05;0;0;4.37227279484422e-06;0;0;0;0;0;0;0;0;4.37227279484422e-06;0;0;0;4.37227279484422e-06;4.37227279484422e-06;4.37227279484422e-06;4.37227279484422e-06;0;4.37227279484422e-06;0;0;1.74890911793769e-05;8.74454558968843e-06;0;0;0;4.37227279484422e-06;0;4.37227279484422e-06;0;0;0;8.74454558968843e-06;8.74454558968843e-06;4.37227279484422e-06;4.37227279484422e-06;0;4.37227279484422e-06;4.37227279484422e-06;0;0;0;4.37227279484422e-06;4.37227279484422e-06;4.37227279484422e-06;4.37227279484422e-06;0;0;0;0;0;0;4.37227279484422e-06;0;0;0;0;0;0;4.37227279484422e-06;0;4.37227279484422e-06;8.74454558968843e-06;0;0;0;0;0;4.37227279484422e-06;8.74454558968843e-06;4.37227279484422e-06;4.37227279484422e-06;1.31168183845326e-05;0;0;0;4.37227279484422e-06;0;4.37227279484422e-06;0;0;4.37227279484422e-06;4.37227279484422e-06;0;0;0;0;4.37227279484422e-06;4.37227279484422e-06;0;0;4.37227279484422e-06;4.37227279484422e-06;4.37227279484422e-06;0;0;0;4.37227279484422e-06;4.37227279484422e-06;0;8.74454558968843e-06;4.37227279484422e-06;0;4.37227279484422e-06;0;8.74454558968843e-06;1.31168183845326e-05;0;0;4.37227279484422e-06;0;0;0;4.37227279484422e-06;0;0;0;8.74454558968843e-06;4.37227279484422e-06;0;0;1.31168183845326e-05;4.37227279484422e-06;1.31168183845326e-05;4.37227279484422e-06;8.74454558968843e-06;0;0;0;8.74454558968843e-06;0;4.37227279484422e-06;0;0;4.37227279484422e-06;4.37227279484422e-06;0;0;8.74454558968843e-06;1.31168183845326e-05;4.37227279484422e-06;4.37227279484422e-06;4.37227279484422e-06;4.37227279484422e-06;4.37227279484422e-06;4.37227279484422e-06;0;4.37227279484422e-06;4.37227279484422e-06;0;4.37227279484422e-06;0;4.37227279484422e-06;0;4.37227279484422e-06;0;0;4.37227279484422e-06;0;0;1.31168183845326e-05;0;0;4.37227279484422e-06;0;1.31168183845326e-05;0;4.37227279484422e-06;8.74454558968843e-06;0;0;0;4.37227279484422e-06;0;0;4.37227279484422e-06;4.37227279484422e-06;8.74454558968843e-06;0;0;0;0;4.37227279484422e-06;4.37227279484422e-06;8.74454558968843e-06;4.37227279484422e-06;8.74454558968843e-06;0;8.74454558968843e-06;4.37227279484422e-06;0;4.37227279484422e-06;0;0;4.37227279484422e-06;4.37227279484422e-06;0;0;4.37227279484422e-06;4.37227279484422e-06;8.74454558968843e-06;0;0;0;0;0;0;0;0;0;4.37227279484422e-06;4.37227279484422e-06;4.37227279484422e-06;4.37227279484422e-06;4.37227279484422e-06;4.37227279484422e-06;4.37227279484422e-06;0;0;0;0;0;0;0;8.74454558968843e-06;0;0;4.37227279484422e-06;4.37227279484422e-06;4.37227279484422e-06;0;0;0;0;8.74454558968843e-06;8.74454558968843e-06;0;4.37227279484422e-06;0;4.37227279484422e-06;0;0;4.37227279484422e-06;0;1.31168183845326e-05;0;0;0;0;0;4.37227279484422e-06;0;4.37227279484422e-06;4.37227279484422e-06;4.37227279484422e-06;0;4.37227279484422e-06;0;0;1.31168183845326e-05;4.37227279484422e-06;0;0;0;1.31168183845326e-05;0;0;0;0;0;8.74454558968843e-06;0;4.37227279484422e-06;4.37227279484422e-06;4.37227279484422e-06;4.37227279484422e-06;0;4.37227279484422e-06;0;0;0;0;4.37227279484422e-06;0;0;8.74454558968843e-06;0;0;4.37227279484422e-06;0;8.74454558968843e-06;0;8.74454558968843e-06;4.37227279484422e-06;8.74454558968843e-06;4.37227279484422e-06;0;0;0;0;0;4.37227279484422e-06;0;1.31168183845326e-05;8.74454558968843e-06;0;0;0;0;4.37227279484422e-06;0;0;8.74454558968843e-06;0;4.37227279484422e-06;0;4.37227279484422e-06;8.74454558968843e-06;0;0;4.37227279484422e-06;0;0;4.37227279484422e-06;4.37227279484422e-06;0;4.37227279484422e-06;8.74454558968843e-06;0;0;0;4.37227279484422e-06;0;8.74454558968843e-06;8.74454558968843e-06;8.74454558968843e-06;0;0;8.74454558968843e-06;0;0;4.37227279484422e-06;4.37227279484422e-06;0;4.37227279484422e-06;0;0;4.37227279484422e-06;4.37227279484422e-06;0;0;0;4.37227279484422e-06;4.37227279484422e-06;8.74454558968843e-06;8.74454558968843e-06;0;4.37227279484422e-06;8.74454558968843e-06;4.37227279484422e-06;4.37227279484422e-06;0;4.37227279484422e-06;0;0;0;0;0;4.37227279484422e-06;0;0;1.31168183845326e-05;0;0;4.37227279484422e-06;0;0;0;0;8.74454558968843e-06;8.74454558968843e-06;0;0;8.74454558968843e-06;0;0;0;4.37227279484422e-06;0;0;0;0;0;0;0;4.37227279484422e-06;0;4.37227279484422e-06;4.37227279484422e-06;4.37227279484422e-06;0;4.37227279484422e-06;0;4.37227279484422e-06;0;0;8.74454558968843e-06;4.37227279484422e-06;4.37227279484422e-06;0;0;0;0;0;4.37227279484422e-06;0;0;4.37227279484422e-06;4.37227279484422e-06;4.37227279484422e-06;8.74454558968843e-06;8.74454558968843e-06;4.37227279484422e-06;4.37227279484422e-06;1.31168183845326e-05;0;4.37227279484422e-06;8.74454558968843e-06;4.37227279484422e-06;8.74454558968843e-06;4.37227279484422e-06;0;4.37227279484422e-06;4.37227279484422e-06;4.37227279484422e-06;0;0;0;4.37227279484422e-06;1.74890911793769e-05;4.37227279484422e-06;0;4.37227279484422e-06;4.37227279484422e-06;0;4.37227279484422e-06;0;0;0;0;0;0;4.37227279484422e-06;0;4.37227279484422e-06;0;4.37227279484422e-06;0;0;4.37227279484422e-06;4.37227279484422e-06;0;0;0;4.37227279484422e-06;8.74454558968843e-06;0;4.37227279484422e-06;8.74454558968843e-06;0;4.37227279484422e-06;0;0;0;8.74454558968843e-06;4.37227279484422e-06;4.37227279484422e-06;4.37227279484422e-06;4.37227279484422e-06;4.37227279484422e-06;0;8.74454558968843e-06;0;4.37227279484422e-06;0;4.37227279484422e-06;4.37227279484422e-06;4.37227279484422e-06;0;4.37227279484422e-06;4.37227279484422e-06;0;4.37227279484422e-06;0;0;4.37227279484422e-06;4.37227279484422e-06;0;4.37227279484422e-06;0;4.37227279484422e-06;0;0;4.37227279484422e-06;0;0;0;1.31168183845326e-05;0;8.74454558968843e-06;0;0;0;0;4.37227279484422e-06;0;0;0;0;4.37227279484422e-06;8.74454558968843e-06;0;0;0;4.37227279484422e-06;4.37227279484422e-06;4.37227279484422e-06;4.37227279484422e-06;4.37227279484422e-06;4.37227279484422e-06;8.74454558968843e-06;0;0;0;0;4.37227279484422e-06;8.74454558968843e-06;4.37227279484422e-06;0;0;0;0;4.37227279484422e-06;0;8.74454558968843e-06;4.37227279484422e-06;0;4.37227279484422e-06;4.37227279484422e-06;0;0;0;4.37227279484422e-06;0;0;0;4.37227279484422e-06;0;4.37227279484422e-06;0;0;0;4.37227279484422e-06;0;4.37227279484422e-06;4.37227279484422e-06;4.37227279484422e-06;0;8.74454558968843e-06;0;0;0;0;0;0;1.74890911793769e-05;4.37227279484422e-06;0;4.37227279484422e-06;4.37227279484422e-06;4.37227279484422e-06;0;0;4.37227279484422e-06;0;4.37227279484422e-06;0;4.37227279484422e-06;4.37227279484422e-06;8.74454558968843e-06;4.37227279484422e-06;4.37227279484422e-06;0;0;0;4.37227279484422e-06;0;0;4.37227279484422e-06;4.37227279484422e-06;0;0;0;8.74454558968843e-06;1.31168183845326e-05;0;0;0;0;0;0;0;0;4.37227279484422e-06;0;0;4.37227279484422e-06;4.37227279484422e-06;4.37227279484422e-06;8.74454558968843e-06;0;4.37227279484422e-06;0;0;4.37227279484422e-06;8.74454558968843e-06;4.37227279484422e-06;0;0;0;0;0;8.74454558968843e-06;4.37227279484422e-06;0;1.31168183845326e-05;4.37227279484422e-06;4.37227279484422e-06;4.37227279484422e-06;0;8.74454558968843e-06;4.37227279484422e-06;8.74454558968843e-06;0;0;0;4.37227279484422e-06;0;0;0;0;0;4.37227279484422e-06;0;0;0;0;4.37227279484422e-06;4.37227279484422e-06;0;0;4.37227279484422e-06;8.74454558968843e-06;4.37227279484422e-06;8.74454558968843e-06;0;4.37227279484422e-06;0;8.74454558968843e-06;0;4.37227279484422e-06;8.74454558968843e-06;0;8.74454558968843e-06;4.37227279484422e-06;8.74454558968843e-06;0;4.37227279484422e-06;8.74454558968843e-06;0;8.74454558968843e-06;0;0;4.37227279484422e-06;4.37227279484422e-06;0;0;8.74454558968843e-06;0;4.37227279484422e-06;8.74454558968843e-06;0;0;8.74454558968843e-06;4.37227279484422e-06;4.37227279484422e-06;4.37227279484422e-06;4.37227279484422e-06;4.37227279484422e-06;0;0;0;0;4.37227279484422e-06;4.37227279484422e-06;0;4.37227279484422e-06;0;0;8.74454558968843e-06;8.74454558968843e-06;4.37227279484422e-06;0;0;4.37227279484422e-06;4.37227279484422e-06;0;4.37227279484422e-06;0;0;4.37227279484422e-06;0;4.37227279484422e-06;0;8.74454558968843e-06;4.37227279484422e-06;0;0;0;4.37227279484422e-06;4.37227279484422e-06;0;0;0;8.74454558968843e-06;0;0;0;0;4.37227279484422e-06;0;0;0;4.37227279484422e-06;4.37227279484422e-06;4.37227279484422e-06;4.37227279484422e-06;4.37227279484422e-06;0;0;4.37227279484422e-06;0;0;0;0;0;1.74890911793769e-05;4.37227279484422e-06;0;8.74454558968843e-06;0;0;0;0;0;0;0;0;0;8.74454558968843e-06;0;4.37227279484422e-06;8.74454558968843e-06;4.37227279484422e-06;0;4.37227279484422e-06;0;8.74454558968843e-06;0;4.37227279484422e-06;4.37227279484422e-06;0;8.74454558968843e-06;0;8.74454558968843e-06;0;4.37227279484422e-06;0;4.37227279484422e-06;0;0;0;0;0;0;4.37227279484422e-06;4.37227279484422e-06;8.74454558968843e-06;0;4.37227279484422e-06;4.37227279484422e-06;0;4.37227279484422e-06;4.37227279484422e-06;4.37227279484422e-06;0;0;0;0;4.37227279484422e-06;0;4.37227279484422e-06;0;0;0;0;0;4.37227279484422e-06;8.74454558968843e-06;0;0;8.74454558968843e-06;0;4.37227279484422e-06;0;4.37227279484422e-06;8.74454558968843e-06;0;0;4.37227279484422e-06;0;0;8.74454558968843e-06;0;4.37227279484422e-06;0;4.37227279484422e-06;4.37227279484422e-06;4.37227279484422e-06;4.37227279484422e-06;0;0;0;4.37227279484422e-06;4.37227279484422e-06;0;0;8.74454558968843e-06;0;0;0;0;8.74454558968843e-06;0;0;4.37227279484422e-06;0;0;8.74454558968843e-06;4.37227279484422e-06;0;0;4.37227279484422e-06;0;4.37227279484422e-06;0;0;4.37227279484422e-06;0;4.37227279484422e-06;4.37227279484422e-06;0;0;0;8.74454558968843e-06;1.31168183845326e-05;1.31168183845326e-05;0;0;4.37227279484422e-06;0;8.74454558968843e-06;0;0;0;0;4.37227279484422e-06;0;4.37227279484422e-06;0;0;0;0;8.74454558968843e-06;0;0;0;8.74454558968843e-06;4.37227279484422e-06;4.37227279484422e-06;4.37227279484422e-06;4.37227279484422e-06;8.74454558968843e-06;4.37227279484422e-06;0;1.31168183845326e-05;4.37227279484422e-06;0;4.37227279484422e-06;0;8.74454558968843e-06;0;0;0;4.37227279484422e-06;8.74454558968843e-06;0;4.37227279484422e-06;4.37227279484422e-06;0;0;4.37227279484422e-06;0;0;4.37227279484422e-06;0;0;4.37227279484422e-06;0;0;8.74454558968843e-06;0;0;8.74454558968843e-06;0;1.31168183845326e-05;0;4.37227279484422e-06;0;4.37227279484422e-06;4.37227279484422e-06;0;0;0;0;0;0;8.74454558968843e-06;4.37227279484422e-06;0;0;4.37227279484422e-06;0;4.37227279484422e-06;0;4.37227279484422e-06;0;0;4.37227279484422e-06;4.37227279484422e-06;0;0;8.74454558968843e-06;0;8.74454558968843e-06;0;0;8.74454558968843e-06;4.37227279484422e-06;4.37227279484422e-06;0;4.37227279484422e-06;8.74454558968843e-06;0;0;0;4.37227279484422e-06;1.31168183845326e-05;0;0;0;8.74454558968843e-06;4.37227279484422e-06;4.37227279484422e-06;0;0;0;4.37227279484422e-06;4.37227279484422e-06;4.37227279484422e-06;8.74454558968843e-06;4.37227279484422e-06;4.37227279484422e-06;0;0;0;4.37227279484422e-06;4.37227279484422e-06;0;4.37227279484422e-06;4.37227279484422e-06;0;0;8.74454558968843e-06;0;4.37227279484422e-06;0;0;0;0;4.37227279484422e-06;0;4.37227279484422e-06;4.37227279484422e-06;0;1.31168183845326e-05;0;0;0;0;0;0;0;0;0;8.74454558968843e-06;4.37227279484422e-06;4.37227279484422e-06;4.37227279484422e-06;0;4.37227279484422e-06;4.37227279484422e-06;4.37227279484422e-06;4.37227279484422e-06;4.37227279484422e-06;0;4.37227279484422e-06;4.37227279484422e-06;0;4.37227279484422e-06;0;4.37227279484422e-06;0;1.31168183845326e-05;4.37227279484422e-06;4.37227279484422e-06;0;0;4.37227279484422e-06;0;0;0;0;0;4.37227279484422e-06;4.37227279484422e-06;0;0;4.37227279484422e-06;4.37227279484422e-06;0;0;0;0;0;0;0;0;4.37227279484422e-06;0;0;0;8.74454558968843e-06;1.31168183845326e-05;0;8.74454558968843e-06;0;4.37227279484422e-06;0;0;0;4.37227279484422e-06;4.37227279484422e-06;4.37227279484422e-06;0;0;4.37227279484422e-06;4.37227279484422e-06;4.37227279484422e-06;0;0;0;0;0;0;4.37227279484422e-06;0;0;0;0;4.37227279484422e-06;4.37227279484422e-06;4.37227279484422e-06;0;0;0;0;0;0;4.37227279484422e-06;0;0;0;0;0;0;0;0;0;8.74454558968843e-06;0;0;4.37227279484422e-06;0;0;0;4.37227279484422e-06;0;0;4.37227279484422e-06;4.37227279484422e-06;0;0;0;0;4.37227279484422e-06;4.37227279484422e-06;8.74454558968843e-06;0;4.37227279484422e-06;4.37227279484422e-06;0;0;0;0;4.37227279484422e-06;0;0;4.37227279484422e-06;0;4.37227279484422e-06;0;0;0;4.37227279484422e-06;0;0;4.37227279484422e-06;0;0;0;4.37227279484422e-06;0;4.37227279484422e-06;0;0;0;0;4.37227279484422e-06;0;0;0;4.37227279484422e-06;0;0;4.37227279484422e-06;0;0;4.37227279484422e-06;0;0;4.37227279484422e-06;8.74454558968843e-06;0;0;0;0;0;0;0;1.31168183845326e-05;0;4.37227279484422e-06;0;0;0;0;8.74454558968843e-06;0;4.37227279484422e-06;0;4.37227279484422e-06;0;4.37227279484422e-06;0;1.31168183845326e-05;0;0;0;0;0;0;0;4.37227279484422e-06;8.74454558968843e-06;4.37227279484422e-06;0;0;0;0;0;4.37227279484422e-06;4.37227279484422e-06;0;8.74454558968843e-06;4.37227279484422e-06;4.37227279484422e-06;0;0;0;0;4.37227279484422e-06;0;4.37227279484422e-06;0;0;0;4.37227279484422e-06;0;0;0;0;0;0;0;0;0;0;0;0;0;0;0;0;0;0;4.37227279484422e-06;0;0;0;4.37227279484422e-06;0;0;0;0;4.37227279484422e-06;0;0;0;0;0;0;0;0;0;0;4.37227279484422e-06;0;0;0;0;0;0;4.37227279484422e-06;0;0;4.37227279484422e-06;0;0;0;4.37227279484422e-06;4.37227279484422e-06;0;0;0;0;0;0;0;0;0;0;8.74454558968843e-06;0;0;4.37227279484422e-06;0;4.37227279484422e-06;0;0;0;4.37227279484422e-06;0;4.37227279484422e-06;0;0;8.74454558968843e-06;4.37227279484422e-06;0;0;0;4.37227279484422e-06;0;0;4.37227279484422e-06;4.37227279484422e-06;0;0;4.37227279484422e-06;0;4.37227279484422e-06;0;0;4.37227279484422e-06;4.37227279484422e-06;4.37227279484422e-06;4.37227279484422e-06;1.31168183845326e-05;0;0]</per_image_TCSPC_FLIM_irf>
<per_image_TCSPC_FLIM_irf_shift>0</per_image_TCSPC_FLIM_irf_shift>
<per_image_TCSPC_FLIM_rep_rate>20</per_image_TCSPC_FLIM_rep_rate>
<per_image_TCSPC_FLIM_irf_filename>C:\Users\yalexand\Imperial_2010\Articles_from_Paul_July_2013\curse_of_vogel\TPF_troponin_fittings\data\Scatterer_MA_LUDOX_10000_ed.txt</per_image_TCSPC_FLIM_irf_filename>
<per_image_TCSPC_FLIM_fit_model>2exp</per_image_TCSPC_FLIM_fit_model>
<per_image_TCSPC_FLIM_Tmin>100</per_image_TCSPC_FLIM_Tmin>
<per_image_TCSPC_FLIM_Tmax>45000</per_image_TCSPC_FLIM_Tmax>
<per_image_TCSPC_FLIM_background_value>0</per_image_TCSPC_FLIM_background_value>
<per_image_TCSPC_FLIM_saturation_value>Inf</per_image_TCSPC_FLIM_saturation_value>
<per_image_TCSPC_FLIM_tvb>[0;0;0;0;0;0;0;0;0;0;0;0;0;0;0;0;0;0;0;0;0;0;0;0;0;0;0;0;0;0;0;0;0;0;0;0;0;0;0;0;0;0;0;0;0;0;0;0;0;0;0;0;0;0;0;0;0;0;0;0;0;0;0;0;0;0;0;0;0;0;0;0;0;0;0;0;0;0;0;0;0;0;0;0;0;0;0;0;0;0;0;0;0;0;0;0;0;0;0;0;0;0;0;0;0;0;0;0;0;0;0;0;0;0;0;0;0;0;0;0;0;0;0;0;0;0;0;0;0;0;0;0;0;0;0;0;0;0;0;0;0;0;0;0;0;0;0;0;0;0;0;0;0;0;0;0;0;0;0;0;0;0;0;0;0;0;0;0;0;0;0;0;0;0;0;0;0;0;0;0;0;0;0;0;0;0;0;0;0;0;0;0;0;0;0;0;0;0;0;0;0;0;0;0;0;0;0;0;0;0;0;0;0;0;0;0;0;0;0;0;0;0;0;0;0;0;0;0;0;0;0;0;0;0;0;0;0;0;0;0;0;0;0;0;0;0;0;0;0;0;0;0;0;0;0;0;0;0;0;0;0;0;0;0;0;0;0;0;0;0;0;0;0;0;0;0;0;0;0;0;0;0;0;0;0;0;0;0;0;0;0;0;0;0;0;0;0;0;0;0;0;0;0;0;0;0;0;0;0;0;0;0;0;0;0;0;0;0;0;0;0;0;0;0;0;0;0;0;0;0;0;0;0;0;0;0;0;0;0;0;0;0;0;0;0;0;0;0;0;0;0;0;0;0;0;0;0;0;0;0;0;0;0;0;0;0;0;0;0;0;0;0;0;0;0;0;0;0;0;0;0;0;0;0;0;0;0;0;0;0;0;0;0;0;0;0;0;0;0;0;0;0;0;0;0;0;0;0;0;0;0;0;0;0;0;0;0;0;0;0;0;0;0;0;0;0;0;0;0;0;0;0;0;0;0;0;0;0;0;0;0;0;0;0;0;0;0;0;0;0;0;0;0;0;0;0;0;0;0;0;0;0;0;0;0;0;0;0;0;0;0;0;0;0;0;0;0;0;0;0;0;0;0;0;0;0;0;0;0;0;0;0;0;0;0;0;0;0;0;0;0;0;0;0;0;0;0;0;0;0;0;0;0;0;0;0;0;0;0;0;0;0;0;0;0;0;0;0;0;0;0;0;0;0;0;0;0;0;0;0;0;0;0;0;0;0;0;0;0;0;0;0;0;0;0;0;0;0;0;0;0;0;0;0;0;0;0;0;0;0;0;0;0;0;0;0;0;0;0;0;0;0;0;0;0;0;0;0;0;0;0;0;0;0;0;0;0;0;0;0;0;0;0;0;0;0;0;0;0;0;0;0;0;0;0;0;0;0;0;0;0;0;0;0;0;0;0;0;0;0;0;0;0;0;0;0;0;0;0;0;0;0;0;0;0;0;0;0;0;0;0;0;0;0;0;0;0;0;0;0;0;0;0;0;0;0;0;0;0;0;0;0;0;0;0;0;0;0;0;0;0;0;0;0;0;0;0;0;0;0;0;0;0;0;0;0;0;0;0;0;0;0;0;0;0;0;0;0;0;0;0;0;0;0;0;0;0;0;0;0;0;0;0;0;0;0;0;0;0;0;0;0;0;0;0;0;0;0;0;0;0;0;0;0;0;0;0;0;0;0;0;0;0;0;0;0;0;0;0;0;0;0;0;0;0;0;0;0;0;0;0;0;0;0;0;0;0;0;0;0;0;0;0;0;0;0;0;0;0;0;0;0;0;0;0;0;0;0;0;0;0;0;0;0;0;0;0;0;0;0;0;0;0;0;0;0;0;0;0;0;0;0;0;0;0;0;0;0;0;0;0;0;0;0;0;0;0;0;0;0;0;0;0;0;0;0;0;0;0;0;0;0;0;0;0;0;0;0;0;0;0;0;0;0;0;0;0;0;0;0;0;0;0;0;0;0;0;0;0;0;0;0;0;0;0;0;0;0;0;0;0;0;0;0;0;0;0;0;0;0;0;0;0;0;0;0;0;0;0;0;0;0;0;0;0;0;0;0;0;0;0;0;0;0;0;0;0;0;0;0;0;0;0;0;0;0;0;0;0;0;0;0;0;0;0;0;0;0;0;0;0;0;0;0;0;0;0;0;0;0;0;0;0;0;0;0;0;0;0;0;0;0;0;0;0;0;0;0;0;0;0;0;0;0;0;0;0;0;0;0;0;0;0;0;0;0;0;0;0;0;0;0;0;0;0;0;0;0;0;0;0;0;0;0;0;0;0;0;0;0;0;0;0;0;0;0;0;0;0;0;0;0;0;0;0;0;0;0;0;0;0;0;0;0;0;0;0;0;0;0;0;0;0;0;0;0;0;0;0;0;0;0;0;0;0;0;0;0;0;0;0;0;0;0;0;0;0;0;0;0;0;0;0;0;0;0;0;0;0;0;0;0;0;0;0;0;0;0;0;0;0;0;0;0;0;0;0;0;0;0;0;0;0;0;0;0;0;0;0;0;0;0;0;0;0;0;0;0;0;0;0;0;0;0;0;0;0;0;0;0;0;0;0;0;0;0;0;0;0;0;0;0;0;0;0;0;0;0;0;0;0;0;0;0;0;0;0;0;0;0;0;0;0;0;0;0;0;0;0;0;0;0;0;0;0;0;0;0;0;0;0;0;0;0;0;0;0;0;0;0;0;0;0;0;0;0;0;0;0;0;0;0;0;0;0;0;0;0;0;0;0;0;0;0;0;0;0;0;0;0;0;0;0;0;0;0;0;0;0;0;0;0;0;0;0;0;0;0;0;0;0;0;0;0;0;0;0;0;0;0;0;0;0;0;0;0;0;0;0;0;0;0;0;0;0;0;0;0;0;0;0;0;0;0;0;0;0;0;0;0;0;0;0;0;0;0;0;0;0;0;0;0;0;0;0;0;0;0;0;0;0;0;0;0;0;0;0;0;0;0;0;0;0;0;0;0;0;0;0;0;0;0;0;0;0;0;0;0;0;0;0;0;0;0;0;0;0;0;0;0;0;0;0;0;0;0;0;0;0;0;0;0;0;0;0;0;0;0;0;0;0;0;0;0;0;0;0;0;0;0;0;0;0;0;0;0;0;0;0;0;0;0;0;0;0;0;0;0;0;0;0;0;0;0;0;0;0;0;0;0;0;0;0;0;0;0;0;0;0;0;0;0;0;0;0;0;0;0;0;0;0;0;0;0;0;0;0;0;0;0;0;0;0;0;0;0;0;0;0;0;0;0;0;0;0;0;0;0;0;0;0;0;0;0;0;0;0;0;0;0;0;0;0;0;0;0;0;0;0;0;0;0;0;0;0;0;0;0;0;0;0;0;0;0;0;0;0;0;0;0;0;0;0;0;0;0;0;0;0;0;0;0;0;0;0;0;0;0;0;0;0;0;0;0;0;0;0;0;0;0;0;0;0;0;0;0;0;0;0;0;0;0;0;0;0;0;0;0;0;0;0;0;0;0;0;0;0;0;0;0;0;0;0;0;0;0;0;0;0;0;0;0;0;0;0;0;0;0;0;0;0;0;0;0;0;0;0;0;0;0;0;0;0;0;0;0;0;0;0;0;0;0;0;0;0;0;0;0;0;0;0;0;0;0;0;0;0;0;0;0;0;0;0;0;0;0;0;0;0;0;0;0;0;0;0;0;0;0;0;0;0;0;0;0;0;0;0;0;0;0;0;0;0;0;0;0;0;0;0;0;0;0;0;0;0;0;0;0;0;0;0;0;0;0;0;0;0;0;0;0;0;0;0;0;0;0;0;0;0;0;0;0;0;0;0;0;0;0;0;0;0;0;0;0;0;0;0;0;0;0;0;0;0;0;0;0;0;0;0;0;0;0;0;0;0;0;0;0;0;0;0;0;0;0;0;0;0;0;0;0;0;0;0;0;0;0;0;0;0;0;0;0;0;0;0;0;0;0;0;0;0;0;0;0;0;0;0;0;0;0;0;0;0;0;0;0;0;0;0;0;0;0;0;0;0;0;0;0;0;0;0;0;0;0;0;0;0;0;0;0;0;0;0;0;0;0;0;0;0;0;0;0;0;0;0;0;0;0;0;0;0;0;0;0;0;0;0;0;0;0;0;0;0;0;0;0;0;0;0;0;0;0;0;0;0;0;0;0;0;0;0;0;0;0;0;0;0;0;0;0;0;0;0;0;0;0;0;0;0;0;0;0;0;0;0;0;0;0;0;0;0;0;0;0;0;0;0;0;0;0;0;0;0;0;0;0;0;0;0;0;0;0;0;0;0;0;0;0;0;0;0;0;0;0;0;0;0;0;0;0;0;0;0;0;0;0;0;0;0;0;0;0;0;0;0;0;0;0;0;0;0;0;0;0;0;0;0;0;0;0;0;0;0;0;0;0;0;0;0;0;0;0;0;0;0;0;0;0;0;0;0;0;0;0;0;0;0;0;0;0;0;0;0;0;0;0;0;0;0;0;0;0;0;0;0;0;0;0;0;0;0;0;0;0;0;0;0;0;0;0;0;0;0;0;0;0;0;0;0;0;0;0;0;0;0;0;0;0;0;0;0;0;0;0;0;0;0;0;0;0;0;0;0;0;0;0;0;0;0;0;0;0;0;0;0;0;0;0;0;0;0;0;0;0;0;0;0;0;0;0;0;0;0;0;0;0;0;0;0;0;0;0;0;0;0;0;0;0;0;0;0;0;0;0;0;0;0;0;0;0;0;0;0;0;0;0;0;0;0;0;0;0;0;0;0;0;0;0;0;0;0;0;0;0;0;0;0;0;0;0;0;0;0;0;0;0;0;0;0;0;0;0;0;0;0;0;0;0;0;0;0;0;0;0;0;0;0;0;0;0;0;0;0;0;0;0;0;0;0;0;0;0;0;0;0;0;0;0;0;0;0;0;0;0;0;0;0;0;0;0;0;0;0;0;0;0;0;0;0;0;0;0;0;0;0;0;0;0;0;0;0;0;0;0;0;0;0;0;0;0;0;0;0;0;0;0;0;0;0;0;0;0;0;0;0;0;0;0;0;0;0;0;0;0;0;0;0;0;0;0;0;0;0;0;0;0;0;0;0;0;0;0;0;0;0;0;0;0;0;0;0;0;0;0;0;0;0;0;0;0;0;0;0;0;0;0;0;0;0;0;0;0;0;0;0;0;0;0;0;0;0;0;0;0;0;0;0;0;0;0;0;0;0;0;0;0;0;0;0;0;0;0;0;0;0;0;0;0;0;0;0;0;0;0;0;0;0;0;0;0;0;0;0;0;0;0;0;0;0;0;0;0;0;0;0;0;0;0;0;0;0;0;0;0;0;0;0;0;0;0;0;0;0;0;0;0;0;0;0;0;0;0;0;0;0;0;0;0;0;0;0;0;0;0;0;0;0;0;0;0;0;0;0;0;0;0;0;0;0;0;0;0;0;0;0;0;0;0;0;0;0;0;0;0;0;0;0;0;0;0;0;0;0;0;0;0;0;0;0;0;0;0;0;0;0;0;0;0;0;0;0;0;0;0;0;0;0;0;0;0;0;0;0;0;0;0;0;0;0;0;0;0;0;0;0;0;0;0;0;0;0;0;0;0;0;0;0;0;0;0;0;0;0;0;0;0;0;0;0;0;0;0;0;0;0;0;0;0;0;0;0;0;0;0;0;0;0;0;0;0;0;0;0;0;0;0;0;0;0;0;0;0;0;0;0;0;0;0;0;0;0;0;0;0;0;0;0;0;0;0;0;0;0;0;0;0;0;0;0;0;0;0;0;0;0;0;0;0;0;0;0;0;0;0;0;0;0;0;0;0;0;0;0;0;0;0;0;0;0;0;0;0;0;0;0;0;0;0;0;0;0;0;0;0;0;0;0;0;0;0;0;0;0;0;0;0;0;0;0;0;0;0;0;0;0;0;0;0;0;0;0;0;0;0;0;0;0;0;0;0;0;0;0;0;0;0;0;0;0;0;0;0;0;0;0;0;0;0;0;0;0;0;0;0;0;0;0;0;0;0;0;0;0;0;0;0;0;0;0;0;0;0;0;0;0;0;0;0;0;0;0;0;0;0;0;0;0;0;0;0;0;0;0;0;0;0;0;0;0;0;0;0;0;0;0;0;0;0;0;0;0;0;0;0;0;0;0;0;0;0;0;0;0;0;0;0;0;0;0;0;0;0;0;0;0;0;0;0;0;0;0;0;0;0;0;0;0;0;0;0;0;0;0;0;0;0;0;0;0;0;0;0;0;0;0;0;0;0;0;0;0;0;0;0;0;0;0;0;0;0;0;0;0;0;0;0;0;0;0;0;0;0;0;0;0;0;0;0;0;0;0;0;0;0;0;0;0;0;0;0;0;0;0;0;0;0;0;0;0;0;0;0;0;0;0;0;0;0;0;0;0;0;0;0;0;0;0;0;0;0;0;0;0;0;0;0;0;0;0;0;0;0;0;0;0;0;0;0;0;0;0;0;0;0;0;0;0;0;0;0;0;0;0;0;0;0;0;0;0;0;0;0;0;0;0;0;0;0;0;0;0;0;0;0;0;0;0;0;0;0;0;0;0;0;0;0;0;0;0;0;0;0;0;0;0;0;0;0;0;0;0;0;0;0;0;0;0;0;0;0;0;0;0;0;0;0;0;0;0;0;0;0;0;0;0;0;0;0;0;0;0;0;0;0;0;0;0;0;0;0;0;0;0;0;0;0;0;0;0;0;0;0;0;0;0;0;0;0;0;0;0;0;0;0;0;0;0;0;0;0;0;0;0;0;0;0;0;0;0;0;0;0;0;0;0;0;0;0;0;0;0;0;0;0;0;0;0;0;0;0;0;0;0;0;0;0;0;0;0;0;0;0;0;0;0;0;0;0;0;0;0;0;0;0;0;0;0;0;0;0;0;0;0;0;0;0;0;0;0;0;0;0;0;0;0;0;0;0;0;0;0;0;0;0;0;0;0;0;0;0;0;0;0;0;0;0;0;0;0;0;0;0;0;0;0;0;0;0;0;0;0;0;0;0;0;0;0;0;0;0;0;0;0;0;0;0;0;0;0;0;0;0;0;0;0;0;0;0;0;0;0;0;0;0;0;0;0;0;0;0;0;0;0;0;0;0;0;0;0;0;0;0;0;0;0;0;0;0;0;0;0;0;0;0;0;0;0;0;0;0;0;0;0;0;0;0;0;0;0;0;0;0;0;0;0;0;0;0;0;0;0;0;0;0;0;0;0;0;0;0;0;0;0;0;0;0;0;0;0;0;0;0;0;0;0;0;0;0;0;0;0;0;0;0;0;0;0;0;0;0;0;0;0;0;0;0;0;0;0;0;0;0;0;0;0;0;0;0;0;0;0;0;0;0;0;0;0;0;0;0;0;0;0;0;0;0;0;0;0;0;0;0;0;0;0;0;0;0;0;0;0;0;0;0;0;0;0;0;0;0;0;0;0;0;0;0;0;0;0;0;0;0;0;0;0;0;0;0;0;0;0;0;0;0;0;0;0;0;0;0;0;0;0;0;0;0;0;0;0;0;0;0;0;0;0;0;0;0;0;0;0;0;0;0;0;0;0;0;0;0;0;0;0;0;0;0;0;0;0;0;0;0;0;0;0;0;0;0;0;0;0;0;0;0;0;0;0;0;0;0;0;0;0;0;0;0;0;0;0;0;0;0;0;0;0;0;0;0;0;0;0;0;0;0;0;0;0;0;0;0;0;0;0;0;0;0;0;0;0;0;0;0;0;0;0;0;0;0;0;0;0;0;0;0;0;0;0;0;0;0;0;0;0;0;0;0;0;0;0;0;0;0;0;0;0;0;0;0;0;0;0;0;0;0;0;0;0;0;0;0;0;0;0;0;0;0;0;0;0;0;0;0;0;0;0;0;0;0;0;0;0;0;0;0;0;0;0;0;0;0;0;0;0;0;0;0;0;0;0;0;0;0;0;0;0;0;0;0;0;0;0;0;0;0;0;0;0;0;0;0;0;0;0;0;0;0;0;0;0;0;0;0;0;0;0;0;0;0;0;0;0;0;0;0;0;0;0;0;0;0;0;0;0;0;0;0;0;0;0;0;0;0;0;0;0;0;0;0;0;0;0;0;0;0;0;0;0;0;0;0;0;0;0;0;0;0;0;0;0;0;0;0;0;0;0;0;0;0;0;0;0;0;0;0;0;0;0;0;0;0;0;0;0;0;0;0;0;0;0;0;0;0;0;0;0;0;0;0;0;0;0;0;0;0;0;0;0;0;0;0;0;0;0;0;0;0;0;0;0;0;0;0;0;0;0;0;0;0;0;0;0;0;0;0;0;0;0;0;0;0;0;0;0;0;0;0;0;0;0;0;0;0;0;0;0;0;0;0;0;0;0;0;0;0;0;0;0;0;0;0;0;0;0;0;0;0;0;0;0;0;0;0;0;0;0;0;0;0;0;0;0;0;0;0;0;0;0;0;0;0;0;0;0;0;0;0;0;0;0;0;0;0;0;0;0;0;0;0;0;0;0;0;0;0;0;0;0;0;0;0;0;0;0;0;0;0;0;0;0;0;0;0;0;0;0;0;0;0;0;0;0;0;0;0;0;0;0;0;0;0;0;0;0;0;0;0;0;0;0;0;0;0;0;0;0;0;0;0;0;0;0;0;0;0;0;0;0;0;0;0;0;0;0;0;0;0;0;0;0;0;0;0;0;0;0;0;0;0;0;0;0;0;0;0;0;0;0;0;0;0;0;0;0;0;0;0;0;0;0;0;0;0;0;0;0;0;0;0;0;0;0;0;0;0;0;0;0;0;0;0;0;0;0;0;0;0;0;0;0;0;0;0;0;0;0;0;0;0;0;0;0;0;0;0;0;0;0;0;0;0;0;0;0;0;0;0;0;0;0;0;0;0;0;0;0;0;0;0;0;0;0;0;0;0;0;0;0;0;0;0;0;0;0;0;0;0;0;0;0;0;0;0;0;0;0;0;0;0;0;0;0;0;0;0;0;0;0;0;0;0;0;0;0;0;0;0;0;0;0;0;0;0;0;0;0;0;0;0;0;0;0;0;0;0;0;0;0;0;0;0;0;0;0;0;0;0;0;0;0;0;0;0;0;0;0;0;0;0;0;0;0;0;0;0;0;0;0;0;0;0;0;0;0;0;0;0;0;0;0;0;0;0;0;0;0;0;0;0;0;0;0;0;0;0;0;0;0;0;0;0;0;0;0;0;0;0;0;0;0;0;0;0;0;0;0;0]</per_image_TCSPC_FLIM_tvb>
<per_image_TCSPC_FLIM_tvb_filename>C:\Users\yalexand\Imperial_2010\Articles_from_Paul_July_2013\curse_of_vogel\TPF_troponin_fittings\data\tvb_zero.csv</per_image_TCSPC_FLIM_tvb_filename>
<per_image_TCSPC_FLIM_fixed_tauD>0</per_image_TCSPC_FLIM_fixed_tauD>
<per_image_TCSPC_FLIM_conv_irf_pp_69_70>[true]</per_image_TCSPC_FLIM_conv_irf_pp_69_70>
<per_image_TCSPC_FLIM_irf_background>0</per_image_TCSPC_FLIM_irf_background>
<per_image_TCSPC_FLIM_tvb_scaling>0</per_image_TCSPC_FLIM_tvb_scaling>
</settings>
