# Supplementary material for: Smad4 controls signaling robustness and morphogenesis by differentially contributing to the Nodal and BMP pathways
Source: Nat Commun. 2021 Nov 4;12:6374. doi: 10.1038/s41467-021-26486-3 (PMC8569018; doi:10.1038/s41467-021-26486-3)
Supplement: Supplementary file 10 — Software code [file 41467_2021_26486_MOESM10_ESM.zip › ALYtools-master 08.21/TestData/Per_Image_TCSPC_FLIM/Sample_MA_TFP-TnC_9_ed.txt]

0.000000	0.000000
0.012207	0.000000
0.024414	0.000000
0.036621	0.000000
0.048828	0.000000
0.061035	0.000000
0.073242	0.000000
0.085449	0.000000
0.097656	0.000000
0.109863	0.000000
0.122070	0.000000
0.134277	0.000000
0.146484	0.000000
0.158691	0.000000
0.170898	0.000000
0.183105	0.000000
0.195312	0.000000
0.207520	0.000000
0.219727	0.000000
0.231934	0.000000
0.244141	0.000000
0.256348	0.000000
0.268555	0.000000
0.280762	0.000000
0.292969	0.000000
0.305176	0.000000
0.317383	0.000000
0.329590	0.000000
0.341797	0.000000
0.354004	0.000000
0.366211	0.000000
0.378418	0.000000
0.390625	0.000000
0.402832	0.000000
0.415039	0.000000
0.427246	0.000000
0.439453	0.000000
0.451660	0.000000
0.463867	0.000000
0.476074	0.000000
0.488281	0.000000
0.500488	0.000000
0.512695	0.000000
0.524902	0.000000
0.537109	0.000000
0.549316	0.000000
0.561523	0.000000
0.573730	0.000000
0.585937	0.000000
0.598145	0.000000
0.610352	0.000000
0.622559	0.000000
0.634766	0.000000
0.646973	0.000000
0.659180	0.000000
0.671387	0.000000
0.683594	0.000000
0.695801	0.000000
0.708008	0.000000
0.720215	0.000000
0.732422	0.000000
0.744629	0.000000
0.756836	0.000000
0.769043	0.000000
0.781250	0.000000
0.793457	0.000000
0.805664	0.000000
0.817871	0.000000
0.830078	0.000000
0.842285	0.000000
0.854492	0.000000
0.866699	0.000000
0.878906	0.000000
0.891113	0.000000
0.903320	0.000000
0.915527	0.000000
0.927734	0.000000
0.939941	0.000000
0.952148	0.000000
0.964355	0.000000
0.976562	0.000000
0.988770	0.000000
1.000977	0.000000
1.013184	0.000000
1.025391	0.000000
1.037598	0.000000
1.049805	0.000000
1.062012	0.000000
1.074219	0.000000
1.086426	0.000000
1.098633	0.000000
1.110840	0.000000
1.123047	0.000000
1.135254	0.000000
1.147461	0.000000
1.159668	0.000000
1.171875	0.000000
1.184082	0.000000
1.196289	0.000000
1.208496	0.000000
1.220703	0.000000
1.232910	0.000000
1.245117	0.000000
1.257324	0.000000
1.269531	0.000000
1.281738	0.000000
1.293945	0.000000
1.306152	0.000000
1.318359	0.000000
1.330566	0.000000
1.342773	0.000000
1.354980	0.000000
1.367187	0.000000
1.379395	0.000000
1.391602	0.000000
1.403809	0.000000
1.416016	0.000000
1.428223	0.000000
1.440430	0.000000
1.452637	0.000000
1.464844	0.000000
1.477051	0.000000
1.489258	0.000000
1.501465	0.000000
1.513672	0.000000
1.525879	0.000000
1.538086	0.000000
1.550293	1.000000
1.562500	2.000000
1.574707	1.000000
1.586914	2.000000
1.599121	1.000000
1.611328	4.000000
1.623535	3.000000
1.635742	5.000000
1.647949	5.000000
1.660156	6.000000
1.672363	2.000000
1.684570	3.000000
1.696777	2.000000
1.708984	4.000000
1.721191	4.000000
1.733398	5.000000
1.745605	4.000000
1.757812	4.000000
1.770020	3.000000
1.782227	3.000000
1.794434	4.000000
1.806641	9.000000
1.818848	2.000000
1.831055	4.000000
1.843262	6.000000
1.855469	4.000000
1.867676	3.000000
1.879883	4.000000
1.892090	7.000000
1.904297	2.000000
1.916504	7.000000
1.928711	7.000000
1.940918	6.000000
1.953125	5.000000
1.965332	5.000000
1.977539	7.000000
1.989746	2.000000
2.001953	5.000000
2.014160	1.000000
2.026367	4.000000
2.038574	6.000000
2.050781	2.000000
2.062988	4.000000
2.075195	3.000000
2.087402	7.000000
2.099609	3.000000
2.111816	4.000000
2.124023	1.000000
2.136230	3.000000
2.148437	5.000000
2.160645	1.000000
2.172852	1.000000
2.185059	4.000000
2.197266	4.000000
2.209473	11.000000
2.221680	4.000000
2.233887	6.000000
2.246094	3.000000
2.258301	2.000000
2.270508	2.000000
2.282715	3.000000
2.294922	5.000000
2.307129	4.000000
2.319336	4.000000
2.331543	5.000000
2.343750	7.000000
2.355957	3.000000
2.368164	3.000000
2.380371	8.000000
2.392578	8.000000
2.404785	5.000000
2.416992	4.000000
2.429199	3.000000
2.441406	4.000000
2.453613	1.000000
2.465820	0.000000
2.478027	3.000000
2.490234	4.000000
2.502441	3.000000
2.514648	5.000000
2.526855	4.000000
2.539062	11.000000
2.551270	5.000000
2.563477	7.000000
2.575684	2.000000
2.587891	6.000000
2.600098	4.000000
2.612305	3.000000
2.624512	6.000000
2.636719	3.000000
2.648926	3.000000
2.661133	8.000000
2.673340	9.000000
2.685547	5.000000
2.697754	3.000000
2.709961	11.000000
2.722168	3.000000
2.734375	6.000000
2.746582	8.000000
2.758789	5.000000
2.770996	8.000000
2.783203	3.000000
2.795410	3.000000
2.807617	5.000000
2.819824	3.000000
2.832031	3.000000
2.844238	4.000000
2.856445	1.000000
2.868652	3.000000
2.880859	3.000000
2.893066	2.000000
2.905273	4.000000
2.917480	6.000000
2.929687	3.000000
2.941895	5.000000
2.954102	1.000000
2.966309	7.000000
2.978516	5.000000
2.990723	5.000000
3.002930	7.000000
3.015137	3.000000
3.027344	5.000000
3.039551	4.000000
3.051758	6.000000
3.063965	5.000000
3.076172	7.000000
3.088379	5.000000
3.100586	10.000000
3.112793	3.000000
3.125000	6.000000
3.137207	4.000000
3.149414	9.000000
3.161621	1.000000
3.173828	6.000000
3.186035	7.000000
3.198242	5.000000
3.210449	7.000000
3.222656	3.000000
3.234863	3.000000
3.247070	8.000000
3.259277	6.000000
3.271484	8.000000
3.283691	7.000000
3.295898	5.000000
3.308105	4.000000
3.320312	10.000000
3.332520	7.000000
3.344727	5.000000
3.356934	6.000000
3.369141	4.000000
3.381348	7.000000
3.393555	4.000000
3.405762	4.000000
3.417969	5.000000
3.430176	5.000000
3.442383	4.000000
3.454590	6.000000
3.466797	8.000000
3.479004	8.000000
3.491211	8.000000
3.503418	5.000000
3.515625	5.000000
3.527832	6.000000
3.540039	6.000000
3.552246	2.000000
3.564453	10.000000
3.576660	2.000000
3.588867	6.000000
3.601074	5.000000
3.613281	8.000000
3.625488	7.000000
3.637695	3.000000
3.649902	4.000000
3.662109	3.000000
3.674316	6.000000
3.686523	5.000000
3.698730	6.000000
3.710937	10.000000
3.723145	8.000000
3.735352	4.000000
3.747559	6.000000
3.759766	7.000000
3.771973	4.000000
3.784180	11.000000
3.796387	7.000000
3.808594	2.000000
3.820801	9.000000
3.833008	10.000000
3.845215	2.000000
3.857422	6.000000
3.869629	8.000000
3.881836	6.000000
3.894043	4.000000
3.906250	1.000000
3.918457	5.000000
3.930664	2.000000
3.942871	5.000000
3.955078	4.000000
3.967285	6.000000
3.979492	6.000000
3.991699	5.000000
4.003906	14.000000
4.016113	4.000000
4.028320	8.000000
4.040527	5.000000
4.052734	7.000000
4.064941	4.000000
4.077148	8.000000
4.089355	5.000000
4.101562	6.000000
4.113770	11.000000
4.125977	8.000000
4.138184	2.000000
4.150391	5.000000
4.162598	7.000000
4.174805	4.000000
4.187012	5.000000
4.199219	9.000000
4.211426	6.000000
4.223633	7.000000
4.235840	4.000000
4.248047	6.000000
4.260254	9.000000
4.272461	6.000000
4.284668	6.000000
4.296875	8.000000
4.309082	7.000000
4.321289	7.000000
4.333496	3.000000
4.345703	4.000000
4.357910	6.000000
4.370117	7.000000
4.382324	4.000000
4.394531	8.000000
4.406738	7.000000
4.418945	8.000000
4.431152	7.000000
4.443359	4.000000
4.455566	3.000000
4.467773	7.000000
4.479980	6.000000
4.492187	8.000000
4.504395	9.000000
4.516602	5.000000
4.528809	4.000000
4.541016	4.000000
4.553223	9.000000
4.565430	6.000000
4.577637	2.000000
4.589844	3.000000
4.602051	6.000000
4.614258	11.000000
4.626465	4.000000
4.638672	5.000000
4.650879	7.000000
4.663086	6.000000
4.675293	4.000000
4.687500	6.000000
4.699707	4.000000
4.711914	8.000000
4.724121	8.000000
4.736328	7.000000
4.748535	5.000000
4.760742	6.000000
4.772949	6.000000
4.785156	4.000000
4.797363	8.000000
4.809570	10.000000
4.821777	3.000000
4.833984	12.000000
4.846191	5.000000
4.858398	4.000000
4.870605	5.000000
4.882812	7.000000
4.895020	6.000000
4.907227	6.000000
4.919434	1.000000
4.931641	12.000000
4.943848	5.000000
4.956055	6.000000
4.968262	3.000000
4.980469	6.000000
4.992676	7.000000
5.004883	7.000000
5.017090	7.000000
5.029297	3.000000
5.041504	3.000000
5.053711	10.000000
5.065918	7.000000
5.078125	4.000000
5.090332	6.000000
5.102539	4.000000
5.114746	2.000000
5.126953	4.000000
5.139160	2.000000
5.151367	3.000000
5.163574	6.000000
5.175781	2.000000
5.187988	9.000000
5.200195	10.000000
5.212402	5.000000
5.224609	3.000000
5.236816	5.000000
5.249023	10.000000
5.261230	9.000000
5.273437	5.000000
5.285645	11.000000
5.297852	10.000000
5.310059	4.000000
5.322266	7.000000
5.334473	4.000000
5.346680	5.000000
5.358887	7.000000
5.371094	5.000000
5.383301	5.000000
5.395508	11.000000
5.407715	8.000000
5.419922	5.000000
5.432129	7.000000
5.444336	6.000000
5.456543	5.000000
5.468750	12.000000
5.480957	6.000000
5.493164	8.000000
5.505371	5.000000
5.517578	9.000000
5.529785	2.000000
5.541992	4.000000
5.554199	5.000000
5.566406	5.000000
5.578613	5.000000
5.590820	5.000000
5.603027	4.000000
5.615234	10.000000
5.627441	4.000000
5.639648	3.000000
5.651855	5.000000
5.664062	2.000000
5.676270	5.000000
5.688477	3.000000
5.700684	5.000000
5.712891	7.000000
5.725098	7.000000
5.737305	6.000000
5.749512	9.000000
5.761719	9.000000
5.773926	8.000000
5.786133	6.000000
5.798340	6.000000
5.810547	5.000000
5.822754	6.000000
5.834961	4.000000
5.847168	5.000000
5.859375	3.000000
5.871582	9.000000
5.883789	6.000000
5.895996	10.000000
5.908203	6.000000
5.920410	5.000000
5.932617	6.000000
5.944824	9.000000
5.957031	3.000000
5.969238	7.000000
5.981445	4.000000
5.993652	2.000000
6.005859	4.000000
6.018066	9.000000
6.030273	7.000000
6.042480	4.000000
6.054687	3.000000
6.066895	10.000000
6.079102	6.000000
6.091309	5.000000
6.103516	9.000000
6.115723	3.000000
6.127930	8.000000
6.140137	3.000000
6.152344	6.000000
6.164551	7.000000
6.176758	4.000000
6.188965	6.000000
6.201172	8.000000
6.213379	6.000000
6.225586	7.000000
6.237793	10.000000
6.250000	9.000000
6.262207	2.000000
6.274414	7.000000
6.286621	5.000000
6.298828	5.000000
6.311035	8.000000
6.323242	7.000000
6.335449	8.000000
6.347656	7.000000
6.359863	6.000000
6.372070	4.000000
6.384277	7.000000
6.396484	8.000000
6.408691	9.000000
6.420898	7.000000
6.433105	3.000000
6.445312	11.000000
6.457520	9.000000
6.469727	5.000000
6.481934	11.000000
6.494141	5.000000
6.506348	5.000000
6.518555	12.000000
6.530762	8.000000
6.542969	7.000000
6.555176	7.000000
6.567383	7.000000
6.579590	5.000000
6.591797	7.000000
6.604004	12.000000
6.616211	8.000000
6.628418	6.000000
6.640625	10.000000
6.652832	6.000000
6.665039	10.000000
6.677246	3.000000
6.689453	4.000000
6.701660	9.000000
6.713867	11.000000
6.726074	6.000000
6.738281	12.000000
6.750488	5.000000
6.762695	8.000000
6.774902	4.000000
6.787109	10.000000
6.799316	7.000000
6.811523	3.000000
6.823730	12.000000
6.835937	9.000000
6.848145	5.000000
6.860352	10.000000
6.872559	6.000000
6.884766	11.000000
6.896973	7.000000
6.909180	4.000000
6.921387	7.000000
6.933594	4.000000
6.945801	14.000000
6.958008	10.000000
6.970215	13.000000
6.982422	11.000000
6.994629	5.000000
7.006836	8.000000
7.019043	9.000000
7.031250	9.000000
7.043457	5.000000
7.055664	10.000000
7.067871	7.000000
7.080078	8.000000
7.092285	5.000000
7.104492	2.000000
7.116699	5.000000
7.128906	9.000000
7.141113	10.000000
7.153320	4.000000
7.165527	9.000000
7.177734	7.000000
7.189941	4.000000
7.202148	9.000000
7.214355	10.000000
7.226562	8.000000
7.238770	5.000000
7.250977	9.000000
7.263184	10.000000
7.275391	3.000000
7.287598	8.000000
7.299805	9.000000
7.312012	5.000000
7.324219	7.000000
7.336426	3.000000
7.348633	4.000000
7.360840	10.000000
7.373047	8.000000
7.385254	7.000000
7.397461	5.000000
7.409668	3.000000
7.421875	7.000000
7.434082	8.000000
7.446289	7.000000
7.458496	5.000000
7.470703	4.000000
7.482910	5.000000
7.495117	9.000000
7.507324	3.000000
7.519531	10.000000
7.531738	5.000000
7.543945	5.000000
7.556152	7.000000
7.568359	7.000000
7.580566	3.000000
7.592773	8.000000
7.604980	4.000000
7.617187	3.000000
7.629395	11.000000
7.641602	5.000000
7.653809	10.000000
7.666016	10.000000
7.678223	8.000000
7.690430	2.000000
7.702637	3.000000
7.714844	12.000000
7.727051	9.000000
7.739258	3.000000
7.751465	10.000000
7.763672	2.000000
7.775879	2.000000
7.788086	5.000000
7.800293	7.000000
7.812500	7.000000
7.824707	2.000000
7.836914	8.000000
7.849121	10.000000
7.861328	3.000000
7.873535	9.000000
7.885742	4.000000
7.897949	4.000000
7.910156	5.000000
7.922363	6.000000
7.934570	8.000000
7.946777	7.000000
7.958984	8.000000
7.971191	5.000000
7.983398	4.000000
7.995605	6.000000
8.007812	7.000000
8.020020	8.000000
8.032227	6.000000
8.044434	8.000000
8.056641	4.000000
8.068848	5.000000
8.081055	12.000000
8.093262	7.000000
8.105469	6.000000
8.117676	5.000000
8.129883	6.000000
8.142090	7.000000
8.154297	5.000000
8.166504	8.000000
8.178711	5.000000
8.190918	7.000000
8.203125	6.000000
8.215332	8.000000
8.227539	6.000000
8.239746	11.000000
8.251953	8.000000
8.264160	11.000000
8.276367	5.000000
8.288574	6.000000
8.300781	3.000000
8.312988	7.000000
8.325195	6.000000
8.337402	6.000000
8.349609	4.000000
8.361816	7.000000
8.374023	5.000000
8.386230	7.000000
8.398437	8.000000
8.410645	6.000000
8.422852	6.000000
8.435059	6.000000
8.447266	3.000000
8.459473	7.000000
8.471680	4.000000
8.483887	15.000000
8.496094	9.000000
8.508301	4.000000
8.520508	5.000000
8.532715	7.000000
8.544922	10.000000
8.557129	6.000000
8.569336	7.000000
8.581543	11.000000
8.593750	9.000000
8.605957	3.000000
8.618164	3.000000
8.630371	8.000000
8.642578	6.000000
8.654785	7.000000
8.666992	7.000000
8.679199	9.000000
8.691406	9.000000
8.703613	1.000000
8.715820	4.000000
8.728027	5.000000
8.740234	12.000000
8.752441	5.000000
8.764648	9.000000
8.776855	12.000000
8.789062	10.000000
8.801270	7.000000
8.813477	7.000000
8.825684	10.000000
8.837891	1.000000
8.850098	5.000000
8.862305	9.000000
8.874512	11.000000
8.886719	7.000000
8.898926	11.000000
8.911133	1.000000
8.923340	10.000000
8.935547	10.000000
8.947754	6.000000
8.959961	5.000000
8.972168	4.000000
8.984375	5.000000
8.996582	4.000000
9.008789	8.000000
9.020996	5.000000
9.033203	11.000000
9.045410	5.000000
9.057617	7.000000
9.069824	12.000000
9.082031	11.000000
9.094238	12.000000
9.106445	8.000000
9.118652	7.000000
9.130859	9.000000
9.143066	13.000000
9.155273	11.000000
9.167480	10.000000
9.179687	15.000000
9.191895	23.000000
9.204102	19.000000
9.216309	27.000000
9.228516	22.000000
9.240723	25.000000
9.252930	28.000000
9.265137	37.000000
9.277344	32.000000
9.289551	32.000000
9.301758	41.000000
9.313965	41.000000
9.326172	49.000000
9.338379	59.000000
9.350586	51.000000
9.362793	64.000000
9.375000	62.000000
9.387207	64.000000
9.399414	68.000000
9.411621	81.000000
9.423828	56.000000
9.436035	75.000000
9.448242	87.000000
9.460449	83.000000
9.472656	59.000000
9.484863	91.000000
9.497070	92.000000
9.509277	124.000000
9.521484	111.000000
9.533691	128.000000
9.545898	154.000000
9.558105	162.000000
9.570312	150.000000
9.582520	179.000000
9.594727	189.000000
9.606934	208.000000
9.619141	248.000000
9.631348	248.000000
9.643555	311.000000
9.655762	335.000000
9.667969	362.000000
9.680176	434.000000
9.692383	491.000000
9.704590	568.000000
9.716797	707.000000
9.729004	742.000000
9.741211	919.000000
9.753418	1024.000000
9.765625	1222.000000
9.777832	1310.000000
9.790039	1607.000000
9.802246	1901.000000
9.814453	2215.000000
9.826660	2424.000000
9.838867	2814.000000
9.851074	3160.000000
9.863281	3607.000000
9.875488	4085.000000
9.887695	4449.000000
9.899902	4913.000000
9.912109	5443.000000
9.924316	5974.000000
9.936523	6267.000000
9.948730	6860.000000
9.960937	7242.000000
9.973145	7585.000000
9.985352	7915.000000
9.997559	8303.000000
10.009766	8576.000000
10.021973	8869.000000
10.034180	8978.000000
10.046387	9086.000000
10.058594	9441.000000
10.070801	9235.000000
10.083008	9443.000000
10.095215	9491.000000
10.107422	9639.000000
10.119629	9556.000000
10.131836	9501.000000
10.144043	9377.000000
10.156250	9453.000000
10.168457	9328.000000
10.180664	9442.000000
10.192871	9328.000000
10.205078	9115.000000
10.217285	9291.000000
10.229492	9211.000000
10.241699	9087.000000
10.253906	8908.000000
10.266113	8954.000000
10.278320	8840.000000
10.290527	8720.000000
10.302734	8770.000000
10.314941	8638.000000
10.327148	8571.000000
10.339355	8513.000000
10.351562	8604.000000
10.363770	8422.000000
10.375977	8386.000000
10.388184	8279.000000
10.400391	8369.000000
10.412598	8368.000000
10.424805	8169.000000
10.437012	8142.000000
10.449219	8184.000000
10.461426	7954.000000
10.473633	7943.000000
10.485840	8039.000000
10.498047	7967.000000
10.510254	7790.000000
10.522461	7681.000000
10.534668	7662.000000
10.546875	7691.000000
10.559082	7683.000000
10.571289	7579.000000
10.583496	7466.000000
10.595703	7592.000000
10.607910	7441.000000
10.620117	7464.000000
10.632324	7248.000000
10.644531	7334.000000
10.656738	7094.000000
10.668945	7144.000000
10.681152	7080.000000
10.693359	7132.000000
10.705566	7098.000000
10.717773	6948.000000
10.729980	6920.000000
10.742187	6860.000000
10.754395	6929.000000
10.766602	6792.000000
10.778809	6725.000000
10.791016	6561.000000
10.803223	6671.000000
10.815430	6703.000000
10.827637	6537.000000
10.839844	6490.000000
10.852051	6509.000000
10.864258	6530.000000
10.876465	6436.000000
10.888672	6331.000000
10.900879	6463.000000
10.913086	6292.000000
10.925293	6410.000000
10.937500	6305.000000
10.949707	6186.000000
10.961914	6151.000000
10.974121	6071.000000
10.986328	6163.000000
10.998535	6167.000000
11.010742	6081.000000
11.022949	6055.000000
11.035156	5995.000000
11.047363	5872.000000
11.059570	5937.000000
11.071777	5795.000000
11.083984	5694.000000
11.096191	5767.000000
11.108398	5672.000000
11.120605	5700.000000
11.132812	5570.000000
11.145020	5589.000000
11.157227	5586.000000
11.169434	5558.000000
11.181641	5587.000000
11.193848	5566.000000
11.206055	5698.000000
11.218262	5374.000000
11.230469	5444.000000
11.242676	5320.000000
11.254883	5326.000000
11.267090	5367.000000
11.279297	5285.000000
11.291504	5228.000000
11.303711	5368.000000
11.315918	5299.000000
11.328125	5247.000000
11.340332	5131.000000
11.352539	5166.000000
11.364746	5162.000000
11.376953	5019.000000
11.389160	5049.000000
11.401367	5079.000000
11.413574	4914.000000
11.425781	4937.000000
11.437988	4997.000000
11.450195	4881.000000
11.462402	4816.000000
11.474609	4867.000000
11.486816	4753.000000
11.499023	4758.000000
11.511230	4791.000000
11.523437	4683.000000
11.535645	4791.000000
11.547852	4671.000000
11.560059	4635.000000
11.572266	4635.000000
11.584473	4634.000000
11.596680	4570.000000
11.608887	4600.000000
11.621094	4485.000000
11.633301	4469.000000
11.645508	4429.000000
11.657715	4521.000000
11.669922	4467.000000
11.682129	4327.000000
11.694336	4309.000000
11.706543	4221.000000
11.718750	4257.000000
11.730957	4253.000000
11.743164	4227.000000
11.755371	4235.000000
11.767578	4166.000000
11.779785	4172.000000
11.791992	4104.000000
11.804199	4122.000000
11.816406	4128.000000
11.828613	4092.000000
11.840820	4045.000000
11.853027	4021.000000
11.865234	4013.000000
11.877441	3901.000000
11.889648	4006.000000
11.901855	3890.000000
11.914062	3983.000000
11.926270	3975.000000
11.938477	3945.000000
11.950684	3734.000000
11.962891	3830.000000
11.975098	3760.000000
11.987305	3776.000000
11.999512	3692.000000
12.011719	3713.000000
12.023926	3745.000000
12.036133	3761.000000
12.048340	3764.000000
12.060547	3767.000000
12.072754	3717.000000
12.084961	3537.000000
12.097168	3776.000000
12.109375	3593.000000
12.121582	3487.000000
12.133789	3576.000000
12.145996	3457.000000
12.158203	3458.000000
12.170410	3524.000000
12.182617	3529.000000
12.194824	3546.000000
12.207031	3470.000000
12.219238	3392.000000
12.231445	3433.000000
12.243652	3348.000000
12.255859	3291.000000
12.268066	3316.000000
12.280273	3354.000000
12.292480	3311.000000
12.304687	3210.000000
12.316895	3325.000000
12.329102	3208.000000
12.341309	3232.000000
12.353516	3213.000000
12.365723	3166.000000
12.377930	3218.000000
12.390137	3177.000000
12.402344	3086.000000
12.414551	3059.000000
12.426758	3114.000000
12.438965	3041.000000
12.451172	3068.000000
12.463379	3067.000000
12.475586	3066.000000
12.487793	2968.000000
12.500000	3014.000000
12.512207	3041.000000
12.524414	3004.000000
12.536621	3003.000000
12.548828	2906.000000
12.561035	2968.000000
12.573242	2944.000000
12.585449	2969.000000
12.597656	2808.000000
12.609863	2756.000000
12.622070	2823.000000
12.634277	2749.000000
12.646484	2772.000000
12.658691	2882.000000
12.670898	2755.000000
12.683105	2812.000000
12.695312	2683.000000
12.707520	2716.000000
12.719727	2650.000000
12.731934	2768.000000
12.744141	2685.000000
12.756348	2709.000000
12.768555	2607.000000
12.780762	2611.000000
12.792969	2605.000000
12.805176	2590.000000
12.817383	2627.000000
12.829590	2616.000000
12.841797	2536.000000
12.854004	2517.000000
12.866211	2491.000000
12.878418	2535.000000
12.890625	2524.000000
12.902832	2569.000000
12.915039	2470.000000
12.927246	2500.000000
12.939453	2501.000000
12.951660	2421.000000
12.963867	2407.000000
12.976074	2447.000000
12.988281	2443.000000
13.000488	2397.000000
13.012695	2407.000000
13.024902	2320.000000
13.037109	2377.000000
13.049316	2340.000000
13.061523	2298.000000
13.073730	2328.000000
13.085937	2267.000000
13.098145	2212.000000
13.110352	2259.000000
13.122559	2264.000000
13.134766	2212.000000
13.146973	2222.000000
13.159180	2174.000000
13.171387	2290.000000
13.183594	2253.000000
13.195801	2207.000000
13.208008	2132.000000
13.220215	2197.000000
13.232422	2151.000000
13.244629	2148.000000
13.256836	2054.000000
13.269043	2205.000000
13.281250	2129.000000
13.293457	2096.000000
13.305664	2110.000000
13.317871	2085.000000
13.330078	2090.000000
13.342285	1982.000000
13.354492	2041.000000
13.366699	2025.000000
13.378906	1963.000000
13.391113	1966.000000
13.403320	1958.000000
13.415527	1884.000000
13.427734	1985.000000
13.439941	1949.000000
13.452148	1980.000000
13.464355	1981.000000
13.476562	1940.000000
13.488770	1980.000000
13.500977	1862.000000
13.513184	1965.000000
13.525391	1911.000000
13.537598	1884.000000
13.549805	1822.000000
13.562012	1853.000000
13.574219	1881.000000
13.586426	1820.000000
13.598633	1893.000000
13.610840	1813.000000
13.623047	1817.000000
13.635254	1890.000000
13.647461	1770.000000
13.659668	1781.000000
13.671875	1792.000000
13.684082	1724.000000
13.696289	1700.000000
13.708496	1743.000000
13.720703	1715.000000
13.732910	1754.000000
13.745117	1734.000000
13.757324	1695.000000
13.769531	1701.000000
13.781738	1659.000000
13.793945	1638.000000
13.806152	1602.000000
13.818359	1632.000000
13.830566	1670.000000
13.842773	1696.000000
13.854980	1652.000000
13.867187	1626.000000
13.879395	1662.000000
13.891602	1626.000000
13.903809	1606.000000
13.916016	1629.000000
13.928223	1643.000000
13.940430	1550.000000
13.952637	1609.000000
13.964844	1523.000000
13.977051	1551.000000
13.989258	1562.000000
14.001465	1515.000000
14.013672	1501.000000
14.025879	1526.000000
14.038086	1561.000000
14.050293	1513.000000
14.062500	1539.000000
14.074707	1467.000000
14.086914	1481.000000
14.099121	1426.000000
14.111328	1492.000000
14.123535	1435.000000
14.135742	1416.000000
14.147949	1468.000000
14.160156	1484.000000
14.172363	1500.000000
14.184570	1460.000000
14.196777	1431.000000
14.208984	1390.000000
14.221191	1387.000000
14.233398	1346.000000
14.245605	1371.000000
14.257812	1349.000000
14.270020	1320.000000
14.282227	1372.000000
14.294434	1400.000000
14.306641	1387.000000
14.318848	1357.000000
14.331055	1348.000000
14.343262	1313.000000
14.355469	1395.000000
14.367676	1303.000000
14.379883	1340.000000
14.392090	1252.000000
14.404297	1267.000000
14.416504	1334.000000
14.428711	1253.000000
14.440918	1280.000000
14.453125	1314.000000
14.465332	1229.000000
14.477539	1257.000000
14.489746	1257.000000
14.501953	1183.000000
14.514160	1276.000000
14.526367	1292.000000
14.538574	1270.000000
14.550781	1228.000000
14.562988	1216.000000
14.575195	1213.000000
14.587402	1162.000000
14.599609	1196.000000
14.611816	1183.000000
14.624023	1193.000000
14.636230	1172.000000
14.648437	1157.000000
14.660645	1112.000000
14.672852	1168.000000
14.685059	1227.000000
14.697266	1140.000000
14.709473	1156.000000
14.721680	1167.000000
14.733887	1079.000000
14.746094	1156.000000
14.758301	1109.000000
14.770508	1187.000000
14.782715	1090.000000
14.794922	1098.000000
14.807129	1158.000000
14.819336	1020.000000
14.831543	1083.000000
14.843750	1028.000000
14.855957	1054.000000
14.868164	1077.000000
14.880371	1011.000000
14.892578	1030.000000
14.904785	1012.000000
14.916992	1045.000000
14.929199	1030.000000
14.941406	1014.000000
14.953613	1029.000000
14.965820	1032.000000
14.978027	1053.000000
14.990234	980.000000
15.002441	1019.000000
15.014648	979.000000
15.026855	1031.000000
15.039062	994.000000
15.051270	912.000000
15.063477	1020.000000
15.075684	1021.000000
15.087891	938.000000
15.100098	944.000000
15.112305	980.000000
15.124512	918.000000
15.136719	956.000000
15.148926	929.000000
15.161133	927.000000
15.173340	905.000000
15.185547	937.000000
15.197754	969.000000
15.209961	900.000000
15.222168	991.000000
15.234375	920.000000
15.246582	970.000000
15.258789	913.000000
15.270996	905.000000
15.283203	956.000000
15.295410	903.000000
15.307617	877.000000
15.319824	834.000000
15.332031	944.000000
15.344238	900.000000
15.356445	892.000000
15.368652	871.000000
15.380859	905.000000
15.393066	839.000000
15.405273	842.000000
15.417480	869.000000
15.429687	819.000000
15.441895	820.000000
15.454102	859.000000
15.466309	812.000000
15.478516	822.000000
15.490723	838.000000
15.502930	794.000000
15.515137	749.000000
15.527344	811.000000
15.539551	802.000000
15.551758	781.000000
15.563965	782.000000
15.576172	741.000000
15.588379	794.000000
15.600586	814.000000
15.612793	785.000000
15.625000	783.000000
15.637207	750.000000
15.649414	791.000000
15.661621	738.000000
15.673828	761.000000
15.686035	766.000000
15.698242	761.000000
15.710449	812.000000
15.722656	733.000000
15.734863	732.000000
15.747070	727.000000
15.759277	664.000000
15.771484	736.000000
15.783691	740.000000
15.795898	751.000000
15.808105	714.000000
15.820312	748.000000
15.832520	754.000000
15.844727	727.000000
15.856934	665.000000
15.869141	666.000000
15.881348	658.000000
15.893555	742.000000
15.905762	711.000000
15.917969	736.000000
15.930176	669.000000
15.942383	736.000000
15.954590	667.000000
15.966797	700.000000
15.979004	687.000000
15.991211	701.000000
16.003418	638.000000
16.015625	647.000000
16.027832	634.000000
16.040039	643.000000
16.052246	639.000000
16.064453	656.000000
16.076660	688.000000
16.088867	632.000000
16.101074	604.000000
16.113281	643.000000
16.125488	622.000000
16.137695	609.000000
16.149902	659.000000
16.162109	589.000000
16.174316	634.000000
16.186523	616.000000
16.198730	562.000000
16.210937	626.000000
16.223145	616.000000
16.235352	612.000000
16.247559	621.000000
16.259766	601.000000
16.271973	595.000000
16.284180	555.000000
16.296387	539.000000
16.308594	601.000000
16.320801	580.000000
16.333008	567.000000
16.345215	590.000000
16.357422	565.000000
16.369629	610.000000
16.381836	561.000000
16.394043	613.000000
16.406250	545.000000
16.418457	590.000000
16.430664	581.000000
16.442871	560.000000
16.455078	575.000000
16.467285	563.000000
16.479492	553.000000
16.491699	521.000000
16.503906	507.000000
16.516113	545.000000
16.528320	519.000000
16.540527	543.000000
16.552734	557.000000
16.564941	527.000000
16.577148	508.000000
16.589355	475.000000
16.601562	520.000000
16.613770	533.000000
16.625977	543.000000
16.638184	558.000000
16.650391	527.000000
16.662598	517.000000
16.674805	505.000000
16.687012	494.000000
16.699219	494.000000
16.711426	490.000000
16.723633	516.000000
16.735840	474.000000
16.748047	450.000000
16.760254	500.000000
16.772461	491.000000
16.784668	478.000000
16.796875	473.000000
16.809082	478.000000
16.821289	488.000000
16.833496	489.000000
16.845703	505.000000
16.857910	468.000000
16.870117	481.000000
16.882324	425.000000
16.894531	461.000000
16.906738	457.000000
16.918945	471.000000
16.931152	469.000000
16.943359	435.000000
16.955566	435.000000
16.967773	411.000000
16.979980	449.000000
16.992187	449.000000
17.004395	442.000000
17.016602	438.000000
17.028809	414.000000
17.041016	463.000000
17.053223	508.000000
17.065430	468.000000
17.077637	442.000000
17.089844	437.000000
17.102051	424.000000
17.114258	401.000000
17.126465	385.000000
17.138672	408.000000
17.150879	436.000000
17.163086	411.000000
17.175293	440.000000
17.187500	444.000000
17.199707	422.000000
17.211914	391.000000
17.224121	388.000000
17.236328	419.000000
17.248535	403.000000
17.260742	379.000000
17.272949	422.000000
17.285156	404.000000
17.297363	379.000000
17.309570	413.000000
17.321777	410.000000
17.333984	403.000000
17.346191	381.000000
17.358398	413.000000
17.370605	388.000000
17.382812	385.000000
17.395020	373.000000
17.407227	370.000000
17.419434	369.000000
17.431641	398.000000
17.443848	345.000000
17.456055	349.000000
17.468262	382.000000
17.480469	395.000000
17.492676	362.000000
17.504883	345.000000
17.517090	381.000000
17.529297	365.000000
17.541504	355.000000
17.553711	354.000000
17.565918	345.000000
17.578125	349.000000
17.590332	350.000000
17.602539	322.000000
17.614746	361.000000
17.626953	354.000000
17.639160	346.000000
17.651367	367.000000
17.663574	328.000000
17.675781	333.000000
17.687988	362.000000
17.700195	337.000000
17.712402	335.000000
17.724609	332.000000
17.736816	344.000000
17.749023	342.000000
17.761230	327.000000
17.773437	345.000000
17.785645	306.000000
17.797852	329.000000
17.810059	327.000000
17.822266	292.000000
17.834473	323.000000
17.846680	326.000000
17.858887	308.000000
17.871094	314.000000
17.883301	313.000000
17.895508	296.000000
17.907715	294.000000
17.919922	313.000000
17.932129	295.000000
17.944336	280.000000
17.956543	328.000000
17.968750	303.000000
17.980957	290.000000
17.993164	313.000000
18.005371	309.000000
18.017578	282.000000
18.029785	321.000000
18.041992	318.000000
18.054199	282.000000
18.066406	313.000000
18.078613	299.000000
18.090820	290.000000
18.103027	292.000000
18.115234	295.000000
18.127441	287.000000
18.139648	257.000000
18.151855	275.000000
18.164062	252.000000
18.176270	283.000000
18.188477	294.000000
18.200684	286.000000
18.212891	289.000000
18.225098	262.000000
18.237305	258.000000
18.249512	300.000000
18.261719	260.000000
18.273926	273.000000
18.286133	237.000000
18.298340	261.000000
18.310547	267.000000
18.322754	260.000000
18.334961	263.000000
18.347168	242.000000
18.359375	272.000000
18.371582	268.000000
18.383789	264.000000
18.395996	253.000000
18.408203	257.000000
18.420410	245.000000
18.432617	263.000000
18.444824	237.000000
18.457031	259.000000
18.469238	271.000000
18.481445	249.000000
18.493652	272.000000
18.505859	248.000000
18.518066	224.000000
18.530273	240.000000
18.542480	236.000000
18.554687	235.000000
18.566895	227.000000
18.579102	246.000000
18.591309	238.000000
18.603516	266.000000
18.615723	226.000000
18.627930	242.000000
18.640137	236.000000
18.652344	212.000000
18.664551	205.000000
18.676758	227.000000
18.688965	216.000000
18.701172	224.000000
18.713379	227.000000
18.725586	215.000000
18.737793	239.000000
18.750000	234.000000
18.762207	230.000000
18.774414	234.000000
18.786621	212.000000
18.798828	214.000000
18.811035	222.000000
18.823242	210.000000
18.835449	200.000000
18.847656	240.000000
18.859863	229.000000
18.872070	221.000000
18.884277	184.000000
18.896484	201.000000
18.908691	220.000000
18.920898	224.000000
18.933105	195.000000
18.945312	193.000000
18.957520	183.000000
18.969727	203.000000
18.981934	207.000000
18.994141	226.000000
19.006348	206.000000
19.018555	200.000000
19.030762	197.000000
19.042969	206.000000
19.055176	205.000000
19.067383	199.000000
19.079590	197.000000
19.091797	182.000000
19.104004	206.000000
19.116211	183.000000
19.128418	225.000000
19.140625	172.000000
19.152832	175.000000
19.165039	194.000000
19.177246	187.000000
19.189453	189.000000
19.201660	203.000000
19.213867	170.000000
19.226074	181.000000
19.238281	182.000000
19.250488	186.000000
19.262695	192.000000
19.274902	179.000000
19.287109	169.000000
19.299316	154.000000
19.311523	173.000000
19.323730	164.000000
19.335937	150.000000
19.348145	172.000000
19.360352	172.000000
19.372559	203.000000
19.384766	190.000000
19.396973	179.000000
19.409180	164.000000
19.421387	145.000000
19.433594	174.000000
19.445801	192.000000
19.458008	173.000000
19.470215	160.000000
19.482422	178.000000
19.494629	160.000000
19.506836	184.000000
19.519043	176.000000
19.531250	176.000000
19.543457	161.000000
19.555664	194.000000
19.567871	161.000000
19.580078	179.000000
19.592285	158.000000
19.604492	164.000000
19.616699	151.000000
19.628906	173.000000
19.641113	172.000000
19.653320	163.000000
19.665527	153.000000
19.677734	159.000000
19.689941	166.000000
19.702148	185.000000
19.714355	163.000000
19.726562	154.000000
19.738770	181.000000
19.750977	146.000000
19.763184	159.000000
19.775391	153.000000
19.787598	151.000000
19.799805	148.000000
19.812012	136.000000
19.824219	141.000000
19.836426	148.000000
19.848633	153.000000
19.860840	125.000000
19.873047	140.000000
19.885254	136.000000
19.897461	137.000000
19.909668	124.000000
19.921875	141.000000
19.934082	135.000000
19.946289	143.000000
19.958496	143.000000
19.970703	132.000000
19.982910	140.000000
19.995117	132.000000
20.007324	147.000000
20.019531	120.000000
20.031738	134.000000
20.043945	134.000000
20.056152	137.000000
20.068359	146.000000
20.080566	151.000000
20.092773	134.000000
20.104980	108.000000
20.117187	127.000000
20.129395	109.000000
20.141602	144.000000
20.153809	135.000000
20.166016	125.000000
20.178223	135.000000
20.190430	126.000000
20.202637	122.000000
20.214844	142.000000
20.227051	120.000000
20.239258	121.000000
20.251465	131.000000
20.263672	138.000000
20.275879	119.000000
20.288086	107.000000
20.300293	122.000000
20.312500	131.000000
20.324707	114.000000
20.336914	146.000000
20.349121	120.000000
20.361328	94.000000
20.373535	120.000000
20.385742	131.000000
20.397949	119.000000
20.410156	125.000000
20.422363	115.000000
20.434570	113.000000
20.446777	125.000000
20.458984	120.000000
20.471191	116.000000
20.483398	129.000000
20.495605	114.000000
20.507812	106.000000
20.520020	116.000000
20.532227	113.000000
20.544434	114.000000
20.556641	104.000000
20.568848	124.000000
20.581055	112.000000
20.593262	120.000000
20.605469	109.000000
20.617676	123.000000
20.629883	110.000000
20.642090	117.000000
20.654297	99.000000
20.666504	107.000000
20.678711	119.000000
20.690918	89.000000
20.703125	112.000000
20.715332	107.000000
20.727539	94.000000
20.739746	96.000000
20.751953	97.000000
20.764160	107.000000
20.776367	131.000000
20.788574	91.000000
20.800781	97.000000
20.812988	81.000000
20.825195	72.000000
20.837402	92.000000
20.849609	100.000000
20.861816	94.000000
20.874023	115.000000
20.886230	100.000000
20.898437	102.000000
20.910645	118.000000
20.922852	83.000000
20.935059	99.000000
20.947266	87.000000
20.959473	96.000000
20.971680	85.000000
20.983887	91.000000
20.996094	90.000000
21.008301	94.000000
21.020508	105.000000
21.032715	92.000000
21.044922	103.000000
21.057129	84.000000
21.069336	85.000000
21.081543	111.000000
21.093750	91.000000
21.105957	90.000000
21.118164	101.000000
21.130371	86.000000
21.142578	94.000000
21.154785	94.000000
21.166992	85.000000
21.179199	83.000000
21.191406	73.000000
21.203613	82.000000
21.215820	102.000000
21.228027	69.000000
21.240234	92.000000
21.252441	67.000000
21.264648	105.000000
21.276855	92.000000
21.289062	75.000000
21.301270	75.000000
21.313477	78.000000
21.325684	90.000000
21.337891	82.000000
21.350098	79.000000
21.362305	100.000000
21.374512	89.000000
21.386719	95.000000
21.398926	73.000000
21.411133	79.000000
21.423340	74.000000
21.435547	73.000000
21.447754	66.000000
21.459961	84.000000
21.472168	80.000000
21.484375	82.000000
21.496582	107.000000
21.508789	63.000000
21.520996	74.000000
21.533203	65.000000
21.545410	81.000000
21.557617	86.000000
21.569824	76.000000
21.582031	68.000000
21.594238	62.000000
21.606445	75.000000
21.618652	74.000000
21.630859	73.000000
21.643066	88.000000
21.655273	78.000000
21.667480	76.000000
21.679687	68.000000
21.691895	80.000000
21.704102	77.000000
21.716309	68.000000
21.728516	58.000000
21.740723	72.000000
21.752930	73.000000
21.765137	70.000000
21.777344	75.000000
21.789551	65.000000
21.801758	68.000000
21.813965	62.000000
21.826172	62.000000
21.838379	71.000000
21.850586	63.000000
21.862793	63.000000
21.875000	70.000000
21.887207	64.000000
21.899414	67.000000
21.911621	63.000000
21.923828	59.000000
21.936035	66.000000
21.948242	68.000000
21.960449	77.000000
21.972656	60.000000
21.984863	66.000000
21.997070	65.000000
22.009277	58.000000
22.021484	63.000000
22.033691	74.000000
22.045898	64.000000
22.058105	66.000000
22.070312	54.000000
22.082520	61.000000
22.094727	64.000000
22.106934	54.000000
22.119141	58.000000
22.131348	67.000000
22.143555	67.000000
22.155762	67.000000
22.167969	56.000000
22.180176	60.000000
22.192383	59.000000
22.204590	65.000000
22.216797	66.000000
22.229004	67.000000
22.241211	66.000000
22.253418	65.000000
22.265625	46.000000
22.277832	46.000000
22.290039	67.000000
22.302246	68.000000
22.314453	52.000000
22.326660	65.000000
22.338867	57.000000
22.351074	64.000000
22.363281	72.000000
22.375488	55.000000
22.387695	57.000000
22.399902	49.000000
22.412109	59.000000
22.424316	63.000000
22.436523	63.000000
22.448730	61.000000
22.460937	57.000000
22.473145	51.000000
22.485352	56.000000
22.497559	66.000000
22.509766	54.000000
22.521973	61.000000
22.534180	47.000000
22.546387	58.000000
22.558594	58.000000
22.570801	55.000000
22.583008	52.000000
22.595215	59.000000
22.607422	58.000000
22.619629	48.000000
22.631836	50.000000
22.644043	51.000000
22.656250	60.000000
22.668457	58.000000
22.680664	60.000000
22.692871	56.000000
22.705078	54.000000
22.717285	54.000000
22.729492	53.000000
22.741699	61.000000
22.753906	58.000000
22.766113	52.000000
22.778320	54.000000
22.790527	55.000000
22.802734	52.000000
22.814941	58.000000
22.827148	53.000000
22.839355	50.000000
22.851562	34.000000
22.863770	46.000000
22.875977	62.000000
22.888184	47.000000
22.900391	59.000000
22.912598	38.000000
22.924805	48.000000
22.937012	51.000000
22.949219	59.000000
22.961426	48.000000
22.973633	38.000000
22.985840	57.000000
22.998047	43.000000
23.010254	40.000000
23.022461	61.000000
23.034668	45.000000
23.046875	51.000000
23.059082	44.000000
23.071289	55.000000
23.083496	36.000000
23.095703	44.000000
23.107910	50.000000
23.120117	38.000000
23.132324	45.000000
23.144531	39.000000
23.156738	41.000000
23.168945	46.000000
23.181152	48.000000
23.193359	31.000000
23.205566	55.000000
23.217773	48.000000
23.229980	42.000000
23.242187	35.000000
23.254395	46.000000
23.266602	47.000000
23.278809	35.000000
23.291016	38.000000
23.303223	31.000000
23.315430	60.000000
23.327637	41.000000
23.339844	51.000000
23.352051	50.000000
23.364258	37.000000
23.376465	39.000000
23.388672	39.000000
23.400879	36.000000
23.413086	37.000000
23.425293	44.000000
23.437500	39.000000
23.449707	41.000000
23.461914	39.000000
23.474121	43.000000
23.486328	28.000000
23.498535	47.000000
23.510742	41.000000
23.522949	43.000000
23.535156	39.000000
23.547363	29.000000
23.559570	53.000000
23.571777	41.000000
23.583984	30.000000
23.596191	44.000000
23.608398	41.000000
23.620605	43.000000
23.632812	33.000000
23.645020	41.000000
23.657227	34.000000
23.669434	45.000000
23.681641	34.000000
23.693848	38.000000
23.706055	38.000000
23.718262	44.000000
23.730469	44.000000
23.742676	32.000000
23.754883	42.000000
23.767090	26.000000
23.779297	33.000000
23.791504	35.000000
23.803711	32.000000
23.815918	36.000000
23.828125	38.000000
23.840332	33.000000
23.852539	41.000000
23.864746	40.000000
23.876953	27.000000
23.889160	22.000000
23.901367	32.000000
23.913574	37.000000
23.925781	32.000000
23.937988	19.000000
23.950195	28.000000
23.962402	41.000000
23.974609	23.000000
23.986816	28.000000
23.999023	31.000000
24.011230	34.000000
24.023437	36.000000
24.035645	25.000000
24.047852	36.000000
24.060059	29.000000
24.072266	38.000000
24.084473	23.000000
24.096680	37.000000
24.108887	29.000000
24.121094	32.000000
24.133301	35.000000
24.145508	34.000000
24.157715	33.000000
24.169922	38.000000
24.182129	35.000000
24.194336	34.000000
24.206543	37.000000
24.218750	38.000000
24.230957	33.000000
24.243164	33.000000
24.255371	35.000000
24.267578	24.000000
24.279785	37.000000
24.291992	45.000000
24.304199	22.000000
24.316406	33.000000
24.328613	23.000000
24.340820	33.000000
24.353027	29.000000
24.365234	29.000000
24.377441	24.000000
24.389648	33.000000
24.401855	25.000000
[truncated: 2,096 more rows]
