# Supplementary material for: Smad4 controls signaling robustness and morphogenesis by differentially contributing to the Nodal and BMP pathways
Source: Nat Commun. 2021 Nov 4;12:6374. doi: 10.1038/s41467-021-26486-3 (PMC8569018; doi:10.1038/s41467-021-26486-3)
Supplement: Supplementary file 10 — Software code [file 41467_2021_26486_MOESM10_ESM.zip › ALYtools-master 08.21/TestData/Per_Image_TCSPC_FLIM/Sample_MA_TFP-TnC_7_ed.txt]

0.000000	0.000000
0.012207	0.000000
0.024414	0.000000
0.036621	0.000000
0.048828	0.000000
0.061035	0.000000
0.073242	0.000000
0.085449	0.000000
0.097656	0.000000
0.109863	0.000000
0.122070	0.000000
0.134277	0.000000
0.146484	0.000000
0.158691	0.000000
0.170898	0.000000
0.183105	0.000000
0.195312	0.000000
0.207520	0.000000
0.219727	0.000000
0.231934	0.000000
0.244141	0.000000
0.256348	0.000000
0.268555	0.000000
0.280762	0.000000
0.292969	0.000000
0.305176	0.000000
0.317383	0.000000
0.329590	0.000000
0.341797	0.000000
0.354004	0.000000
0.366211	0.000000
0.378418	0.000000
0.390625	0.000000
0.402832	0.000000
0.415039	0.000000
0.427246	0.000000
0.439453	0.000000
0.451660	0.000000
0.463867	0.000000
0.476074	0.000000
0.488281	0.000000
0.500488	0.000000
0.512695	0.000000
0.524902	0.000000
0.537109	0.000000
0.549316	0.000000
0.561523	0.000000
0.573730	0.000000
0.585937	0.000000
0.598145	0.000000
0.610352	0.000000
0.622559	0.000000
0.634766	0.000000
0.646973	0.000000
0.659180	0.000000
0.671387	0.000000
0.683594	0.000000
0.695801	0.000000
0.708008	0.000000
0.720215	0.000000
0.732422	0.000000
0.744629	0.000000
0.756836	0.000000
0.769043	0.000000
0.781250	0.000000
0.793457	0.000000
0.805664	0.000000
0.817871	0.000000
0.830078	0.000000
0.842285	0.000000
0.854492	0.000000
0.866699	0.000000
0.878906	0.000000
0.891113	0.000000
0.903320	0.000000
0.915527	0.000000
0.927734	0.000000
0.939941	0.000000
0.952148	0.000000
0.964355	0.000000
0.976562	0.000000
0.988770	0.000000
1.000977	0.000000
1.013184	0.000000
1.025391	0.000000
1.037598	0.000000
1.049805	0.000000
1.062012	0.000000
1.074219	0.000000
1.086426	0.000000
1.098633	0.000000
1.110840	0.000000
1.123047	0.000000
1.135254	0.000000
1.147461	0.000000
1.159668	0.000000
1.171875	0.000000
1.184082	0.000000
1.196289	0.000000
1.208496	0.000000
1.220703	0.000000
1.232910	0.000000
1.245117	0.000000
1.257324	0.000000
1.269531	0.000000
1.281738	0.000000
1.293945	0.000000
1.306152	0.000000
1.318359	0.000000
1.330566	0.000000
1.342773	0.000000
1.354980	0.000000
1.367187	0.000000
1.379395	0.000000
1.391602	0.000000
1.403809	0.000000
1.416016	0.000000
1.428223	0.000000
1.440430	0.000000
1.452637	0.000000
1.464844	0.000000
1.477051	0.000000
1.489258	0.000000
1.501465	0.000000
1.513672	0.000000
1.525879	0.000000
1.538086	1.000000
1.550293	1.000000
1.562500	1.000000
1.574707	1.000000
1.586914	2.000000
1.599121	4.000000
1.611328	2.000000
1.623535	5.000000
1.635742	2.000000
1.647949	8.000000
1.660156	5.000000
1.672363	4.000000
1.684570	0.000000
1.696777	3.000000
1.708984	6.000000
1.721191	6.000000
1.733398	5.000000
1.745605	8.000000
1.757812	9.000000
1.770020	3.000000
1.782227	3.000000
1.794434	5.000000
1.806641	5.000000
1.818848	2.000000
1.831055	1.000000
1.843262	5.000000
1.855469	7.000000
1.867676	6.000000
1.879883	4.000000
1.892090	5.000000
1.904297	4.000000
1.916504	6.000000
1.928711	2.000000
1.940918	1.000000
1.953125	4.000000
1.965332	5.000000
1.977539	6.000000
1.989746	6.000000
2.001953	5.000000
2.014160	7.000000
2.026367	4.000000
2.038574	5.000000
2.050781	3.000000
2.062988	4.000000
2.075195	3.000000
2.087402	5.000000
2.099609	7.000000
2.111816	5.000000
2.124023	5.000000
2.136230	7.000000
2.148437	5.000000
2.160645	2.000000
2.172852	5.000000
2.185059	2.000000
2.197266	5.000000
2.209473	1.000000
2.221680	4.000000
2.233887	3.000000
2.246094	9.000000
2.258301	6.000000
2.270508	4.000000
2.282715	3.000000
2.294922	6.000000
2.307129	6.000000
2.319336	7.000000
2.331543	8.000000
2.343750	4.000000
2.355957	7.000000
2.368164	5.000000
2.380371	9.000000
2.392578	4.000000
2.404785	1.000000
2.416992	10.000000
2.429199	7.000000
2.441406	6.000000
2.453613	7.000000
2.465820	5.000000
2.478027	6.000000
2.490234	7.000000
2.502441	8.000000
2.514648	2.000000
2.526855	2.000000
2.539062	5.000000
2.551270	6.000000
2.563477	6.000000
2.575684	5.000000
2.587891	3.000000
2.600098	7.000000
2.612305	5.000000
2.624512	4.000000
2.636719	1.000000
2.648926	7.000000
2.661133	3.000000
2.673340	4.000000
2.685547	4.000000
2.697754	9.000000
2.709961	6.000000
2.722168	6.000000
2.734375	4.000000
2.746582	4.000000
2.758789	2.000000
2.770996	9.000000
2.783203	6.000000
2.795410	5.000000
2.807617	9.000000
2.819824	5.000000
2.832031	6.000000
2.844238	2.000000
2.856445	5.000000
2.868652	2.000000
2.880859	8.000000
2.893066	7.000000
2.905273	3.000000
2.917480	5.000000
2.929687	4.000000
2.941895	3.000000
2.954102	2.000000
2.966309	10.000000
2.978516	3.000000
2.990723	1.000000
3.002930	3.000000
3.015137	11.000000
3.027344	4.000000
3.039551	1.000000
3.051758	6.000000
3.063965	6.000000
3.076172	4.000000
3.088379	7.000000
3.100586	3.000000
3.112793	10.000000
3.125000	7.000000
3.137207	2.000000
3.149414	5.000000
3.161621	5.000000
3.173828	2.000000
3.186035	6.000000
3.198242	4.000000
3.210449	3.000000
3.222656	5.000000
3.234863	4.000000
3.247070	9.000000
3.259277	4.000000
3.271484	5.000000
3.283691	2.000000
3.295898	2.000000
3.308105	8.000000
3.320312	6.000000
3.332520	8.000000
3.344727	6.000000
3.356934	6.000000
3.369141	9.000000
3.381348	8.000000
3.393555	6.000000
3.405762	4.000000
3.417969	6.000000
3.430176	6.000000
3.442383	5.000000
3.454590	3.000000
3.466797	5.000000
3.479004	4.000000
3.491211	4.000000
3.503418	5.000000
3.515625	10.000000
3.527832	9.000000
3.540039	7.000000
3.552246	11.000000
3.564453	6.000000
3.576660	4.000000
3.588867	8.000000
3.601074	6.000000
3.613281	8.000000
3.625488	10.000000
3.637695	13.000000
3.649902	6.000000
3.662109	3.000000
3.674316	5.000000
3.686523	7.000000
3.698730	6.000000
3.710937	10.000000
3.723145	6.000000
3.735352	3.000000
3.747559	9.000000
3.759766	9.000000
3.771973	3.000000
3.784180	3.000000
3.796387	6.000000
3.808594	7.000000
3.820801	5.000000
3.833008	4.000000
3.845215	4.000000
3.857422	3.000000
3.869629	7.000000
3.881836	7.000000
3.894043	6.000000
3.906250	7.000000
3.918457	4.000000
3.930664	8.000000
3.942871	10.000000
3.955078	9.000000
3.967285	4.000000
3.979492	13.000000
3.991699	11.000000
4.003906	10.000000
4.016113	7.000000
4.028320	12.000000
4.040527	7.000000
4.052734	6.000000
4.064941	7.000000
4.077148	4.000000
4.089355	1.000000
4.101562	5.000000
4.113770	3.000000
4.125977	7.000000
4.138184	8.000000
4.150391	7.000000
4.162598	9.000000
4.174805	4.000000
4.187012	7.000000
4.199219	9.000000
4.211426	7.000000
4.223633	10.000000
4.235840	7.000000
4.248047	5.000000
4.260254	7.000000
4.272461	11.000000
4.284668	7.000000
4.296875	14.000000
4.309082	10.000000
4.321289	3.000000
4.333496	5.000000
4.345703	10.000000
4.357910	7.000000
4.370117	4.000000
4.382324	7.000000
4.394531	11.000000
4.406738	7.000000
4.418945	9.000000
4.431152	9.000000
4.443359	9.000000
4.455566	7.000000
4.467773	5.000000
4.479980	10.000000
4.492187	7.000000
4.504395	9.000000
4.516602	4.000000
4.528809	4.000000
4.541016	1.000000
4.553223	3.000000
4.565430	3.000000
4.577637	3.000000
4.589844	6.000000
4.602051	9.000000
4.614258	10.000000
4.626465	8.000000
4.638672	6.000000
4.650879	4.000000
4.663086	5.000000
4.675293	12.000000
4.687500	5.000000
4.699707	7.000000
4.711914	8.000000
4.724121	8.000000
4.736328	4.000000
4.748535	6.000000
4.760742	14.000000
4.772949	12.000000
4.785156	6.000000
4.797363	7.000000
4.809570	10.000000
4.821777	7.000000
4.833984	9.000000
4.846191	9.000000
4.858398	10.000000
4.870605	10.000000
4.882812	11.000000
4.895020	6.000000
4.907227	7.000000
4.919434	12.000000
4.931641	9.000000
4.943848	7.000000
4.956055	9.000000
4.968262	6.000000
4.980469	4.000000
4.992676	11.000000
5.004883	2.000000
5.017090	8.000000
5.029297	7.000000
5.041504	6.000000
5.053711	9.000000
5.065918	8.000000
5.078125	5.000000
5.090332	6.000000
5.102539	3.000000
5.114746	6.000000
5.126953	11.000000
5.139160	7.000000
5.151367	8.000000
5.163574	3.000000
5.175781	6.000000
5.187988	5.000000
5.200195	5.000000
5.212402	7.000000
5.224609	8.000000
5.236816	9.000000
5.249023	9.000000
5.261230	8.000000
5.273437	7.000000
5.285645	4.000000
5.297852	6.000000
5.310059	9.000000
5.322266	8.000000
5.334473	5.000000
5.346680	6.000000
5.358887	9.000000
5.371094	10.000000
5.383301	4.000000
5.395508	6.000000
5.407715	4.000000
5.419922	10.000000
5.432129	7.000000
5.444336	13.000000
5.456543	3.000000
5.468750	7.000000
5.480957	9.000000
5.493164	8.000000
5.505371	4.000000
5.517578	9.000000
5.529785	5.000000
5.541992	3.000000
5.554199	8.000000
5.566406	9.000000
5.578613	4.000000
5.590820	8.000000
5.603027	7.000000
5.615234	7.000000
5.627441	8.000000
5.639648	5.000000
5.651855	6.000000
5.664062	13.000000
5.676270	8.000000
5.688477	10.000000
5.700684	8.000000
5.712891	10.000000
5.725098	7.000000
5.737305	8.000000
5.749512	4.000000
5.761719	7.000000
5.773926	9.000000
5.786133	8.000000
5.798340	7.000000
5.810547	11.000000
5.822754	5.000000
5.834961	12.000000
5.847168	6.000000
5.859375	3.000000
5.871582	5.000000
5.883789	9.000000
5.895996	5.000000
5.908203	5.000000
5.920410	5.000000
5.932617	8.000000
5.944824	5.000000
5.957031	9.000000
5.969238	10.000000
5.981445	12.000000
5.993652	8.000000
6.005859	4.000000
6.018066	6.000000
6.030273	3.000000
6.042480	7.000000
6.054687	3.000000
6.066895	13.000000
6.079102	5.000000
6.091309	8.000000
6.103516	6.000000
6.115723	3.000000
6.127930	13.000000
6.140137	3.000000
6.152344	5.000000
6.164551	7.000000
6.176758	5.000000
6.188965	6.000000
6.201172	5.000000
6.213379	7.000000
6.225586	7.000000
6.237793	7.000000
6.250000	3.000000
6.262207	6.000000
6.274414	8.000000
6.286621	12.000000
6.298828	6.000000
6.311035	4.000000
6.323242	10.000000
6.335449	5.000000
6.347656	6.000000
6.359863	5.000000
6.372070	4.000000
6.384277	11.000000
6.396484	4.000000
6.408691	11.000000
6.420898	5.000000
6.433105	3.000000
6.445312	4.000000
6.457520	6.000000
6.469727	8.000000
6.481934	3.000000
6.494141	8.000000
6.506348	9.000000
6.518555	8.000000
6.530762	5.000000
6.542969	10.000000
6.555176	5.000000
6.567383	6.000000
6.579590	9.000000
6.591797	12.000000
6.604004	7.000000
6.616211	8.000000
6.628418	8.000000
6.640625	5.000000
6.652832	7.000000
6.665039	10.000000
6.677246	7.000000
6.689453	13.000000
6.701660	6.000000
6.713867	10.000000
6.726074	10.000000
6.738281	6.000000
6.750488	4.000000
6.762695	5.000000
6.774902	15.000000
6.787109	6.000000
6.799316	8.000000
6.811523	15.000000
6.823730	6.000000
6.835937	9.000000
6.848145	10.000000
6.860352	7.000000
6.872559	15.000000
6.884766	9.000000
6.896973	7.000000
6.909180	8.000000
6.921387	6.000000
6.933594	13.000000
6.945801	6.000000
6.958008	6.000000
6.970215	9.000000
6.982422	9.000000
6.994629	6.000000
7.006836	9.000000
7.019043	7.000000
7.031250	8.000000
7.043457	11.000000
7.055664	9.000000
7.067871	7.000000
7.080078	7.000000
7.092285	3.000000
7.104492	9.000000
7.116699	7.000000
7.128906	10.000000
7.141113	8.000000
7.153320	5.000000
7.165527	7.000000
7.177734	11.000000
7.189941	11.000000
7.202148	4.000000
7.214355	5.000000
7.226562	7.000000
7.238770	2.000000
7.250977	10.000000
7.263184	5.000000
7.275391	6.000000
7.287598	11.000000
7.299805	4.000000
7.312012	5.000000
7.324219	7.000000
7.336426	6.000000
7.348633	8.000000
7.360840	4.000000
7.373047	5.000000
7.385254	4.000000
7.397461	10.000000
7.409668	9.000000
7.421875	8.000000
7.434082	11.000000
7.446289	4.000000
7.458496	8.000000
7.470703	6.000000
7.482910	6.000000
7.495117	8.000000
7.507324	4.000000
7.519531	9.000000
7.531738	0.000000
7.543945	5.000000
7.556152	4.000000
7.568359	9.000000
7.580566	10.000000
7.592773	6.000000
7.604980	3.000000
7.617187	10.000000
7.629395	8.000000
7.641602	6.000000
7.653809	10.000000
7.666016	5.000000
7.678223	5.000000
7.690430	7.000000
7.702637	4.000000
7.714844	5.000000
7.727051	4.000000
7.739258	3.000000
7.751465	11.000000
7.763672	7.000000
7.775879	6.000000
7.788086	11.000000
7.800293	8.000000
7.812500	8.000000
7.824707	7.000000
7.836914	4.000000
7.849121	8.000000
7.861328	7.000000
7.873535	6.000000
7.885742	3.000000
7.897949	7.000000
7.910156	12.000000
7.922363	11.000000
7.934570	6.000000
7.946777	6.000000
7.958984	13.000000
7.971191	3.000000
7.983398	7.000000
7.995605	6.000000
8.007812	3.000000
8.020020	1.000000
8.032227	10.000000
8.044434	7.000000
8.056641	11.000000
8.068848	7.000000
8.081055	7.000000
8.093262	4.000000
8.105469	5.000000
8.117676	3.000000
8.129883	3.000000
8.142090	8.000000
8.154297	7.000000
8.166504	2.000000
8.178711	2.000000
8.190918	5.000000
8.203125	7.000000
8.215332	11.000000
8.227539	2.000000
8.239746	6.000000
8.251953	7.000000
8.264160	7.000000
8.276367	8.000000
8.288574	10.000000
8.300781	9.000000
8.312988	7.000000
8.325195	12.000000
8.337402	10.000000
8.349609	6.000000
8.361816	7.000000
8.374023	8.000000
8.386230	11.000000
8.398437	8.000000
8.410645	5.000000
8.422852	11.000000
8.435059	6.000000
8.447266	8.000000
8.459473	8.000000
8.471680	7.000000
8.483887	10.000000
8.496094	5.000000
8.508301	3.000000
8.520508	10.000000
8.532715	8.000000
8.544922	8.000000
8.557129	8.000000
8.569336	10.000000
8.581543	9.000000
8.593750	5.000000
8.605957	6.000000
8.618164	6.000000
8.630371	10.000000
8.642578	14.000000
8.654785	9.000000
8.666992	8.000000
8.679199	4.000000
8.691406	5.000000
8.703613	6.000000
8.715820	4.000000
8.728027	3.000000
8.740234	5.000000
8.752441	8.000000
8.764648	5.000000
8.776855	10.000000
8.789062	3.000000
8.801270	9.000000
8.813477	15.000000
8.825684	6.000000
8.837891	11.000000
8.850098	6.000000
8.862305	7.000000
8.874512	6.000000
8.886719	8.000000
8.898926	12.000000
8.911133	8.000000
8.923340	3.000000
8.935547	16.000000
8.947754	7.000000
8.959961	5.000000
8.972168	5.000000
8.984375	12.000000
8.996582	9.000000
9.008789	7.000000
9.020996	5.000000
9.033203	5.000000
9.045410	5.000000
9.057617	10.000000
9.069824	10.000000
9.082031	8.000000
9.094238	8.000000
9.106445	11.000000
9.118652	7.000000
9.130859	14.000000
9.143066	9.000000
9.155273	13.000000
9.167480	14.000000
9.179687	13.000000
9.191895	37.000000
9.204102	23.000000
9.216309	18.000000
9.228516	24.000000
9.240723	22.000000
9.252930	40.000000
9.265137	42.000000
9.277344	41.000000
9.289551	45.000000
9.301758	31.000000
9.313965	42.000000
9.326172	32.000000
9.338379	48.000000
9.350586	56.000000
9.362793	65.000000
9.375000	65.000000
9.387207	62.000000
9.399414	58.000000
9.411621	67.000000
9.423828	84.000000
9.436035	73.000000
9.448242	82.000000
9.460449	82.000000
9.472656	102.000000
9.484863	93.000000
9.497070	102.000000
9.509277	128.000000
9.521484	126.000000
9.533691	125.000000
9.545898	135.000000
9.558105	131.000000
9.570312	177.000000
9.582520	188.000000
9.594727	221.000000
9.606934	218.000000
9.619141	252.000000
9.631348	307.000000
9.643555	332.000000
9.655762	347.000000
9.667969	406.000000
9.680176	501.000000
9.692383	540.000000
9.704590	574.000000
9.716797	710.000000
9.729004	797.000000
9.741211	946.000000
9.753418	1075.000000
9.765625	1307.000000
9.777832	1479.000000
9.790039	1704.000000
9.802246	1931.000000
9.814453	2267.000000
9.826660	2690.000000
9.838867	2933.000000
9.851074	3369.000000
9.863281	3742.000000
9.875488	4211.000000
9.887695	4621.000000
9.899902	5186.000000
9.912109	5552.000000
9.924316	6186.000000
9.936523	6765.000000
9.948730	7123.000000
9.960937	7411.000000
9.973145	7949.000000
9.985352	8272.000000
9.997559	8673.000000
10.009766	8994.000000
10.021973	9164.000000
10.034180	9589.000000
10.046387	9553.000000
10.058594	9776.000000
10.070801	9656.000000
10.083008	9680.000000
10.095215	9851.000000
10.107422	9747.000000
10.119629	9848.000000
10.131836	9822.000000
10.144043	9792.000000
10.156250	9762.000000
10.168457	9923.000000
10.180664	9698.000000
10.192871	9670.000000
10.205078	9648.000000
10.217285	9599.000000
10.229492	9516.000000
10.241699	9334.000000
10.253906	9288.000000
10.266113	9411.000000
10.278320	9162.000000
10.290527	9325.000000
10.302734	9023.000000
10.314941	8998.000000
10.327148	9019.000000
10.339355	8999.000000
10.351562	8888.000000
10.363770	8702.000000
10.375977	8967.000000
10.388184	8898.000000
10.400391	8606.000000
10.412598	8680.000000
10.424805	8609.000000
10.437012	8466.000000
10.449219	8565.000000
10.461426	8610.000000
10.473633	8416.000000
10.485840	8417.000000
10.498047	8256.000000
10.510254	8356.000000
10.522461	8150.000000
10.534668	8324.000000
10.546875	8122.000000
10.559082	8095.000000
10.571289	8233.000000
10.583496	8204.000000
10.595703	8132.000000
10.607910	7921.000000
10.620117	7705.000000
10.632324	7721.000000
10.644531	7796.000000
10.656738	7749.000000
10.668945	7713.000000
10.681152	7613.000000
10.693359	7689.000000
10.705566	7547.000000
10.717773	7590.000000
10.729980	7425.000000
10.742187	7241.000000
10.754395	7386.000000
10.766602	7209.000000
10.778809	7152.000000
10.791016	7095.000000
10.803223	7156.000000
10.815430	7163.000000
10.827637	6979.000000
10.839844	6870.000000
10.852051	7051.000000
10.864258	6823.000000
10.876465	6746.000000
10.888672	6823.000000
10.900879	6708.000000
10.913086	6642.000000
10.925293	6691.000000
10.937500	6627.000000
10.949707	6561.000000
10.961914	6576.000000
10.974121	6420.000000
10.986328	6505.000000
10.998535	6617.000000
11.010742	6421.000000
11.022949	6408.000000
11.035156	6392.000000
11.047363	6281.000000
11.059570	6366.000000
11.071777	6174.000000
11.083984	6201.000000
11.096191	6182.000000
11.108398	6304.000000
11.120605	6054.000000
11.132812	6094.000000
11.145020	6087.000000
11.157227	6057.000000
11.169434	6023.000000
11.181641	5934.000000
11.193848	6038.000000
11.206055	5999.000000
11.218262	5872.000000
11.230469	5820.000000
11.242676	5868.000000
11.254883	5926.000000
11.267090	5676.000000
11.279297	5848.000000
11.291504	5800.000000
11.303711	5721.000000
11.315918	5851.000000
11.328125	5709.000000
11.340332	5641.000000
11.352539	5536.000000
11.364746	5447.000000
11.376953	5482.000000
11.389160	5614.000000
11.401367	5569.000000
11.413574	5326.000000
11.425781	5456.000000
11.437988	5359.000000
11.450195	5319.000000
11.462402	5229.000000
11.474609	5381.000000
11.486816	5159.000000
11.499023	5122.000000
11.511230	5283.000000
11.523437	5097.000000
11.535645	5184.000000
11.547852	4976.000000
11.560059	5100.000000
11.572266	5024.000000
11.584473	5077.000000
11.596680	4971.000000
11.608887	4887.000000
11.621094	4927.000000
11.633301	4939.000000
11.645508	4880.000000
11.657715	4807.000000
11.669922	4648.000000
11.682129	4703.000000
11.694336	4652.000000
11.706543	4842.000000
11.718750	4642.000000
11.730957	4486.000000
11.743164	4570.000000
11.755371	4545.000000
11.767578	4450.000000
11.779785	4476.000000
11.791992	4529.000000
11.804199	4577.000000
11.816406	4517.000000
11.828613	4427.000000
11.840820	4449.000000
11.853027	4366.000000
11.865234	4387.000000
11.877441	4303.000000
11.889648	4342.000000
11.901855	4241.000000
11.914062	4221.000000
11.926270	4310.000000
11.938477	4278.000000
11.950684	4167.000000
11.962891	4194.000000
11.975098	4213.000000
11.987305	4112.000000
11.999512	4050.000000
12.011719	4115.000000
12.023926	4183.000000
12.036133	4071.000000
12.048340	4066.000000
12.060547	3945.000000
12.072754	4164.000000
12.084961	3967.000000
12.097168	3986.000000
12.109375	3928.000000
12.121582	3874.000000
12.133789	4016.000000
12.145996	3905.000000
12.158203	4010.000000
12.170410	3831.000000
12.182617	3844.000000
12.194824	3868.000000
12.207031	3796.000000
12.219238	3851.000000
12.231445	3734.000000
12.243652	3716.000000
12.255859	3789.000000
12.268066	3711.000000
12.280273	3570.000000
12.292480	3676.000000
12.304687	3593.000000
12.316895	3510.000000
12.329102	3581.000000
12.341309	3607.000000
12.353516	3548.000000
12.365723	3473.000000
12.377930	3484.000000
12.390137	3443.000000
12.402344	3376.000000
12.414551	3394.000000
12.426758	3390.000000
12.438965	3406.000000
12.451172	3334.000000
12.463379	3344.000000
12.475586	3380.000000
12.487793	3334.000000
12.500000	3113.000000
12.512207	3339.000000
12.524414	3197.000000
12.536621	3250.000000
12.548828	3185.000000
12.561035	3049.000000
12.573242	3174.000000
12.585449	3144.000000
12.597656	3164.000000
12.609863	3162.000000
12.622070	3141.000000
12.634277	3136.000000
12.646484	3101.000000
12.658691	3097.000000
12.670898	2989.000000
12.683105	3009.000000
12.695312	3030.000000
12.707520	3041.000000
12.719727	3046.000000
12.731934	3044.000000
12.744141	3018.000000
12.756348	3052.000000
12.768555	2950.000000
12.780762	2871.000000
12.792969	2884.000000
12.805176	2830.000000
12.817383	2879.000000
12.829590	2729.000000
12.841797	2871.000000
12.854004	2834.000000
12.866211	2713.000000
12.878418	2838.000000
12.890625	2756.000000
12.902832	2754.000000
12.915039	2889.000000
12.927246	2774.000000
12.939453	2753.000000
12.951660	2714.000000
12.963867	2730.000000
12.976074	2714.000000
12.988281	2725.000000
13.000488	2633.000000
13.012695	2588.000000
13.024902	2599.000000
13.037109	2599.000000
13.049316	2649.000000
13.061523	2602.000000
13.073730	2624.000000
13.085937	2511.000000
13.098145	2466.000000
13.110352	2558.000000
13.122559	2517.000000
13.134766	2542.000000
13.146973	2361.000000
13.159180	2492.000000
13.171387	2396.000000
13.183594	2423.000000
13.195801	2484.000000
13.208008	2370.000000
13.220215	2483.000000
13.232422	2459.000000
13.244629	2395.000000
13.256836	2325.000000
13.269043	2263.000000
13.281250	2317.000000
13.293457	2391.000000
13.305664	2289.000000
13.317871	2308.000000
13.330078	2354.000000
13.342285	2313.000000
13.354492	2173.000000
13.366699	2306.000000
13.378906	2227.000000
13.391113	2216.000000
13.403320	2226.000000
13.415527	2245.000000
13.427734	2257.000000
13.439941	2116.000000
13.452148	2201.000000
13.464355	2145.000000
13.476562	2192.000000
13.488770	2169.000000
13.500977	2177.000000
13.513184	2084.000000
13.525391	2144.000000
13.537598	2077.000000
13.549805	2124.000000
13.562012	2143.000000
13.574219	2040.000000
13.586426	2064.000000
13.598633	2089.000000
13.610840	2064.000000
13.623047	2047.000000
13.635254	1935.000000
13.647461	1965.000000
13.659668	2043.000000
13.671875	1962.000000
13.684082	1943.000000
13.696289	1919.000000
13.708496	2027.000000
13.720703	1975.000000
13.732910	1855.000000
13.745117	1947.000000
13.757324	1936.000000
13.769531	1942.000000
13.781738	1945.000000
13.793945	1942.000000
13.806152	1912.000000
13.818359	1842.000000
13.830566	1895.000000
13.842773	1848.000000
13.854980	1901.000000
13.867187	1832.000000
13.879395	1815.000000
13.891602	1883.000000
13.903809	1785.000000
13.916016	1767.000000
13.928223	1821.000000
13.940430	1733.000000
13.952637	1748.000000
13.964844	1787.000000
13.977051	1703.000000
13.989258	1735.000000
14.001465	1755.000000
14.013672	1740.000000
14.025879	1681.000000
14.038086	1656.000000
14.050293	1656.000000
14.062500	1768.000000
14.074707	1731.000000
14.086914	1707.000000
14.099121	1623.000000
14.111328	1623.000000
14.123535	1665.000000
14.135742	1662.000000
14.147949	1642.000000
14.160156	1654.000000
14.172363	1614.000000
14.184570	1605.000000
14.196777	1546.000000
14.208984	1621.000000
14.221191	1627.000000
14.233398	1545.000000
14.245605	1569.000000
14.257812	1551.000000
14.270020	1544.000000
14.282227	1482.000000
14.294434	1564.000000
14.306641	1483.000000
14.318848	1533.000000
14.331055	1507.000000
14.343262	1616.000000
14.355469	1505.000000
14.367676	1461.000000
14.379883	1431.000000
14.392090	1467.000000
14.404297	1430.000000
14.416504	1459.000000
14.428711	1478.000000
14.440918	1500.000000
14.453125	1474.000000
14.465332	1438.000000
14.477539	1406.000000
14.489746	1426.000000
14.501953	1419.000000
14.514160	1359.000000
14.526367	1425.000000
14.538574	1364.000000
14.550781	1475.000000
14.562988	1396.000000
14.575195	1358.000000
14.587402	1385.000000
14.599609	1308.000000
14.611816	1358.000000
14.624023	1353.000000
14.636230	1322.000000
14.648437	1326.000000
14.660645	1303.000000
14.672852	1323.000000
14.685059	1246.000000
14.697266	1284.000000
14.709473	1311.000000
14.721680	1284.000000
14.733887	1292.000000
14.746094	1305.000000
14.758301	1268.000000
14.770508	1251.000000
14.782715	1289.000000
14.794922	1305.000000
14.807129	1229.000000
14.819336	1247.000000
14.831543	1162.000000
14.843750	1256.000000
14.855957	1249.000000
14.868164	1228.000000
14.880371	1274.000000
14.892578	1255.000000
14.904785	1162.000000
14.916992	1179.000000
14.929199	1113.000000
14.941406	1165.000000
14.953613	1146.000000
14.965820	1218.000000
14.978027	1124.000000
14.990234	1130.000000
15.002441	1147.000000
15.014648	1091.000000
15.026855	1141.000000
15.039062	1151.000000
15.051270	1109.000000
15.063477	1135.000000
15.075684	1098.000000
15.087891	1116.000000
15.100098	1068.000000
15.112305	1011.000000
15.124512	1042.000000
15.136719	1107.000000
15.148926	1098.000000
15.161133	1079.000000
15.173340	1079.000000
15.185547	1133.000000
15.197754	1083.000000
15.209961	1064.000000
15.222168	1072.000000
15.234375	1058.000000
15.246582	1012.000000
15.258789	1047.000000
15.270996	1014.000000
15.283203	1068.000000
15.295410	1022.000000
15.307617	990.000000
15.319824	1020.000000
15.332031	1044.000000
15.344238	1025.000000
15.356445	979.000000
15.368652	1010.000000
15.380859	959.000000
15.393066	1047.000000
15.405273	952.000000
15.417480	992.000000
15.429687	967.000000
15.441895	1011.000000
15.454102	970.000000
15.466309	992.000000
15.478516	961.000000
15.490723	917.000000
15.502930	928.000000
15.515137	966.000000
15.527344	939.000000
15.539551	969.000000
15.551758	877.000000
15.563965	912.000000
15.576172	897.000000
15.588379	878.000000
15.600586	916.000000
15.612793	888.000000
15.625000	958.000000
15.637207	887.000000
15.649414	887.000000
15.661621	905.000000
15.673828	829.000000
15.686035	891.000000
15.698242	850.000000
15.710449	849.000000
15.722656	848.000000
15.734863	845.000000
15.747070	915.000000
15.759277	834.000000
15.771484	837.000000
15.783691	847.000000
15.795898	814.000000
15.808105	832.000000
15.820312	835.000000
15.832520	799.000000
15.844727	836.000000
15.856934	764.000000
15.869141	770.000000
15.881348	798.000000
15.893555	805.000000
15.905762	770.000000
15.917969	818.000000
15.930176	783.000000
15.942383	778.000000
15.954590	788.000000
15.966797	770.000000
15.979004	768.000000
15.991211	801.000000
16.003418	784.000000
16.015625	780.000000
16.027832	730.000000
16.040039	757.000000
16.052246	770.000000
16.064453	767.000000
16.076660	721.000000
16.088867	802.000000
16.101074	721.000000
16.113281	696.000000
16.125488	762.000000
16.137695	727.000000
16.149902	726.000000
16.162109	717.000000
16.174316	705.000000
16.186523	722.000000
16.198730	690.000000
16.210937	716.000000
16.223145	699.000000
16.235352	686.000000
16.247559	735.000000
16.259766	683.000000
16.271973	708.000000
16.284180	719.000000
16.296387	693.000000
16.308594	688.000000
16.320801	682.000000
16.333008	686.000000
16.345215	672.000000
16.357422	715.000000
16.369629	622.000000
16.381836	661.000000
16.394043	651.000000
16.406250	656.000000
16.418457	633.000000
16.430664	666.000000
16.442871	632.000000
16.455078	627.000000
16.467285	677.000000
16.479492	685.000000
16.491699	621.000000
16.503906	636.000000
16.516113	646.000000
16.528320	590.000000
16.540527	607.000000
16.552734	616.000000
16.564941	585.000000
16.577148	595.000000
16.589355	550.000000
16.601562	566.000000
16.613770	546.000000
16.625977	604.000000
16.638184	612.000000
16.650391	564.000000
16.662598	606.000000
16.674805	557.000000
16.687012	616.000000
16.699219	515.000000
16.711426	563.000000
16.723633	559.000000
16.735840	547.000000
16.748047	579.000000
16.760254	562.000000
16.772461	534.000000
16.784668	531.000000
16.796875	565.000000
16.809082	540.000000
16.821289	538.000000
16.833496	570.000000
16.845703	578.000000
16.857910	569.000000
16.870117	540.000000
16.882324	554.000000
16.894531	542.000000
16.906738	499.000000
16.918945	550.000000
16.931152	512.000000
16.943359	568.000000
16.955566	563.000000
16.967773	515.000000
16.979980	517.000000
16.992187	532.000000
17.004395	512.000000
17.016602	511.000000
17.028809	523.000000
17.041016	497.000000
17.053223	510.000000
17.065430	565.000000
17.077637	512.000000
17.089844	456.000000
17.102051	484.000000
17.114258	468.000000
17.126465	493.000000
17.138672	452.000000
17.150879	490.000000
17.163086	462.000000
17.175293	514.000000
17.187500	464.000000
17.199707	460.000000
17.211914	447.000000
17.224121	479.000000
17.236328	445.000000
17.248535	480.000000
17.260742	461.000000
17.272949	469.000000
17.285156	451.000000
17.297363	425.000000
17.309570	452.000000
17.321777	449.000000
17.333984	466.000000
17.346191	448.000000
17.358398	475.000000
17.370605	446.000000
17.382812	426.000000
17.395020	452.000000
17.407227	453.000000
17.419434	434.000000
17.431641	440.000000
17.443848	377.000000
17.456055	411.000000
17.468262	472.000000
17.480469	436.000000
17.492676	448.000000
17.504883	423.000000
17.517090	430.000000
17.529297	430.000000
17.541504	405.000000
17.553711	365.000000
17.565918	421.000000
17.578125	380.000000
17.590332	423.000000
17.602539	391.000000
17.614746	390.000000
17.626953	417.000000
17.639160	404.000000
17.651367	437.000000
17.663574	384.000000
17.675781	409.000000
17.687988	362.000000
17.700195	354.000000
17.712402	379.000000
17.724609	428.000000
17.736816	380.000000
17.749023	386.000000
17.761230	393.000000
17.773437	339.000000
17.785645	399.000000
17.797852	388.000000
17.810059	394.000000
17.822266	384.000000
17.834473	388.000000
17.846680	387.000000
17.858887	359.000000
17.871094	355.000000
17.883301	345.000000
17.895508	364.000000
17.907715	351.000000
17.919922	391.000000
17.932129	336.000000
17.944336	318.000000
17.956543	372.000000
17.968750	340.000000
17.980957	355.000000
17.993164	364.000000
18.005371	363.000000
18.017578	360.000000
18.029785	363.000000
18.041992	303.000000
18.054199	343.000000
18.066406	316.000000
18.078613	323.000000
18.090820	344.000000
18.103027	323.000000
18.115234	322.000000
18.127441	302.000000
18.139648	346.000000
18.151855	343.000000
18.164062	310.000000
18.176270	333.000000
18.188477	333.000000
18.200684	305.000000
18.212891	318.000000
18.225098	287.000000
18.237305	342.000000
18.249512	307.000000
18.261719	291.000000
18.273926	313.000000
18.286133	322.000000
18.298340	295.000000
18.310547	317.000000
18.322754	292.000000
18.334961	274.000000
18.347168	321.000000
18.359375	316.000000
18.371582	329.000000
18.383789	294.000000
18.395996	332.000000
18.408203	331.000000
18.420410	297.000000
18.432617	299.000000
18.444824	284.000000
18.457031	287.000000
18.469238	303.000000
18.481445	307.000000
18.493652	273.000000
18.505859	287.000000
18.518066	265.000000
18.530273	303.000000
18.542480	238.000000
18.554687	265.000000
18.566895	309.000000
18.579102	276.000000
18.591309	296.000000
18.603516	277.000000
18.615723	287.000000
18.627930	289.000000
18.640137	282.000000
18.652344	292.000000
18.664551	310.000000
18.676758	253.000000
18.688965	278.000000
18.701172	272.000000
18.713379	274.000000
18.725586	281.000000
18.737793	268.000000
18.750000	298.000000
18.762207	262.000000
18.774414	259.000000
18.786621	271.000000
18.798828	244.000000
18.811035	262.000000
18.823242	252.000000
18.835449	246.000000
18.847656	254.000000
18.859863	241.000000
18.872070	265.000000
18.884277	252.000000
18.896484	260.000000
18.908691	247.000000
18.920898	284.000000
18.933105	229.000000
18.945312	261.000000
18.957520	223.000000
18.969727	229.000000
18.981934	238.000000
18.994141	243.000000
19.006348	212.000000
19.018555	233.000000
19.030762	220.000000
19.042969	249.000000
19.055176	238.000000
19.067383	235.000000
19.079590	228.000000
19.091797	246.000000
19.104004	226.000000
19.116211	235.000000
19.128418	239.000000
19.140625	206.000000
19.152832	208.000000
19.165039	237.000000
19.177246	229.000000
19.189453	207.000000
19.201660	220.000000
19.213867	221.000000
19.226074	230.000000
19.238281	226.000000
19.250488	226.000000
19.262695	222.000000
19.274902	194.000000
19.287109	216.000000
19.299316	208.000000
19.311523	209.000000
19.323730	199.000000
19.335937	205.000000
19.348145	207.000000
19.360352	197.000000
19.372559	189.000000
19.384766	185.000000
19.396973	214.000000
19.409180	204.000000
19.421387	212.000000
19.433594	213.000000
19.445801	205.000000
19.458008	201.000000
19.470215	182.000000
19.482422	184.000000
19.494629	189.000000
19.506836	202.000000
19.519043	205.000000
19.531250	188.000000
19.543457	182.000000
19.555664	191.000000
19.567871	208.000000
19.580078	188.000000
19.592285	176.000000
19.604492	182.000000
19.616699	183.000000
19.628906	163.000000
19.641113	201.000000
19.653320	192.000000
19.665527	205.000000
19.677734	182.000000
19.689941	140.000000
19.702148	187.000000
19.714355	187.000000
19.726562	207.000000
19.738770	174.000000
19.750977	174.000000
19.763184	160.000000
19.775391	182.000000
19.787598	174.000000
19.799805	162.000000
19.812012	161.000000
19.824219	186.000000
19.836426	177.000000
19.848633	164.000000
19.860840	185.000000
19.873047	179.000000
19.885254	193.000000
19.897461	189.000000
19.909668	164.000000
19.921875	155.000000
19.934082	162.000000
19.946289	161.000000
19.958496	176.000000
19.970703	172.000000
19.982910	141.000000
19.995117	165.000000
20.007324	163.000000
20.019531	149.000000
20.031738	165.000000
20.043945	151.000000
20.056152	158.000000
20.068359	145.000000
20.080566	142.000000
20.092773	152.000000
20.104980	158.000000
20.117187	163.000000
20.129395	153.000000
20.141602	146.000000
20.153809	141.000000
20.166016	161.000000
20.178223	159.000000
20.190430	141.000000
20.202637	159.000000
20.214844	146.000000
20.227051	160.000000
20.239258	141.000000
20.251465	149.000000
20.263672	126.000000
20.275879	118.000000
20.288086	131.000000
20.300293	142.000000
20.312500	141.000000
20.324707	166.000000
20.336914	160.000000
20.349121	136.000000
20.361328	137.000000
20.373535	153.000000
20.385742	144.000000
20.397949	142.000000
20.410156	158.000000
20.422363	113.000000
20.434570	147.000000
20.446777	128.000000
20.458984	122.000000
20.471191	131.000000
20.483398	127.000000
20.495605	141.000000
20.507812	118.000000
20.520020	104.000000
20.532227	116.000000
20.544434	142.000000
20.556641	123.000000
20.568848	104.000000
20.581055	109.000000
20.593262	122.000000
20.605469	138.000000
20.617676	120.000000
20.629883	117.000000
20.642090	134.000000
20.654297	143.000000
20.666504	116.000000
20.678711	120.000000
20.690918	119.000000
20.703125	130.000000
20.715332	114.000000
20.727539	140.000000
20.739746	130.000000
20.751953	137.000000
20.764160	128.000000
20.776367	111.000000
20.788574	130.000000
20.800781	114.000000
20.812988	119.000000
20.825195	117.000000
20.837402	131.000000
20.849609	128.000000
20.861816	121.000000
20.874023	103.000000
20.886230	127.000000
20.898437	124.000000
20.910645	119.000000
20.922852	105.000000
20.935059	127.000000
20.947266	113.000000
20.959473	120.000000
20.971680	105.000000
20.983887	104.000000
20.996094	111.000000
21.008301	103.000000
21.020508	113.000000
21.032715	136.000000
21.044922	110.000000
21.057129	126.000000
21.069336	107.000000
21.081543	111.000000
21.093750	89.000000
21.105957	98.000000
21.118164	132.000000
21.130371	116.000000
21.142578	108.000000
21.154785	118.000000
21.166992	99.000000
21.179199	111.000000
21.191406	101.000000
21.203613	115.000000
21.215820	112.000000
21.228027	106.000000
21.240234	105.000000
21.252441	94.000000
21.264648	115.000000
21.276855	99.000000
21.289062	108.000000
21.301270	99.000000
21.313477	89.000000
21.325684	96.000000
21.337891	94.000000
21.350098	85.000000
21.362305	90.000000
21.374512	94.000000
21.386719	120.000000
21.398926	106.000000
21.411133	83.000000
21.423340	114.000000
21.435547	78.000000
21.447754	83.000000
21.459961	97.000000
21.472168	105.000000
21.484375	84.000000
21.496582	102.000000
21.508789	94.000000
21.520996	84.000000
21.533203	94.000000
21.545410	89.000000
21.557617	96.000000
21.569824	104.000000
21.582031	95.000000
21.594238	91.000000
21.606445	80.000000
21.618652	98.000000
21.630859	93.000000
21.643066	83.000000
21.655273	90.000000
21.667480	101.000000
21.679687	92.000000
21.691895	89.000000
21.704102	100.000000
21.716309	85.000000
21.728516	89.000000
21.740723	82.000000
21.752930	96.000000
21.765137	87.000000
21.777344	93.000000
21.789551	81.000000
21.801758	80.000000
21.813965	66.000000
21.826172	79.000000
21.838379	85.000000
21.850586	84.000000
21.862793	89.000000
21.875000	78.000000
21.887207	69.000000
21.899414	86.000000
21.911621	87.000000
21.923828	83.000000
21.936035	77.000000
21.948242	68.000000
21.960449	98.000000
21.972656	94.000000
21.984863	85.000000
21.997070	76.000000
22.009277	90.000000
22.021484	59.000000
22.033691	73.000000
22.045898	80.000000
22.058105	71.000000
22.070312	84.000000
22.082520	89.000000
22.094727	81.000000
22.106934	64.000000
22.119141	83.000000
22.131348	76.000000
22.143555	81.000000
22.155762	64.000000
22.167969	87.000000
22.180176	68.000000
22.192383	73.000000
22.204590	77.000000
22.216797	74.000000
22.229004	66.000000
22.241211	70.000000
22.253418	68.000000
22.265625	71.000000
22.277832	68.000000
22.290039	77.000000
22.302246	63.000000
22.314453	80.000000
22.326660	60.000000
22.338867	66.000000
22.351074	77.000000
22.363281	69.000000
22.375488	79.000000
22.387695	70.000000
22.399902	86.000000
22.412109	80.000000
22.424316	56.000000
22.436523	78.000000
22.448730	66.000000
22.460937	72.000000
22.473145	65.000000
22.485352	77.000000
22.497559	66.000000
22.509766	69.000000
22.521973	53.000000
22.534180	72.000000
22.546387	73.000000
22.558594	67.000000
22.570801	63.000000
22.583008	68.000000
22.595215	83.000000
22.607422	63.000000
22.619629	73.000000
22.631836	57.000000
22.644043	62.000000
22.656250	53.000000
22.668457	64.000000
22.680664	63.000000
22.692871	68.000000
22.705078	65.000000
22.717285	62.000000
22.729492	75.000000
22.741699	63.000000
22.753906	67.000000
22.766113	56.000000
22.778320	66.000000
22.790527	65.000000
22.802734	64.000000
22.814941	73.000000
22.827148	56.000000
22.839355	69.000000
22.851562	69.000000
22.863770	67.000000
22.875977	59.000000
22.888184	68.000000
22.900391	57.000000
22.912598	53.000000
22.924805	55.000000
22.937012	43.000000
22.949219	58.000000
22.961426	69.000000
22.973633	44.000000
22.985840	47.000000
22.998047	68.000000
23.010254	58.000000
23.022461	69.000000
23.034668	58.000000
23.046875	56.000000
23.059082	57.000000
23.071289	52.000000
23.083496	51.000000
23.095703	53.000000
23.107910	50.000000
23.120117	58.000000
23.132324	56.000000
23.144531	53.000000
23.156738	46.000000
23.168945	54.000000
23.181152	53.000000
23.193359	50.000000
23.205566	54.000000
23.217773	71.000000
23.229980	61.000000
23.242187	48.000000
23.254395	40.000000
23.266602	54.000000
23.278809	53.000000
23.291016	57.000000
23.303223	67.000000
23.315430	43.000000
23.327637	52.000000
23.339844	48.000000
23.352051	53.000000
23.364258	54.000000
23.376465	42.000000
23.388672	57.000000
23.400879	49.000000
23.413086	37.000000
23.425293	47.000000
23.437500	49.000000
23.449707	65.000000
23.461914	40.000000
23.474121	36.000000
23.486328	38.000000
23.498535	46.000000
23.510742	52.000000
23.522949	49.000000
23.535156	45.000000
23.547363	61.000000
23.559570	57.000000
23.571777	52.000000
23.583984	49.000000
23.596191	56.000000
23.608398	48.000000
23.620605	44.000000
23.632812	55.000000
23.645020	45.000000
23.657227	43.000000
23.669434	37.000000
23.681641	45.000000
23.693848	37.000000
23.706055	56.000000
23.718262	49.000000
23.730469	47.000000
23.742676	47.000000
23.754883	48.000000
23.767090	48.000000
23.779297	37.000000
23.791504	44.000000
23.803711	50.000000
23.815918	38.000000
23.828125	29.000000
23.840332	28.000000
23.852539	49.000000
23.864746	45.000000
23.876953	48.000000
23.889160	41.000000
23.901367	39.000000
23.913574	34.000000
23.925781	36.000000
23.937988	44.000000
23.950195	44.000000
23.962402	39.000000
23.974609	44.000000
23.986816	36.000000
23.999023	44.000000
24.011230	44.000000
24.023437	57.000000
24.035645	32.000000
24.047852	39.000000
24.060059	43.000000
24.072266	42.000000
24.084473	47.000000
24.096680	47.000000
24.108887	40.000000
24.121094	41.000000
24.133301	36.000000
24.145508	34.000000
24.157715	32.000000
24.169922	45.000000
24.182129	37.000000
24.194336	38.000000
24.206543	47.000000
24.218750	36.000000
24.230957	42.000000
24.243164	40.000000
24.255371	41.000000
24.267578	42.000000
24.279785	33.000000
24.291992	36.000000
24.304199	31.000000
24.316406	30.000000
24.328613	29.000000
24.340820	36.000000
24.353027	37.000000
24.365234	47.000000
24.377441	44.000000
24.389648	29.000000
24.401855	36.000000
[truncated: 2,096 more rows]
