# Supplementary material for: Smad4 controls signaling robustness and morphogenesis by differentially contributing to the Nodal and BMP pathways
Source: Nat Commun. 2021 Nov 4;12:6374. doi: 10.1038/s41467-021-26486-3 (PMC8569018; doi:10.1038/s41467-021-26486-3)
Supplement: Supplementary file 10 — Software code [file 41467_2021_26486_MOESM10_ESM.zip › ALYtools-master 08.21/TestData/Per_Image_TCSPC_FLIM/Sample_MA_TFP-TnC_3_ed.txt]

0.000000	0.000000
0.012207	0.000000
0.024414	0.000000
0.036621	0.000000
0.048828	0.000000
0.061035	0.000000
0.073242	0.000000
0.085449	0.000000
0.097656	0.000000
0.109863	0.000000
0.122070	0.000000
0.134277	0.000000
0.146484	0.000000
0.158691	0.000000
0.170898	0.000000
0.183105	0.000000
0.195312	0.000000
0.207520	0.000000
0.219727	0.000000
0.231934	0.000000
0.244141	0.000000
0.256348	0.000000
0.268555	0.000000
0.280762	0.000000
0.292969	0.000000
0.305176	0.000000
0.317383	0.000000
0.329590	0.000000
0.341797	0.000000
0.354004	0.000000
0.366211	0.000000
0.378418	0.000000
0.390625	0.000000
0.402832	0.000000
0.415039	0.000000
0.427246	0.000000
0.439453	0.000000
0.451660	0.000000
0.463867	0.000000
0.476074	0.000000
0.488281	0.000000
0.500488	0.000000
0.512695	0.000000
0.524902	0.000000
0.537109	0.000000
0.549316	0.000000
0.561523	0.000000
0.573730	0.000000
0.585937	0.000000
0.598145	0.000000
0.610352	0.000000
0.622559	0.000000
0.634766	0.000000
0.646973	0.000000
0.659180	0.000000
0.671387	0.000000
0.683594	0.000000
0.695801	0.000000
0.708008	0.000000
0.720215	0.000000
0.732422	0.000000
0.744629	0.000000
0.756836	0.000000
0.769043	0.000000
0.781250	0.000000
0.793457	0.000000
0.805664	0.000000
0.817871	0.000000
0.830078	0.000000
0.842285	0.000000
0.854492	0.000000
0.866699	0.000000
0.878906	0.000000
0.891113	0.000000
0.903320	0.000000
0.915527	0.000000
0.927734	0.000000
0.939941	0.000000
0.952148	0.000000
0.964355	0.000000
0.976562	0.000000
0.988770	0.000000
1.000977	0.000000
1.013184	0.000000
1.025391	0.000000
1.037598	0.000000
1.049805	0.000000
1.062012	0.000000
1.074219	0.000000
1.086426	0.000000
1.098633	0.000000
1.110840	0.000000
1.123047	0.000000
1.135254	0.000000
1.147461	0.000000
1.159668	0.000000
1.171875	0.000000
1.184082	0.000000
1.196289	0.000000
1.208496	0.000000
1.220703	0.000000
1.232910	0.000000
1.245117	0.000000
1.257324	0.000000
1.269531	0.000000
1.281738	0.000000
1.293945	0.000000
1.306152	0.000000
1.318359	0.000000
1.330566	0.000000
1.342773	0.000000
1.354980	0.000000
1.367187	0.000000
1.379395	0.000000
1.391602	0.000000
1.403809	0.000000
1.416016	0.000000
1.428223	0.000000
1.440430	0.000000
1.452637	0.000000
1.464844	0.000000
1.477051	0.000000
1.489258	0.000000
1.501465	0.000000
1.513672	0.000000
1.525879	0.000000
1.538086	0.000000
1.550293	1.000000
1.562500	0.000000
1.574707	2.000000
1.586914	3.000000
1.599121	4.000000
1.611328	3.000000
1.623535	5.000000
1.635742	4.000000
1.647949	4.000000
1.660156	5.000000
1.672363	3.000000
1.684570	3.000000
1.696777	4.000000
1.708984	12.000000
1.721191	3.000000
1.733398	7.000000
1.745605	2.000000
1.757812	5.000000
1.770020	6.000000
1.782227	8.000000
1.794434	3.000000
1.806641	2.000000
1.818848	6.000000
1.831055	4.000000
1.843262	4.000000
1.855469	1.000000
1.867676	2.000000
1.879883	3.000000
1.892090	5.000000
1.904297	6.000000
1.916504	1.000000
1.928711	6.000000
1.940918	3.000000
1.953125	4.000000
1.965332	5.000000
1.977539	3.000000
1.989746	7.000000
2.001953	4.000000
2.014160	5.000000
2.026367	2.000000
2.038574	3.000000
2.050781	6.000000
2.062988	6.000000
2.075195	5.000000
2.087402	6.000000
2.099609	1.000000
2.111816	7.000000
2.124023	9.000000
2.136230	3.000000
2.148437	5.000000
2.160645	10.000000
2.172852	5.000000
2.185059	6.000000
2.197266	7.000000
2.209473	6.000000
2.221680	5.000000
2.233887	4.000000
2.246094	4.000000
2.258301	4.000000
2.270508	7.000000
2.282715	3.000000
2.294922	7.000000
2.307129	11.000000
2.319336	8.000000
2.331543	2.000000
2.343750	3.000000
2.355957	2.000000
2.368164	2.000000
2.380371	10.000000
2.392578	6.000000
2.404785	6.000000
2.416992	4.000000
2.429199	2.000000
2.441406	3.000000
2.453613	8.000000
2.465820	4.000000
2.478027	5.000000
2.490234	2.000000
2.502441	6.000000
2.514648	7.000000
2.526855	2.000000
2.539062	5.000000
2.551270	5.000000
2.563477	5.000000
2.575684	3.000000
2.587891	2.000000
2.600098	3.000000
2.612305	7.000000
2.624512	5.000000
2.636719	6.000000
2.648926	9.000000
2.661133	6.000000
2.673340	6.000000
2.685547	8.000000
2.697754	8.000000
2.709961	7.000000
2.722168	3.000000
2.734375	7.000000
2.746582	7.000000
2.758789	5.000000
2.770996	4.000000
2.783203	3.000000
2.795410	5.000000
2.807617	6.000000
2.819824	2.000000
2.832031	8.000000
2.844238	7.000000
2.856445	9.000000
2.868652	6.000000
2.880859	5.000000
2.893066	6.000000
2.905273	7.000000
2.917480	2.000000
2.929687	3.000000
2.941895	5.000000
2.954102	6.000000
2.966309	7.000000
2.978516	4.000000
2.990723	9.000000
3.002930	8.000000
3.015137	6.000000
3.027344	5.000000
3.039551	7.000000
3.051758	6.000000
3.063965	4.000000
3.076172	5.000000
3.088379	7.000000
3.100586	2.000000
3.112793	6.000000
3.125000	6.000000
3.137207	6.000000
3.149414	7.000000
3.161621	4.000000
3.173828	7.000000
3.186035	4.000000
3.198242	5.000000
3.210449	6.000000
3.222656	3.000000
3.234863	4.000000
3.247070	3.000000
3.259277	4.000000
3.271484	5.000000
3.283691	9.000000
3.295898	6.000000
3.308105	5.000000
3.320312	7.000000
3.332520	11.000000
3.344727	6.000000
3.356934	6.000000
3.369141	7.000000
3.381348	5.000000
3.393555	7.000000
3.405762	9.000000
3.417969	8.000000
3.430176	4.000000
3.442383	9.000000
3.454590	8.000000
3.466797	9.000000
3.479004	4.000000
3.491211	8.000000
3.503418	8.000000
3.515625	6.000000
3.527832	6.000000
3.540039	10.000000
3.552246	4.000000
3.564453	4.000000
3.576660	8.000000
3.588867	10.000000
3.601074	9.000000
3.613281	5.000000
3.625488	5.000000
3.637695	11.000000
3.649902	11.000000
3.662109	9.000000
3.674316	8.000000
3.686523	11.000000
3.698730	4.000000
3.710937	6.000000
3.723145	8.000000
3.735352	13.000000
3.747559	4.000000
3.759766	7.000000
3.771973	4.000000
3.784180	4.000000
3.796387	1.000000
3.808594	8.000000
3.820801	7.000000
3.833008	6.000000
3.845215	13.000000
3.857422	6.000000
3.869629	4.000000
3.881836	9.000000
3.894043	7.000000
3.906250	3.000000
3.918457	6.000000
3.930664	3.000000
3.942871	5.000000
3.955078	6.000000
3.967285	7.000000
3.979492	7.000000
3.991699	8.000000
4.003906	9.000000
4.016113	8.000000
4.028320	8.000000
4.040527	11.000000
4.052734	5.000000
4.064941	5.000000
4.077148	12.000000
4.089355	7.000000
4.101562	5.000000
4.113770	9.000000
4.125977	4.000000
4.138184	11.000000
4.150391	10.000000
4.162598	7.000000
4.174805	4.000000
4.187012	4.000000
4.199219	9.000000
4.211426	4.000000
4.223633	3.000000
4.235840	8.000000
4.248047	5.000000
4.260254	9.000000
4.272461	4.000000
4.284668	9.000000
4.296875	13.000000
4.309082	7.000000
4.321289	7.000000
4.333496	11.000000
4.345703	5.000000
4.357910	9.000000
4.370117	3.000000
4.382324	5.000000
4.394531	10.000000
4.406738	7.000000
4.418945	6.000000
4.431152	7.000000
4.443359	9.000000
4.455566	8.000000
4.467773	2.000000
4.479980	8.000000
4.492187	10.000000
4.504395	10.000000
4.516602	4.000000
4.528809	9.000000
4.541016	5.000000
4.553223	11.000000
4.565430	3.000000
4.577637	4.000000
4.589844	9.000000
4.602051	9.000000
4.614258	9.000000
4.626465	7.000000
4.638672	9.000000
4.650879	7.000000
4.663086	7.000000
4.675293	11.000000
4.687500	7.000000
4.699707	9.000000
4.711914	8.000000
4.724121	8.000000
4.736328	10.000000
4.748535	4.000000
4.760742	3.000000
4.772949	7.000000
4.785156	7.000000
4.797363	7.000000
4.809570	6.000000
4.821777	6.000000
4.833984	14.000000
4.846191	6.000000
4.858398	6.000000
4.870605	4.000000
4.882812	3.000000
4.895020	13.000000
4.907227	7.000000
4.919434	8.000000
4.931641	9.000000
4.943848	10.000000
4.956055	6.000000
4.968262	7.000000
4.980469	6.000000
4.992676	7.000000
5.004883	7.000000
5.017090	4.000000
5.029297	4.000000
5.041504	9.000000
5.053711	3.000000
5.065918	4.000000
5.078125	3.000000
5.090332	7.000000
5.102539	3.000000
5.114746	6.000000
5.126953	8.000000
5.139160	4.000000
5.151367	6.000000
5.163574	6.000000
5.175781	7.000000
5.187988	8.000000
5.200195	8.000000
5.212402	8.000000
5.224609	6.000000
5.236816	6.000000
5.249023	7.000000
5.261230	8.000000
5.273437	4.000000
5.285645	3.000000
5.297852	9.000000
5.310059	4.000000
5.322266	11.000000
5.334473	6.000000
5.346680	10.000000
5.358887	9.000000
5.371094	3.000000
5.383301	5.000000
5.395508	7.000000
5.407715	10.000000
5.419922	7.000000
5.432129	7.000000
5.444336	8.000000
5.456543	6.000000
5.468750	8.000000
5.480957	2.000000
5.493164	7.000000
5.505371	9.000000
5.517578	9.000000
5.529785	8.000000
5.541992	7.000000
5.554199	4.000000
5.566406	11.000000
5.578613	9.000000
5.590820	10.000000
5.603027	8.000000
5.615234	2.000000
5.627441	8.000000
5.639648	7.000000
5.651855	8.000000
5.664062	9.000000
5.676270	8.000000
5.688477	12.000000
5.700684	4.000000
5.712891	9.000000
5.725098	1.000000
5.737305	9.000000
5.749512	8.000000
5.761719	6.000000
5.773926	8.000000
5.786133	13.000000
5.798340	8.000000
5.810547	6.000000
5.822754	6.000000
5.834961	9.000000
5.847168	4.000000
5.859375	5.000000
5.871582	5.000000
5.883789	5.000000
5.895996	4.000000
5.908203	6.000000
5.920410	5.000000
5.932617	1.000000
5.944824	6.000000
5.957031	6.000000
5.969238	11.000000
5.981445	8.000000
5.993652	13.000000
6.005859	7.000000
6.018066	8.000000
6.030273	4.000000
6.042480	8.000000
6.054687	7.000000
6.066895	5.000000
6.079102	5.000000
6.091309	5.000000
6.103516	5.000000
6.115723	8.000000
6.127930	9.000000
6.140137	7.000000
6.152344	9.000000
6.164551	9.000000
6.176758	9.000000
6.188965	7.000000
6.201172	10.000000
6.213379	12.000000
6.225586	14.000000
6.237793	12.000000
6.250000	7.000000
6.262207	4.000000
6.274414	2.000000
6.286621	8.000000
6.298828	7.000000
6.311035	6.000000
6.323242	4.000000
6.335449	8.000000
6.347656	8.000000
6.359863	5.000000
6.372070	7.000000
6.384277	7.000000
6.396484	11.000000
6.408691	12.000000
6.420898	5.000000
6.433105	6.000000
6.445312	7.000000
6.457520	9.000000
6.469727	5.000000
6.481934	7.000000
6.494141	4.000000
6.506348	3.000000
6.518555	14.000000
6.530762	5.000000
6.542969	14.000000
6.555176	6.000000
6.567383	4.000000
6.579590	8.000000
6.591797	9.000000
6.604004	11.000000
6.616211	8.000000
6.628418	9.000000
6.640625	8.000000
6.652832	8.000000
6.665039	5.000000
6.677246	6.000000
6.689453	4.000000
6.701660	5.000000
6.713867	8.000000
6.726074	6.000000
6.738281	8.000000
6.750488	5.000000
6.762695	3.000000
6.774902	10.000000
6.787109	10.000000
6.799316	5.000000
6.811523	11.000000
6.823730	11.000000
6.835937	13.000000
6.848145	8.000000
6.860352	4.000000
6.872559	11.000000
6.884766	7.000000
6.896973	16.000000
6.909180	8.000000
6.921387	5.000000
6.933594	3.000000
6.945801	12.000000
6.958008	6.000000
6.970215	10.000000
6.982422	11.000000
6.994629	8.000000
7.006836	8.000000
7.019043	12.000000
7.031250	10.000000
7.043457	12.000000
7.055664	7.000000
7.067871	9.000000
7.080078	16.000000
7.092285	4.000000
7.104492	8.000000
7.116699	6.000000
7.128906	9.000000
7.141113	13.000000
7.153320	12.000000
7.165527	12.000000
7.177734	16.000000
7.189941	6.000000
7.202148	6.000000
7.214355	9.000000
7.226562	8.000000
7.238770	4.000000
7.250977	8.000000
7.263184	6.000000
7.275391	6.000000
7.287598	3.000000
7.299805	13.000000
7.312012	6.000000
7.324219	6.000000
7.336426	5.000000
7.348633	6.000000
7.360840	9.000000
7.373047	6.000000
7.385254	9.000000
7.397461	7.000000
7.409668	11.000000
7.421875	7.000000
7.434082	6.000000
7.446289	9.000000
7.458496	5.000000
7.470703	6.000000
7.482910	5.000000
7.495117	8.000000
7.507324	10.000000
7.519531	4.000000
7.531738	5.000000
7.543945	10.000000
7.556152	13.000000
7.568359	2.000000
7.580566	12.000000
7.592773	11.000000
7.604980	6.000000
7.617187	8.000000
7.629395	11.000000
7.641602	9.000000
7.653809	7.000000
7.666016	13.000000
7.678223	8.000000
7.690430	8.000000
7.702637	7.000000
7.714844	12.000000
7.727051	3.000000
7.739258	5.000000
7.751465	5.000000
7.763672	10.000000
7.775879	3.000000
7.788086	9.000000
7.800293	8.000000
7.812500	9.000000
7.824707	8.000000
7.836914	6.000000
7.849121	10.000000
7.861328	11.000000
7.873535	6.000000
7.885742	10.000000
7.897949	15.000000
7.910156	7.000000
7.922363	10.000000
7.934570	3.000000
7.946777	8.000000
7.958984	6.000000
7.971191	9.000000
7.983398	7.000000
7.995605	10.000000
8.007812	6.000000
8.020020	9.000000
8.032227	6.000000
8.044434	4.000000
8.056641	7.000000
8.068848	4.000000
8.081055	7.000000
8.093262	10.000000
8.105469	7.000000
8.117676	7.000000
8.129883	11.000000
8.142090	10.000000
8.154297	4.000000
8.166504	8.000000
8.178711	7.000000
8.190918	3.000000
8.203125	9.000000
8.215332	8.000000
8.227539	3.000000
8.239746	9.000000
8.251953	7.000000
8.264160	8.000000
8.276367	10.000000
8.288574	3.000000
8.300781	9.000000
8.312988	10.000000
8.325195	5.000000
8.337402	12.000000
8.349609	2.000000
8.361816	6.000000
8.374023	10.000000
8.386230	4.000000
8.398437	15.000000
8.410645	9.000000
8.422852	5.000000
8.435059	3.000000
8.447266	10.000000
8.459473	6.000000
8.471680	10.000000
8.483887	7.000000
8.496094	7.000000
8.508301	6.000000
8.520508	10.000000
8.532715	10.000000
8.544922	10.000000
8.557129	9.000000
8.569336	2.000000
8.581543	12.000000
8.593750	7.000000
8.605957	3.000000
8.618164	6.000000
8.630371	9.000000
8.642578	9.000000
8.654785	5.000000
8.666992	12.000000
8.679199	11.000000
8.691406	7.000000
8.703613	10.000000
8.715820	10.000000
8.728027	6.000000
8.740234	7.000000
8.752441	7.000000
8.764648	5.000000
8.776855	9.000000
8.789062	8.000000
8.801270	10.000000
8.813477	4.000000
8.825684	4.000000
8.837891	5.000000
8.850098	7.000000
8.862305	6.000000
8.874512	9.000000
8.886719	4.000000
8.898926	12.000000
8.911133	7.000000
8.923340	4.000000
8.935547	6.000000
8.947754	5.000000
8.959961	5.000000
8.972168	11.000000
8.984375	5.000000
8.996582	8.000000
9.008789	5.000000
9.020996	8.000000
9.033203	6.000000
9.045410	8.000000
9.057617	16.000000
9.069824	11.000000
9.082031	13.000000
9.094238	7.000000
9.106445	3.000000
9.118652	9.000000
9.130859	13.000000
9.143066	14.000000
9.155273	9.000000
9.167480	14.000000
9.179687	19.000000
9.191895	13.000000
9.204102	20.000000
9.216309	20.000000
9.228516	23.000000
9.240723	28.000000
9.252930	29.000000
9.265137	32.000000
9.277344	26.000000
9.289551	36.000000
9.301758	47.000000
9.313965	47.000000
9.326172	61.000000
9.338379	50.000000
9.350586	48.000000
9.362793	53.000000
9.375000	63.000000
9.387207	65.000000
9.399414	63.000000
9.411621	67.000000
9.423828	85.000000
9.436035	89.000000
9.448242	77.000000
9.460449	70.000000
9.472656	85.000000
9.484863	108.000000
9.497070	108.000000
9.509277	128.000000
9.521484	110.000000
9.533691	125.000000
9.545898	127.000000
9.558105	122.000000
9.570312	174.000000
9.582520	180.000000
9.594727	170.000000
9.606934	212.000000
9.619141	244.000000
9.631348	252.000000
9.643555	291.000000
9.655762	350.000000
9.667969	397.000000
9.680176	402.000000
9.692383	451.000000
9.704590	558.000000
9.716797	662.000000
9.729004	729.000000
9.741211	856.000000
9.753418	1102.000000
9.765625	1273.000000
9.777832	1404.000000
9.790039	1647.000000
9.802246	1849.000000
9.814453	2170.000000
9.826660	2464.000000
9.838867	2809.000000
9.851074	3253.000000
9.863281	3690.000000
9.875488	4120.000000
9.887695	4477.000000
9.899902	4990.000000
9.912109	5252.000000
9.924316	6040.000000
9.936523	6328.000000
9.948730	6807.000000
9.960937	7317.000000
9.973145	7549.000000
9.985352	8042.000000
9.997559	8206.000000
10.009766	8525.000000
10.021973	8923.000000
10.034180	9047.000000
10.046387	9265.000000
10.058594	9535.000000
10.070801	9461.000000
10.083008	9470.000000
10.095215	9652.000000
10.107422	9680.000000
10.119629	9638.000000
10.131836	9664.000000
10.144043	10009.000000
10.156250	9828.000000
10.168457	9688.000000
10.180664	9722.000000
10.192871	9730.000000
10.205078	9607.000000
10.217285	9443.000000
10.229492	9511.000000
10.241699	9577.000000
10.253906	9356.000000
10.266113	9295.000000
10.278320	9463.000000
10.290527	9321.000000
10.302734	9216.000000
10.314941	9069.000000
10.327148	9166.000000
10.339355	9272.000000
10.351562	9041.000000
10.363770	8972.000000
10.375977	8814.000000
10.388184	9037.000000
10.400391	8913.000000
10.412598	8929.000000
10.424805	8725.000000
10.437012	8829.000000
10.449219	8623.000000
10.461426	8550.000000
10.473633	8557.000000
10.485840	8666.000000
10.498047	8416.000000
10.510254	8408.000000
10.522461	8501.000000
10.534668	8537.000000
10.546875	8326.000000
10.559082	8490.000000
10.571289	8424.000000
10.583496	8299.000000
10.595703	8275.000000
10.607910	8147.000000
10.620117	8068.000000
10.632324	8094.000000
10.644531	7888.000000
10.656738	8182.000000
10.668945	7864.000000
10.681152	7950.000000
10.693359	7789.000000
10.705566	7711.000000
10.717773	7908.000000
10.729980	7830.000000
10.742187	7650.000000
10.754395	7717.000000
10.766602	7523.000000
10.778809	7421.000000
10.791016	7448.000000
10.803223	7457.000000
10.815430	7404.000000
10.827637	7315.000000
10.839844	7271.000000
10.852051	7159.000000
10.864258	7297.000000
10.876465	7263.000000
10.888672	7168.000000
10.900879	7243.000000
10.913086	7259.000000
10.925293	7045.000000
10.937500	7026.000000
10.949707	7024.000000
10.961914	7112.000000
10.974121	6969.000000
10.986328	6948.000000
10.998535	6894.000000
11.010742	6820.000000
11.022949	6613.000000
11.035156	6936.000000
11.047363	6533.000000
11.059570	6624.000000
11.071777	6611.000000
11.083984	6643.000000
11.096191	6684.000000
11.108398	6547.000000
11.120605	6518.000000
11.132812	6453.000000
11.145020	6434.000000
11.157227	6442.000000
11.169434	6366.000000
11.181641	6448.000000
11.193848	6219.000000
11.206055	6271.000000
11.218262	6486.000000
11.230469	6268.000000
11.242676	6298.000000
11.254883	6196.000000
11.267090	6231.000000
11.279297	6189.000000
11.291504	6051.000000
11.303711	6137.000000
11.315918	6215.000000
11.328125	5969.000000
11.340332	6039.000000
11.352539	5946.000000
11.364746	6002.000000
11.376953	6003.000000
11.389160	5918.000000
11.401367	5840.000000
11.413574	5887.000000
11.425781	5747.000000
11.437988	5776.000000
11.450195	5668.000000
11.462402	5857.000000
11.474609	5661.000000
11.486816	5645.000000
11.499023	5603.000000
11.511230	5525.000000
11.523437	5670.000000
11.535645	5573.000000
11.547852	5581.000000
11.560059	5446.000000
11.572266	5526.000000
11.584473	5338.000000
11.596680	5421.000000
11.608887	5276.000000
11.621094	5331.000000
11.633301	5424.000000
11.645508	5431.000000
11.657715	5256.000000
11.669922	5220.000000
11.682129	5099.000000
11.694336	5045.000000
11.706543	5178.000000
11.718750	5080.000000
11.730957	5038.000000
11.743164	5043.000000
11.755371	4947.000000
11.767578	4953.000000
11.779785	5000.000000
11.791992	4907.000000
11.804199	4927.000000
11.816406	4799.000000
11.828613	4855.000000
11.840820	4825.000000
11.853027	4925.000000
11.865234	4787.000000
11.877441	4858.000000
11.889648	4732.000000
11.901855	4801.000000
11.914062	4799.000000
11.926270	4745.000000
11.938477	4611.000000
11.950684	4720.000000
11.962891	4725.000000
11.975098	4624.000000
11.987305	4716.000000
11.999512	4549.000000
12.011719	4534.000000
12.023926	4512.000000
12.036133	4542.000000
12.048340	4431.000000
12.060547	4529.000000
12.072754	4463.000000
12.084961	4555.000000
12.097168	4524.000000
12.109375	4393.000000
12.121582	4341.000000
12.133789	4280.000000
12.145996	4219.000000
12.158203	4319.000000
12.170410	4303.000000
12.182617	4386.000000
12.194824	4279.000000
12.207031	4194.000000
12.219238	4237.000000
12.231445	4143.000000
12.243652	4111.000000
12.255859	4022.000000
12.268066	4179.000000
12.280273	4185.000000
12.292480	4095.000000
12.304687	4034.000000
12.316895	3949.000000
12.329102	3925.000000
12.341309	4007.000000
12.353516	4183.000000
12.365723	4071.000000
12.377930	3891.000000
12.390137	3979.000000
12.402344	3825.000000
12.414551	3783.000000
12.426758	3875.000000
12.438965	3844.000000
12.451172	3875.000000
12.463379	3816.000000
12.475586	3774.000000
12.487793	3763.000000
12.500000	3646.000000
12.512207	3770.000000
12.524414	3619.000000
12.536621	3707.000000
12.548828	3708.000000
12.561035	3579.000000
12.573242	3624.000000
12.585449	3596.000000
12.597656	3557.000000
12.609863	3509.000000
12.622070	3597.000000
12.634277	3488.000000
12.646484	3444.000000
12.658691	3589.000000
12.670898	3449.000000
12.683105	3468.000000
12.695312	3344.000000
12.707520	3403.000000
12.719727	3331.000000
12.731934	3425.000000
12.744141	3405.000000
12.756348	3446.000000
12.768555	3257.000000
12.780762	3274.000000
12.792969	3320.000000
12.805176	3253.000000
12.817383	3368.000000
12.829590	3338.000000
12.841797	3309.000000
12.854004	3364.000000
12.866211	3145.000000
12.878418	3192.000000
12.890625	3211.000000
12.902832	3177.000000
12.915039	3173.000000
12.927246	3098.000000
12.939453	3153.000000
12.951660	3165.000000
12.963867	3102.000000
12.976074	2991.000000
12.988281	3131.000000
13.000488	3046.000000
13.012695	3029.000000
13.024902	2967.000000
13.037109	2949.000000
13.049316	3056.000000
13.061523	3048.000000
13.073730	2957.000000
13.085937	2923.000000
13.098145	2917.000000
13.110352	2899.000000
13.122559	2965.000000
13.134766	2933.000000
13.146973	2872.000000
13.159180	2845.000000
13.171387	2857.000000
13.183594	2847.000000
13.195801	2796.000000
13.208008	2732.000000
13.220215	2845.000000
13.232422	2770.000000
13.244629	2771.000000
13.256836	2758.000000
13.269043	2779.000000
13.281250	2752.000000
13.293457	2714.000000
13.305664	2682.000000
13.317871	2658.000000
13.330078	2627.000000
13.342285	2672.000000
13.354492	2672.000000
13.366699	2516.000000
13.378906	2524.000000
13.391113	2633.000000
13.403320	2559.000000
13.415527	2668.000000
13.427734	2636.000000
13.439941	2578.000000
13.452148	2588.000000
13.464355	2603.000000
13.476562	2525.000000
13.488770	2474.000000
13.500977	2456.000000
13.513184	2393.000000
13.525391	2402.000000
13.537598	2507.000000
13.549805	2516.000000
13.562012	2430.000000
13.574219	2461.000000
13.586426	2410.000000
13.598633	2323.000000
13.610840	2359.000000
13.623047	2381.000000
13.635254	2361.000000
13.647461	2274.000000
13.659668	2249.000000
13.671875	2352.000000
13.684082	2367.000000
13.696289	2295.000000
13.708496	2302.000000
13.720703	2258.000000
13.732910	2265.000000
13.745117	2267.000000
13.757324	2289.000000
13.769531	2288.000000
13.781738	2271.000000
13.793945	2214.000000
13.806152	2212.000000
13.818359	2203.000000
13.830566	2181.000000
13.842773	2098.000000
13.854980	2221.000000
13.867187	2158.000000
13.879395	2114.000000
13.891602	2138.000000
13.903809	2172.000000
13.916016	2119.000000
13.928223	2092.000000
13.940430	2099.000000
13.952637	2025.000000
13.964844	2017.000000
13.977051	2144.000000
13.989258	2048.000000
14.001465	2107.000000
14.013672	2057.000000
14.025879	1934.000000
14.038086	1987.000000
14.050293	2077.000000
14.062500	1998.000000
14.074707	2013.000000
14.086914	1974.000000
14.099121	1961.000000
14.111328	1993.000000
14.123535	2004.000000
14.135742	1977.000000
14.147949	2011.000000
14.160156	1848.000000
14.172363	1939.000000
14.184570	1893.000000
14.196777	1835.000000
14.208984	1929.000000
14.221191	1829.000000
14.233398	1918.000000
14.245605	1944.000000
14.257812	1890.000000
14.270020	1874.000000
14.282227	1838.000000
14.294434	1904.000000
14.306641	1825.000000
14.318848	1792.000000
14.331055	1773.000000
14.343262	1787.000000
14.355469	1792.000000
14.367676	1790.000000
14.379883	1763.000000
14.392090	1724.000000
14.404297	1690.000000
14.416504	1745.000000
14.428711	1683.000000
14.440918	1737.000000
14.453125	1745.000000
14.465332	1695.000000
14.477539	1764.000000
14.489746	1684.000000
14.501953	1656.000000
14.514160	1717.000000
14.526367	1666.000000
14.538574	1616.000000
14.550781	1701.000000
14.562988	1638.000000
14.575195	1640.000000
14.587402	1696.000000
14.599609	1648.000000
14.611816	1644.000000
14.624023	1564.000000
14.636230	1599.000000
14.648437	1504.000000
14.660645	1633.000000
14.672852	1567.000000
14.685059	1597.000000
14.697266	1542.000000
14.709473	1563.000000
14.721680	1577.000000
14.733887	1542.000000
14.746094	1609.000000
14.758301	1504.000000
14.770508	1491.000000
14.782715	1512.000000
14.794922	1513.000000
14.807129	1521.000000
14.819336	1526.000000
14.831543	1470.000000
14.843750	1424.000000
14.855957	1498.000000
14.868164	1445.000000
14.880371	1431.000000
14.892578	1428.000000
14.904785	1449.000000
14.916992	1427.000000
14.929199	1540.000000
14.941406	1408.000000
14.953613	1396.000000
14.965820	1398.000000
14.978027	1395.000000
14.990234	1384.000000
15.002441	1431.000000
15.014648	1309.000000
15.026855	1400.000000
15.039062	1363.000000
15.051270	1358.000000
15.063477	1363.000000
15.075684	1326.000000
15.087891	1398.000000
15.100098	1309.000000
15.112305	1358.000000
15.124512	1345.000000
15.136719	1279.000000
15.148926	1249.000000
15.161133	1294.000000
15.173340	1282.000000
15.185547	1281.000000
15.197754	1287.000000
15.209961	1289.000000
15.222168	1265.000000
15.234375	1299.000000
15.246582	1263.000000
15.258789	1212.000000
15.270996	1261.000000
15.283203	1201.000000
15.295410	1193.000000
15.307617	1209.000000
15.319824	1179.000000
15.332031	1211.000000
15.344238	1269.000000
15.356445	1239.000000
15.368652	1193.000000
15.380859	1214.000000
15.393066	1226.000000
15.405273	1178.000000
15.417480	1207.000000
15.429687	1142.000000
15.441895	1216.000000
15.454102	1193.000000
15.466309	1215.000000
15.478516	1163.000000
15.490723	1175.000000
15.502930	1126.000000
15.515137	1121.000000
15.527344	1196.000000
15.539551	1140.000000
15.551758	1179.000000
15.563965	1113.000000
15.576172	1151.000000
15.588379	1068.000000
15.600586	1088.000000
15.612793	1154.000000
15.625000	1000.000000
15.637207	1114.000000
15.649414	1067.000000
15.661621	1088.000000
15.673828	1140.000000
15.686035	1075.000000
15.698242	1004.000000
15.710449	1071.000000
15.722656	1101.000000
15.734863	1077.000000
15.747070	1073.000000
15.759277	1047.000000
15.771484	1079.000000
15.783691	1059.000000
15.795898	1009.000000
15.808105	1019.000000
15.820312	1017.000000
15.832520	1013.000000
15.844727	1070.000000
15.856934	963.000000
15.869141	971.000000
15.881348	964.000000
15.893555	976.000000
15.905762	990.000000
15.917969	968.000000
15.930176	929.000000
15.942383	975.000000
15.954590	934.000000
15.966797	927.000000
15.979004	957.000000
15.991211	948.000000
16.003418	982.000000
16.015625	940.000000
16.027832	930.000000
16.040039	953.000000
16.052246	909.000000
16.064453	928.000000
16.076660	936.000000
16.088867	945.000000
16.101074	920.000000
16.113281	915.000000
16.125488	871.000000
16.137695	888.000000
16.149902	848.000000
16.162109	900.000000
16.174316	886.000000
16.186523	888.000000
16.198730	863.000000
16.210937	866.000000
16.223145	886.000000
16.235352	892.000000
16.247559	834.000000
16.259766	817.000000
16.271973	857.000000
16.284180	832.000000
16.296387	871.000000
16.308594	836.000000
16.320801	793.000000
16.333008	807.000000
16.345215	868.000000
16.357422	857.000000
16.369629	848.000000
16.381836	814.000000
16.394043	857.000000
16.406250	780.000000
16.418457	839.000000
16.430664	753.000000
16.442871	823.000000
16.455078	831.000000
16.467285	762.000000
16.479492	807.000000
16.491699	801.000000
16.503906	796.000000
16.516113	751.000000
16.528320	780.000000
16.540527	803.000000
16.552734	813.000000
16.564941	740.000000
16.577148	728.000000
16.589355	739.000000
16.601562	732.000000
16.613770	765.000000
16.625977	760.000000
16.638184	690.000000
16.650391	680.000000
16.662598	722.000000
16.674805	715.000000
16.687012	709.000000
16.699219	747.000000
16.711426	714.000000
16.723633	703.000000
16.735840	728.000000
16.748047	699.000000
16.760254	782.000000
16.772461	717.000000
16.784668	705.000000
16.796875	670.000000
16.809082	714.000000
16.821289	644.000000
16.833496	715.000000
16.845703	687.000000
16.857910	691.000000
16.870117	661.000000
16.882324	673.000000
16.894531	651.000000
16.906738	640.000000
16.918945	654.000000
16.931152	681.000000
16.943359	669.000000
16.955566	687.000000
16.967773	669.000000
16.979980	654.000000
16.992187	651.000000
17.004395	650.000000
17.016602	691.000000
17.028809	671.000000
17.041016	617.000000
17.053223	631.000000
17.065430	602.000000
17.077637	589.000000
17.089844	582.000000
17.102051	638.000000
17.114258	633.000000
17.126465	581.000000
17.138672	580.000000
17.150879	608.000000
17.163086	587.000000
17.175293	609.000000
17.187500	659.000000
17.199707	634.000000
17.211914	611.000000
17.224121	599.000000
17.236328	604.000000
17.248535	572.000000
17.260742	604.000000
17.272949	576.000000
17.285156	582.000000
17.297363	603.000000
17.309570	586.000000
17.321777	560.000000
17.333984	579.000000
17.346191	526.000000
17.358398	548.000000
17.370605	567.000000
17.382812	554.000000
17.395020	558.000000
17.407227	554.000000
17.419434	557.000000
17.431641	544.000000
17.443848	523.000000
17.456055	556.000000
17.468262	529.000000
17.480469	555.000000
17.492676	549.000000
17.504883	542.000000
17.517090	525.000000
17.529297	536.000000
17.541504	580.000000
17.553711	551.000000
17.565918	537.000000
17.578125	526.000000
17.590332	550.000000
17.602539	557.000000
17.614746	524.000000
17.626953	491.000000
17.639160	515.000000
17.651367	518.000000
17.663574	488.000000
17.675781	495.000000
17.687988	518.000000
17.700195	488.000000
17.712402	485.000000
17.724609	481.000000
17.736816	485.000000
17.749023	505.000000
17.761230	475.000000
17.773437	495.000000
17.785645	464.000000
17.797852	419.000000
17.810059	525.000000
17.822266	491.000000
17.834473	451.000000
17.846680	468.000000
17.858887	484.000000
17.871094	522.000000
17.883301	485.000000
17.895508	504.000000
17.907715	477.000000
17.919922	456.000000
17.932129	465.000000
17.944336	437.000000
17.956543	466.000000
17.968750	432.000000
17.980957	447.000000
17.993164	459.000000
18.005371	440.000000
18.017578	451.000000
18.029785	451.000000
18.041992	454.000000
18.054199	435.000000
18.066406	411.000000
18.078613	408.000000
18.090820	442.000000
18.103027	456.000000
18.115234	437.000000
18.127441	402.000000
18.139648	418.000000
18.151855	428.000000
18.164062	437.000000
18.176270	435.000000
18.188477	422.000000
18.200684	402.000000
18.212891	421.000000
18.225098	410.000000
18.237305	366.000000
18.249512	397.000000
18.261719	419.000000
18.273926	377.000000
18.286133	410.000000
18.298340	427.000000
18.310547	385.000000
18.322754	383.000000
18.334961	391.000000
18.347168	366.000000
18.359375	444.000000
18.371582	419.000000
18.383789	406.000000
18.395996	395.000000
18.408203	377.000000
18.420410	367.000000
18.432617	386.000000
18.444824	398.000000
18.457031	392.000000
18.469238	385.000000
18.481445	363.000000
18.493652	355.000000
18.505859	327.000000
18.518066	356.000000
18.530273	371.000000
18.542480	355.000000
18.554687	365.000000
18.566895	383.000000
18.579102	351.000000
18.591309	354.000000
18.603516	371.000000
18.615723	345.000000
18.627930	353.000000
18.640137	370.000000
18.652344	355.000000
18.664551	328.000000
18.676758	352.000000
18.688965	366.000000
18.701172	345.000000
18.713379	332.000000
18.725586	358.000000
18.737793	365.000000
18.750000	358.000000
18.762207	337.000000
18.774414	337.000000
18.786621	316.000000
18.798828	315.000000
18.811035	323.000000
18.823242	305.000000
18.835449	331.000000
18.847656	331.000000
18.859863	321.000000
18.872070	292.000000
18.884277	312.000000
18.896484	305.000000
18.908691	327.000000
18.920898	324.000000
18.933105	335.000000
18.945312	314.000000
18.957520	323.000000
18.969727	341.000000
18.981934	326.000000
18.994141	330.000000
19.006348	304.000000
19.018555	322.000000
19.030762	330.000000
19.042969	287.000000
19.055176	326.000000
19.067383	290.000000
19.079590	299.000000
19.091797	292.000000
19.104004	291.000000
19.116211	300.000000
19.128418	300.000000
19.140625	285.000000
19.152832	324.000000
19.165039	303.000000
19.177246	308.000000
19.189453	279.000000
19.201660	306.000000
19.213867	284.000000
19.226074	279.000000
19.238281	282.000000
19.250488	287.000000
19.262695	246.000000
19.274902	267.000000
19.287109	249.000000
19.299316	258.000000
19.311523	254.000000
19.323730	260.000000
19.335937	274.000000
19.348145	250.000000
19.360352	278.000000
19.372559	264.000000
19.384766	256.000000
19.396973	277.000000
19.409180	273.000000
19.421387	274.000000
19.433594	252.000000
19.445801	254.000000
19.458008	276.000000
19.470215	264.000000
19.482422	242.000000
19.494629	247.000000
19.506836	248.000000
19.519043	266.000000
19.531250	247.000000
19.543457	258.000000
19.555664	247.000000
19.567871	268.000000
19.580078	276.000000
19.592285	232.000000
19.604492	251.000000
19.616699	237.000000
19.628906	223.000000
19.641113	252.000000
19.653320	279.000000
19.665527	278.000000
19.677734	258.000000
19.689941	235.000000
19.702148	249.000000
19.714355	248.000000
19.726562	229.000000
19.738770	227.000000
19.750977	236.000000
19.763184	228.000000
19.775391	247.000000
19.787598	236.000000
19.799805	226.000000
19.812012	210.000000
19.824219	260.000000
19.836426	219.000000
19.848633	233.000000
19.860840	213.000000
19.873047	234.000000
19.885254	215.000000
19.897461	220.000000
19.909668	216.000000
19.921875	226.000000
19.934082	226.000000
19.946289	213.000000
19.958496	186.000000
19.970703	219.000000
19.982910	210.000000
19.995117	236.000000
20.007324	193.000000
20.019531	199.000000
20.031738	221.000000
20.043945	188.000000
20.056152	221.000000
20.068359	204.000000
20.080566	190.000000
20.092773	222.000000
20.104980	170.000000
20.117187	193.000000
20.129395	215.000000
20.141602	218.000000
20.153809	200.000000
20.166016	205.000000
20.178223	212.000000
20.190430	208.000000
20.202637	185.000000
20.214844	221.000000
20.227051	202.000000
20.239258	203.000000
20.251465	208.000000
20.263672	211.000000
20.275879	197.000000
20.288086	197.000000
20.300293	210.000000
20.312500	213.000000
20.324707	200.000000
20.336914	184.000000
20.349121	212.000000
20.361328	178.000000
20.373535	197.000000
20.385742	182.000000
20.397949	177.000000
20.410156	166.000000
20.422363	181.000000
20.434570	199.000000
20.446777	165.000000
20.458984	163.000000
20.471191	192.000000
20.483398	166.000000
20.495605	175.000000
20.507812	152.000000
20.520020	172.000000
20.532227	187.000000
20.544434	194.000000
20.556641	190.000000
20.568848	170.000000
20.581055	158.000000
20.593262	151.000000
20.605469	155.000000
20.617676	190.000000
20.629883	170.000000
20.642090	171.000000
20.654297	180.000000
20.666504	175.000000
20.678711	156.000000
20.690918	145.000000
20.703125	143.000000
20.715332	150.000000
20.727539	132.000000
20.739746	142.000000
20.751953	144.000000
20.764160	161.000000
20.776367	167.000000
20.788574	160.000000
20.800781	184.000000
20.812988	178.000000
20.825195	180.000000
20.837402	168.000000
20.849609	159.000000
20.861816	157.000000
20.874023	154.000000
20.886230	148.000000
20.898437	145.000000
20.910645	151.000000
20.922852	145.000000
20.935059	152.000000
20.947266	154.000000
20.959473	153.000000
20.971680	147.000000
20.983887	152.000000
20.996094	142.000000
21.008301	168.000000
21.020508	136.000000
21.032715	150.000000
21.044922	155.000000
21.057129	128.000000
21.069336	144.000000
21.081543	125.000000
21.093750	133.000000
21.105957	148.000000
21.118164	142.000000
21.130371	129.000000
21.142578	157.000000
21.154785	148.000000
21.166992	140.000000
21.179199	140.000000
21.191406	161.000000
21.203613	158.000000
21.215820	122.000000
21.228027	138.000000
21.240234	155.000000
21.252441	149.000000
21.264648	115.000000
21.276855	112.000000
21.289062	146.000000
21.301270	136.000000
21.313477	115.000000
21.325684	133.000000
21.337891	141.000000
21.350098	139.000000
21.362305	118.000000
21.374512	126.000000
21.386719	133.000000
21.398926	127.000000
21.411133	133.000000
21.423340	138.000000
21.435547	108.000000
21.447754	127.000000
21.459961	143.000000
21.472168	136.000000
21.484375	128.000000
21.496582	122.000000
21.508789	112.000000
21.520996	111.000000
21.533203	137.000000
21.545410	123.000000
21.557617	131.000000
21.569824	121.000000
21.582031	113.000000
21.594238	114.000000
21.606445	102.000000
21.618652	145.000000
21.630859	132.000000
21.643066	113.000000
21.655273	107.000000
21.667480	84.000000
21.679687	107.000000
21.691895	147.000000
21.704102	124.000000
21.716309	126.000000
21.728516	109.000000
21.740723	113.000000
21.752930	115.000000
21.765137	117.000000
21.777344	113.000000
21.789551	118.000000
21.801758	106.000000
21.813965	117.000000
21.826172	125.000000
21.838379	100.000000
21.850586	107.000000
21.862793	132.000000
21.875000	93.000000
21.887207	113.000000
21.899414	115.000000
21.911621	97.000000
21.923828	118.000000
21.936035	115.000000
21.948242	121.000000
21.960449	97.000000
21.972656	98.000000
21.984863	110.000000
21.997070	103.000000
22.009277	112.000000
22.021484	117.000000
22.033691	106.000000
22.045898	102.000000
22.058105	117.000000
22.070312	88.000000
22.082520	98.000000
22.094727	108.000000
22.106934	88.000000
22.119141	98.000000
22.131348	102.000000
22.143555	90.000000
22.155762	95.000000
22.167969	100.000000
22.180176	108.000000
22.192383	80.000000
22.204590	86.000000
22.216797	108.000000
22.229004	95.000000
22.241211	104.000000
22.253418	82.000000
22.265625	100.000000
22.277832	88.000000
22.290039	76.000000
22.302246	76.000000
22.314453	109.000000
22.326660	100.000000
22.338867	102.000000
22.351074	104.000000
22.363281	91.000000
22.375488	98.000000
22.387695	93.000000
22.399902	89.000000
22.412109	84.000000
22.424316	89.000000
22.436523	86.000000
22.448730	81.000000
22.460937	78.000000
22.473145	73.000000
22.485352	95.000000
22.497559	74.000000
22.509766	103.000000
22.521973	87.000000
22.534180	94.000000
22.546387	101.000000
22.558594	92.000000
22.570801	92.000000
22.583008	96.000000
22.595215	79.000000
22.607422	80.000000
22.619629	75.000000
22.631836	86.000000
22.644043	83.000000
22.656250	87.000000
22.668457	105.000000
22.680664	78.000000
22.692871	78.000000
22.705078	84.000000
22.717285	83.000000
22.729492	71.000000
22.741699	83.000000
22.753906	83.000000
22.766113	93.000000
22.778320	79.000000
22.790527	60.000000
22.802734	83.000000
22.814941	71.000000
22.827148	94.000000
22.839355	70.000000
22.851562	79.000000
22.863770	68.000000
22.875977	61.000000
22.888184	77.000000
22.900391	70.000000
22.912598	62.000000
22.924805	93.000000
22.937012	78.000000
22.949219	70.000000
22.961426	73.000000
22.973633	61.000000
22.985840	59.000000
22.998047	79.000000
23.010254	74.000000
23.022461	78.000000
23.034668	71.000000
23.046875	70.000000
23.059082	63.000000
23.071289	87.000000
23.083496	55.000000
23.095703	79.000000
23.107910	64.000000
23.120117	75.000000
23.132324	89.000000
23.144531	58.000000
23.156738	69.000000
23.168945	67.000000
23.181152	56.000000
23.193359	67.000000
23.205566	63.000000
23.217773	63.000000
23.229980	74.000000
23.242187	67.000000
23.254395	65.000000
23.266602	76.000000
23.278809	64.000000
23.291016	60.000000
23.303223	73.000000
23.315430	79.000000
23.327637	66.000000
23.339844	63.000000
23.352051	77.000000
23.364258	68.000000
23.376465	54.000000
23.388672	81.000000
23.400879	62.000000
23.413086	71.000000
23.425293	77.000000
23.437500	59.000000
23.449707	63.000000
23.461914	67.000000
23.474121	59.000000
23.486328	62.000000
23.498535	59.000000
23.510742	63.000000
23.522949	56.000000
23.535156	59.000000
23.547363	71.000000
23.559570	64.000000
23.571777	62.000000
23.583984	59.000000
23.596191	60.000000
23.608398	52.000000
23.620605	77.000000
23.632812	83.000000
23.645020	75.000000
23.657227	61.000000
23.669434	74.000000
23.681641	47.000000
23.693848	63.000000
23.706055	52.000000
23.718262	67.000000
23.730469	74.000000
23.742676	68.000000
23.754883	66.000000
23.767090	50.000000
23.779297	55.000000
23.791504	62.000000
23.803711	50.000000
23.815918	80.000000
23.828125	45.000000
23.840332	55.000000
23.852539	59.000000
23.864746	50.000000
23.876953	70.000000
23.889160	55.000000
23.901367	59.000000
23.913574	60.000000
23.925781	48.000000
23.937988	62.000000
23.950195	56.000000
23.962402	57.000000
23.974609	51.000000
23.986816	59.000000
23.999023	49.000000
24.011230	49.000000
24.023437	72.000000
24.035645	47.000000
24.047852	39.000000
24.060059	56.000000
24.072266	68.000000
24.084473	61.000000
24.096680	60.000000
24.108887	40.000000
24.121094	72.000000
24.133301	52.000000
24.145508	62.000000
24.157715	59.000000
24.169922	61.000000
24.182129	46.000000
24.194336	56.000000
24.206543	43.000000
24.218750	40.000000
24.230957	51.000000
24.243164	56.000000
24.255371	57.000000
24.267578	54.000000
24.279785	38.000000
24.291992	50.000000
24.304199	57.000000
24.316406	52.000000
24.328613	45.000000
24.340820	54.000000
24.353027	48.000000
24.365234	54.000000
24.377441	52.000000
24.389648	48.000000
24.401855	44.000000
[truncated: 2,096 more rows]
