# Supplementary material for: Smad4 controls signaling robustness and morphogenesis by differentially contributing to the Nodal and BMP pathways
Source: Nat Commun. 2021 Nov 4;12:6374. doi: 10.1038/s41467-021-26486-3 (PMC8569018; doi:10.1038/s41467-021-26486-3)
Supplement: Supplementary file 10 — Software code [file 41467_2021_26486_MOESM10_ESM.zip › ALYtools-master 08.21/TestData/Per_Image_TCSPC_FLIM/Sample_MA_TFP-TnC_8_ed.txt]

0.000000	0.000000
0.012207	0.000000
0.024414	0.000000
0.036621	0.000000
0.048828	0.000000
0.061035	0.000000
0.073242	0.000000
0.085449	0.000000
0.097656	0.000000
0.109863	0.000000
0.122070	0.000000
0.134277	0.000000
0.146484	0.000000
0.158691	0.000000
0.170898	0.000000
0.183105	0.000000
0.195312	0.000000
0.207520	0.000000
0.219727	0.000000
0.231934	0.000000
0.244141	0.000000
0.256348	0.000000
0.268555	0.000000
0.280762	0.000000
0.292969	0.000000
0.305176	0.000000
0.317383	0.000000
0.329590	0.000000
0.341797	0.000000
0.354004	0.000000
0.366211	0.000000
0.378418	0.000000
0.390625	0.000000
0.402832	0.000000
0.415039	0.000000
0.427246	0.000000
0.439453	0.000000
0.451660	0.000000
0.463867	0.000000
0.476074	0.000000
0.488281	0.000000
0.500488	0.000000
0.512695	0.000000
0.524902	0.000000
0.537109	0.000000
0.549316	0.000000
0.561523	0.000000
0.573730	0.000000
0.585937	0.000000
0.598145	0.000000
0.610352	0.000000
0.622559	0.000000
0.634766	0.000000
0.646973	0.000000
0.659180	0.000000
0.671387	0.000000
0.683594	0.000000
0.695801	0.000000
0.708008	0.000000
0.720215	0.000000
0.732422	0.000000
0.744629	0.000000
0.756836	0.000000
0.769043	0.000000
0.781250	0.000000
0.793457	0.000000
0.805664	0.000000
0.817871	0.000000
0.830078	0.000000
0.842285	0.000000
0.854492	0.000000
0.866699	0.000000
0.878906	0.000000
0.891113	0.000000
0.903320	0.000000
0.915527	0.000000
0.927734	0.000000
0.939941	0.000000
0.952148	0.000000
0.964355	0.000000
0.976562	0.000000
0.988770	0.000000
1.000977	0.000000
1.013184	0.000000
1.025391	0.000000
1.037598	0.000000
1.049805	0.000000
1.062012	0.000000
1.074219	0.000000
1.086426	0.000000
1.098633	0.000000
1.110840	0.000000
1.123047	0.000000
1.135254	0.000000
1.147461	0.000000
1.159668	0.000000
1.171875	0.000000
1.184082	0.000000
1.196289	0.000000
1.208496	0.000000
1.220703	0.000000
1.232910	0.000000
1.245117	0.000000
1.257324	0.000000
1.269531	0.000000
1.281738	0.000000
1.293945	0.000000
1.306152	0.000000
1.318359	0.000000
1.330566	0.000000
1.342773	0.000000
1.354980	0.000000
1.367187	0.000000
1.379395	0.000000
1.391602	0.000000
1.403809	0.000000
1.416016	0.000000
1.428223	0.000000
1.440430	0.000000
1.452637	0.000000
1.464844	0.000000
1.477051	0.000000
1.489258	0.000000
1.501465	0.000000
1.513672	0.000000
1.525879	0.000000
1.538086	0.000000
1.550293	0.000000
1.562500	1.000000
1.574707	2.000000
1.586914	1.000000
1.599121	3.000000
1.611328	10.000000
1.623535	1.000000
1.635742	3.000000
1.647949	3.000000
1.660156	1.000000
1.672363	2.000000
1.684570	3.000000
1.696777	4.000000
1.708984	1.000000
1.721191	6.000000
1.733398	5.000000
1.745605	7.000000
1.757812	2.000000
1.770020	4.000000
1.782227	1.000000
1.794434	4.000000
1.806641	5.000000
1.818848	5.000000
1.831055	8.000000
1.843262	2.000000
1.855469	4.000000
1.867676	5.000000
1.879883	8.000000
1.892090	7.000000
1.904297	7.000000
1.916504	3.000000
1.928711	6.000000
1.940918	9.000000
1.953125	7.000000
1.965332	3.000000
1.977539	4.000000
1.989746	7.000000
2.001953	3.000000
2.014160	6.000000
2.026367	3.000000
2.038574	8.000000
2.050781	3.000000
2.062988	2.000000
2.075195	10.000000
2.087402	2.000000
2.099609	4.000000
2.111816	7.000000
2.124023	2.000000
2.136230	6.000000
2.148437	4.000000
2.160645	7.000000
2.172852	3.000000
2.185059	8.000000
2.197266	6.000000
2.209473	6.000000
2.221680	2.000000
2.233887	5.000000
2.246094	7.000000
2.258301	4.000000
2.270508	5.000000
2.282715	3.000000
2.294922	4.000000
2.307129	5.000000
2.319336	1.000000
2.331543	4.000000
2.343750	4.000000
2.355957	3.000000
2.368164	4.000000
2.380371	5.000000
2.392578	10.000000
2.404785	6.000000
2.416992	6.000000
2.429199	7.000000
2.441406	4.000000
2.453613	4.000000
2.465820	3.000000
2.478027	6.000000
2.490234	12.000000
2.502441	5.000000
2.514648	9.000000
2.526855	7.000000
2.539062	2.000000
2.551270	4.000000
2.563477	3.000000
2.575684	5.000000
2.587891	9.000000
2.600098	1.000000
2.612305	6.000000
2.624512	4.000000
2.636719	9.000000
2.648926	3.000000
2.661133	4.000000
2.673340	8.000000
2.685547	3.000000
2.697754	1.000000
2.709961	3.000000
2.722168	6.000000
2.734375	4.000000
2.746582	2.000000
2.758789	5.000000
2.770996	5.000000
2.783203	3.000000
2.795410	5.000000
2.807617	3.000000
2.819824	5.000000
2.832031	5.000000
2.844238	5.000000
2.856445	4.000000
2.868652	3.000000
2.880859	8.000000
2.893066	1.000000
2.905273	3.000000
2.917480	3.000000
2.929687	5.000000
2.941895	4.000000
2.954102	4.000000
2.966309	4.000000
2.978516	10.000000
2.990723	7.000000
3.002930	4.000000
3.015137	3.000000
3.027344	8.000000
3.039551	6.000000
3.051758	4.000000
3.063965	4.000000
3.076172	3.000000
3.088379	3.000000
3.100586	4.000000
3.112793	6.000000
3.125000	6.000000
3.137207	3.000000
3.149414	7.000000
3.161621	2.000000
3.173828	9.000000
3.186035	2.000000
3.198242	1.000000
3.210449	7.000000
3.222656	6.000000
3.234863	0.000000
3.247070	4.000000
3.259277	7.000000
3.271484	7.000000
3.283691	8.000000
3.295898	5.000000
3.308105	8.000000
3.320312	5.000000
3.332520	3.000000
3.344727	14.000000
3.356934	6.000000
3.369141	11.000000
3.381348	10.000000
3.393555	7.000000
3.405762	6.000000
3.417969	5.000000
3.430176	4.000000
3.442383	9.000000
3.454590	10.000000
3.466797	9.000000
3.479004	4.000000
3.491211	4.000000
3.503418	8.000000
3.515625	7.000000
3.527832	7.000000
3.540039	9.000000
3.552246	6.000000
3.564453	7.000000
3.576660	5.000000
3.588867	6.000000
3.601074	5.000000
3.613281	10.000000
3.625488	8.000000
3.637695	7.000000
3.649902	7.000000
3.662109	6.000000
3.674316	8.000000
3.686523	5.000000
3.698730	6.000000
3.710937	8.000000
3.723145	3.000000
3.735352	5.000000
3.747559	8.000000
3.759766	9.000000
3.771973	8.000000
3.784180	3.000000
3.796387	6.000000
3.808594	12.000000
3.820801	9.000000
3.833008	12.000000
3.845215	10.000000
3.857422	6.000000
3.869629	9.000000
3.881836	6.000000
3.894043	3.000000
3.906250	8.000000
3.918457	7.000000
3.930664	8.000000
3.942871	7.000000
3.955078	5.000000
3.967285	7.000000
3.979492	2.000000
3.991699	8.000000
4.003906	2.000000
4.016113	5.000000
4.028320	6.000000
4.040527	9.000000
4.052734	9.000000
4.064941	6.000000
4.077148	13.000000
4.089355	4.000000
4.101562	8.000000
4.113770	4.000000
4.125977	3.000000
4.138184	6.000000
4.150391	9.000000
4.162598	4.000000
4.174805	4.000000
4.187012	6.000000
4.199219	5.000000
4.211426	8.000000
4.223633	5.000000
4.235840	9.000000
4.248047	5.000000
4.260254	4.000000
4.272461	7.000000
4.284668	2.000000
4.296875	7.000000
4.309082	7.000000
4.321289	5.000000
4.333496	7.000000
4.345703	8.000000
4.357910	5.000000
4.370117	6.000000
4.382324	3.000000
4.394531	4.000000
4.406738	6.000000
4.418945	6.000000
4.431152	7.000000
4.443359	7.000000
4.455566	9.000000
4.467773	7.000000
4.479980	11.000000
4.492187	7.000000
4.504395	11.000000
4.516602	4.000000
4.528809	8.000000
4.541016	4.000000
4.553223	4.000000
4.565430	5.000000
4.577637	8.000000
4.589844	3.000000
4.602051	5.000000
4.614258	4.000000
4.626465	3.000000
4.638672	6.000000
4.650879	8.000000
4.663086	7.000000
4.675293	6.000000
4.687500	4.000000
4.699707	6.000000
4.711914	10.000000
4.724121	4.000000
4.736328	12.000000
4.748535	9.000000
4.760742	11.000000
4.772949	8.000000
4.785156	4.000000
4.797363	6.000000
4.809570	2.000000
4.821777	6.000000
4.833984	8.000000
4.846191	8.000000
4.858398	6.000000
4.870605	5.000000
4.882812	7.000000
4.895020	7.000000
4.907227	8.000000
4.919434	9.000000
4.931641	7.000000
4.943848	7.000000
4.956055	9.000000
4.968262	6.000000
4.980469	7.000000
4.992676	6.000000
5.004883	5.000000
5.017090	2.000000
5.029297	6.000000
5.041504	6.000000
5.053711	8.000000
5.065918	6.000000
5.078125	3.000000
5.090332	4.000000
5.102539	11.000000
5.114746	9.000000
5.126953	5.000000
5.139160	6.000000
5.151367	6.000000
5.163574	7.000000
5.175781	8.000000
5.187988	4.000000
5.200195	4.000000
5.212402	10.000000
5.224609	5.000000
5.236816	7.000000
5.249023	10.000000
5.261230	7.000000
5.273437	5.000000
5.285645	3.000000
5.297852	3.000000
5.310059	7.000000
5.322266	5.000000
5.334473	12.000000
5.346680	9.000000
5.358887	9.000000
5.371094	4.000000
5.383301	6.000000
5.395508	12.000000
5.407715	4.000000
5.419922	9.000000
5.432129	6.000000
5.444336	2.000000
5.456543	9.000000
5.468750	9.000000
5.480957	7.000000
5.493164	7.000000
5.505371	4.000000
5.517578	2.000000
5.529785	7.000000
5.541992	6.000000
5.554199	8.000000
5.566406	4.000000
5.578613	4.000000
5.590820	4.000000
5.603027	10.000000
5.615234	5.000000
5.627441	9.000000
5.639648	6.000000
5.651855	3.000000
5.664062	4.000000
5.676270	10.000000
5.688477	6.000000
5.700684	6.000000
5.712891	8.000000
5.725098	2.000000
5.737305	8.000000
5.749512	6.000000
5.761719	6.000000
5.773926	0.000000
5.786133	4.000000
5.798340	6.000000
5.810547	8.000000
5.822754	5.000000
5.834961	8.000000
5.847168	6.000000
5.859375	5.000000
5.871582	10.000000
5.883789	5.000000
5.895996	8.000000
5.908203	4.000000
5.920410	7.000000
5.932617	9.000000
5.944824	5.000000
5.957031	4.000000
5.969238	10.000000
5.981445	9.000000
5.993652	2.000000
6.005859	6.000000
6.018066	5.000000
6.030273	8.000000
6.042480	5.000000
6.054687	4.000000
6.066895	1.000000
6.079102	8.000000
6.091309	5.000000
6.103516	4.000000
6.115723	7.000000
6.127930	8.000000
6.140137	8.000000
6.152344	9.000000
6.164551	7.000000
6.176758	1.000000
6.188965	10.000000
6.201172	4.000000
6.213379	10.000000
6.225586	4.000000
6.237793	9.000000
6.250000	5.000000
6.262207	2.000000
6.274414	8.000000
6.286621	7.000000
6.298828	1.000000
6.311035	9.000000
6.323242	2.000000
6.335449	6.000000
6.347656	5.000000
6.359863	12.000000
6.372070	6.000000
6.384277	7.000000
6.396484	5.000000
6.408691	6.000000
6.420898	11.000000
6.433105	2.000000
6.445312	9.000000
6.457520	9.000000
6.469727	7.000000
6.481934	10.000000
6.494141	5.000000
6.506348	4.000000
6.518555	8.000000
6.530762	9.000000
6.542969	13.000000
6.555176	6.000000
6.567383	7.000000
6.579590	11.000000
6.591797	8.000000
6.604004	2.000000
6.616211	7.000000
6.628418	7.000000
6.640625	6.000000
6.652832	8.000000
6.665039	9.000000
6.677246	4.000000
6.689453	7.000000
6.701660	14.000000
6.713867	7.000000
6.726074	8.000000
6.738281	8.000000
6.750488	10.000000
6.762695	6.000000
6.774902	7.000000
6.787109	10.000000
6.799316	4.000000
6.811523	3.000000
6.823730	3.000000
6.835937	3.000000
6.848145	6.000000
6.860352	10.000000
6.872559	4.000000
6.884766	4.000000
6.896973	7.000000
6.909180	11.000000
6.921387	6.000000
6.933594	4.000000
6.945801	3.000000
6.958008	6.000000
6.970215	7.000000
6.982422	10.000000
6.994629	8.000000
7.006836	7.000000
7.019043	7.000000
7.031250	9.000000
7.043457	4.000000
7.055664	9.000000
7.067871	6.000000
7.080078	13.000000
7.092285	11.000000
7.104492	4.000000
7.116699	6.000000
7.128906	6.000000
7.141113	8.000000
7.153320	4.000000
7.165527	9.000000
7.177734	6.000000
7.189941	9.000000
7.202148	10.000000
7.214355	11.000000
7.226562	4.000000
7.238770	10.000000
7.250977	5.000000
7.263184	7.000000
7.275391	4.000000
7.287598	8.000000
7.299805	5.000000
7.312012	6.000000
7.324219	8.000000
7.336426	5.000000
7.348633	6.000000
7.360840	5.000000
7.373047	7.000000
7.385254	7.000000
7.397461	5.000000
7.409668	12.000000
7.421875	3.000000
7.434082	5.000000
7.446289	14.000000
7.458496	8.000000
7.470703	5.000000
7.482910	5.000000
7.495117	5.000000
7.507324	4.000000
7.519531	5.000000
7.531738	5.000000
7.543945	8.000000
7.556152	6.000000
7.568359	6.000000
7.580566	6.000000
7.592773	6.000000
7.604980	8.000000
7.617187	7.000000
7.629395	4.000000
7.641602	10.000000
7.653809	4.000000
7.666016	3.000000
7.678223	2.000000
7.690430	8.000000
7.702637	6.000000
7.714844	6.000000
7.727051	8.000000
7.739258	7.000000
7.751465	7.000000
7.763672	10.000000
7.775879	3.000000
7.788086	12.000000
7.800293	10.000000
7.812500	6.000000
7.824707	5.000000
7.836914	10.000000
7.849121	6.000000
7.861328	4.000000
7.873535	3.000000
7.885742	8.000000
7.897949	12.000000
7.910156	11.000000
7.922363	0.000000
7.934570	5.000000
7.946777	9.000000
7.958984	5.000000
7.971191	9.000000
7.983398	5.000000
7.995605	8.000000
8.007812	3.000000
8.020020	7.000000
8.032227	12.000000
8.044434	2.000000
8.056641	9.000000
8.068848	9.000000
8.081055	8.000000
8.093262	8.000000
8.105469	8.000000
8.117676	8.000000
8.129883	6.000000
8.142090	4.000000
8.154297	1.000000
8.166504	6.000000
8.178711	6.000000
8.190918	7.000000
8.203125	8.000000
8.215332	5.000000
8.227539	4.000000
8.239746	4.000000
8.251953	3.000000
8.264160	3.000000
8.276367	5.000000
8.288574	4.000000
8.300781	5.000000
8.312988	5.000000
8.325195	6.000000
8.337402	7.000000
8.349609	6.000000
8.361816	9.000000
8.374023	5.000000
8.386230	7.000000
8.398437	9.000000
8.410645	7.000000
8.422852	12.000000
8.435059	9.000000
8.447266	7.000000
8.459473	7.000000
8.471680	7.000000
8.483887	7.000000
8.496094	10.000000
8.508301	4.000000
8.520508	6.000000
8.532715	8.000000
8.544922	4.000000
8.557129	6.000000
8.569336	9.000000
8.581543	3.000000
8.593750	3.000000
8.605957	9.000000
8.618164	7.000000
8.630371	6.000000
8.642578	5.000000
8.654785	5.000000
8.666992	8.000000
8.679199	4.000000
8.691406	5.000000
8.703613	8.000000
8.715820	3.000000
8.728027	2.000000
8.740234	2.000000
8.752441	6.000000
8.764648	7.000000
8.776855	4.000000
8.789062	8.000000
8.801270	2.000000
8.813477	9.000000
8.825684	6.000000
8.837891	7.000000
8.850098	8.000000
8.862305	6.000000
8.874512	10.000000
8.886719	5.000000
8.898926	3.000000
8.911133	8.000000
8.923340	7.000000
8.935547	8.000000
8.947754	8.000000
8.959961	8.000000
8.972168	4.000000
8.984375	4.000000
8.996582	7.000000
9.008789	11.000000
9.020996	3.000000
9.033203	6.000000
9.045410	9.000000
9.057617	4.000000
9.069824	9.000000
9.082031	3.000000
9.094238	11.000000
9.106445	6.000000
9.118652	9.000000
9.130859	7.000000
9.143066	7.000000
9.155273	8.000000
9.167480	10.000000
9.179687	15.000000
9.191895	33.000000
9.204102	20.000000
9.216309	21.000000
9.228516	26.000000
9.240723	22.000000
9.252930	27.000000
9.265137	27.000000
9.277344	30.000000
9.289551	38.000000
9.301758	49.000000
9.313965	56.000000
9.326172	49.000000
9.338379	57.000000
9.350586	54.000000
9.362793	69.000000
9.375000	75.000000
9.387207	60.000000
9.399414	78.000000
9.411621	61.000000
9.423828	82.000000
9.436035	72.000000
9.448242	82.000000
9.460449	70.000000
9.472656	88.000000
9.484863	89.000000
9.497070	125.000000
9.509277	96.000000
9.521484	97.000000
9.533691	129.000000
9.545898	153.000000
9.558105	159.000000
9.570312	160.000000
9.582520	172.000000
9.594727	199.000000
9.606934	222.000000
9.619141	224.000000
9.631348	244.000000
9.643555	291.000000
9.655762	343.000000
9.667969	365.000000
9.680176	438.000000
9.692383	489.000000
9.704590	610.000000
9.716797	662.000000
9.729004	813.000000
9.741211	917.000000
9.753418	1078.000000
9.765625	1246.000000
9.777832	1443.000000
9.790039	1673.000000
9.802246	1942.000000
9.814453	2210.000000
9.826660	2617.000000
9.838867	2952.000000
9.851074	3404.000000
9.863281	3801.000000
9.875488	4294.000000
9.887695	4635.000000
9.899902	5192.000000
9.912109	5743.000000
9.924316	6159.000000
9.936523	6614.000000
9.948730	6986.000000
9.960937	7380.000000
9.973145	7906.000000
9.985352	8318.000000
9.997559	8663.000000
10.009766	8831.000000
10.021973	9015.000000
10.034180	9382.000000
10.046387	9514.000000
10.058594	9651.000000
10.070801	9637.000000
10.083008	9655.000000
10.095215	9617.000000
10.107422	9774.000000
10.119629	9679.000000
10.131836	9753.000000
10.144043	9678.000000
10.156250	9743.000000
10.168457	9910.000000
10.180664	9622.000000
10.192871	9646.000000
10.205078	9595.000000
10.217285	9465.000000
10.229492	9503.000000
10.241699	9183.000000
10.253906	9314.000000
10.266113	9218.000000
10.278320	9372.000000
10.290527	9052.000000
10.302734	9070.000000
10.314941	9026.000000
10.327148	8935.000000
10.339355	8814.000000
10.351562	8949.000000
10.363770	8848.000000
10.375977	8599.000000
10.388184	8555.000000
10.400391	8497.000000
10.412598	8523.000000
10.424805	8425.000000
10.437012	8493.000000
10.449219	8186.000000
10.461426	8272.000000
10.473633	8127.000000
10.485840	8316.000000
10.498047	8120.000000
10.510254	8290.000000
10.522461	8004.000000
10.534668	8038.000000
10.546875	7988.000000
10.559082	8004.000000
10.571289	8051.000000
10.583496	7770.000000
10.595703	7761.000000
10.607910	7620.000000
10.620117	7602.000000
10.632324	7670.000000
10.644531	7582.000000
10.656738	7392.000000
10.668945	7294.000000
10.681152	7407.000000
10.693359	7175.000000
10.705566	7351.000000
10.717773	7194.000000
10.729980	7246.000000
10.742187	7015.000000
10.754395	6973.000000
10.766602	6903.000000
10.778809	7071.000000
10.791016	6875.000000
10.803223	6887.000000
10.815430	6892.000000
10.827637	7027.000000
10.839844	6861.000000
10.852051	6809.000000
10.864258	6721.000000
10.876465	6768.000000
10.888672	6654.000000
10.900879	6570.000000
10.913086	6586.000000
10.925293	6445.000000
10.937500	6432.000000
10.949707	6355.000000
10.961914	6475.000000
10.974121	6457.000000
10.986328	6228.000000
10.998535	6156.000000
11.010742	6227.000000
11.022949	6110.000000
11.035156	6081.000000
11.047363	6206.000000
11.059570	6222.000000
11.071777	6184.000000
11.083984	6023.000000
11.096191	6003.000000
11.108398	5977.000000
11.120605	5866.000000
11.132812	5877.000000
11.145020	5859.000000
11.157227	5816.000000
11.169434	5706.000000
11.181641	5917.000000
11.193848	5817.000000
11.206055	5821.000000
11.218262	5771.000000
11.230469	5593.000000
11.242676	5717.000000
11.254883	5586.000000
11.267090	5632.000000
11.279297	5595.000000
11.291504	5496.000000
11.303711	5527.000000
11.315918	5459.000000
11.328125	5442.000000
11.340332	5425.000000
11.352539	5263.000000
11.364746	5420.000000
11.376953	5375.000000
11.389160	5269.000000
11.401367	5199.000000
11.413574	5381.000000
11.425781	5218.000000
11.437988	5204.000000
11.450195	5002.000000
11.462402	5101.000000
11.474609	5215.000000
11.486816	4975.000000
11.499023	5014.000000
11.511230	5149.000000
11.523437	4921.000000
11.535645	4893.000000
11.547852	4824.000000
11.560059	4847.000000
11.572266	4745.000000
11.584473	4828.000000
11.596680	4818.000000
11.608887	4754.000000
11.621094	4762.000000
11.633301	4720.000000
11.645508	4643.000000
11.657715	4729.000000
11.669922	4511.000000
11.682129	4524.000000
11.694336	4539.000000
11.706543	4439.000000
11.718750	4435.000000
11.730957	4366.000000
11.743164	4330.000000
11.755371	4369.000000
11.767578	4306.000000
11.779785	4311.000000
11.791992	4284.000000
11.804199	4285.000000
11.816406	4359.000000
11.828613	4418.000000
11.840820	4208.000000
11.853027	4187.000000
11.865234	4254.000000
11.877441	4213.000000
11.889648	4119.000000
11.901855	4048.000000
11.914062	3973.000000
11.926270	4141.000000
11.938477	3952.000000
11.950684	4053.000000
11.962891	3980.000000
11.975098	3929.000000
11.987305	3825.000000
11.999512	4022.000000
12.011719	4012.000000
12.023926	3862.000000
12.036133	3948.000000
12.048340	3975.000000
12.060547	3812.000000
12.072754	3811.000000
12.084961	3824.000000
12.097168	3939.000000
12.109375	3680.000000
12.121582	3695.000000
12.133789	3673.000000
12.145996	3758.000000
12.158203	3731.000000
12.170410	3811.000000
12.182617	3660.000000
12.194824	3621.000000
12.207031	3590.000000
12.219238	3666.000000
12.231445	3596.000000
12.243652	3469.000000
12.255859	3581.000000
12.268066	3438.000000
12.280273	3447.000000
12.292480	3553.000000
12.304687	3505.000000
12.316895	3412.000000
12.329102	3391.000000
12.341309	3296.000000
12.353516	3307.000000
12.365723	3321.000000
12.377930	3305.000000
12.390137	3244.000000
12.402344	3277.000000
12.414551	3188.000000
12.426758	3314.000000
12.438965	3251.000000
12.451172	3201.000000
12.463379	3233.000000
12.475586	3203.000000
12.487793	3157.000000
12.500000	3189.000000
12.512207	3091.000000
12.524414	3024.000000
12.536621	3070.000000
12.548828	3123.000000
12.561035	3020.000000
12.573242	3124.000000
12.585449	2998.000000
12.597656	2981.000000
12.609863	2940.000000
12.622070	3018.000000
12.634277	3004.000000
12.646484	2945.000000
12.658691	2844.000000
12.670898	2892.000000
12.683105	2958.000000
12.695312	2874.000000
12.707520	2917.000000
12.719727	2821.000000
12.731934	2828.000000
12.744141	2840.000000
12.756348	2829.000000
12.768555	2748.000000
12.780762	2758.000000
12.792969	2794.000000
12.805176	2713.000000
12.817383	2676.000000
12.829590	2725.000000
12.841797	2641.000000
12.854004	2643.000000
12.866211	2681.000000
12.878418	2670.000000
12.890625	2606.000000
12.902832	2649.000000
12.915039	2565.000000
12.927246	2600.000000
12.939453	2607.000000
12.951660	2582.000000
12.963867	2576.000000
12.976074	2479.000000
12.988281	2479.000000
13.000488	2439.000000
13.012695	2487.000000
13.024902	2424.000000
13.037109	2463.000000
13.049316	2505.000000
13.061523	2433.000000
13.073730	2457.000000
13.085937	2509.000000
13.098145	2418.000000
13.110352	2353.000000
13.122559	2348.000000
13.134766	2411.000000
13.146973	2295.000000
13.159180	2313.000000
13.171387	2338.000000
13.183594	2315.000000
13.195801	2326.000000
13.208008	2314.000000
13.220215	2305.000000
13.232422	2235.000000
13.244629	2296.000000
13.256836	2233.000000
13.269043	2249.000000
13.281250	2186.000000
13.293457	2239.000000
13.305664	2197.000000
13.317871	2131.000000
13.330078	2165.000000
13.342285	2167.000000
13.354492	2102.000000
13.366699	2129.000000
13.378906	2075.000000
13.391113	2100.000000
13.403320	2118.000000
13.415527	2089.000000
13.427734	2006.000000
13.439941	2017.000000
13.452148	2040.000000
13.464355	2016.000000
13.476562	2022.000000
13.488770	2016.000000
13.500977	1981.000000
13.513184	2035.000000
13.525391	1968.000000
13.537598	1957.000000
13.549805	1940.000000
13.562012	1927.000000
13.574219	1949.000000
13.586426	1856.000000
13.598633	2025.000000
13.610840	1941.000000
13.623047	1841.000000
13.635254	1872.000000
13.647461	1886.000000
13.659668	1875.000000
13.671875	1845.000000
13.684082	1834.000000
13.696289	1862.000000
13.708496	1945.000000
13.720703	1811.000000
13.732910	1768.000000
13.745117	1766.000000
13.757324	1704.000000
13.769531	1854.000000
13.781738	1779.000000
13.793945	1740.000000
13.806152	1774.000000
13.818359	1701.000000
13.830566	1765.000000
13.842773	1701.000000
13.854980	1793.000000
13.867187	1654.000000
13.879395	1655.000000
13.891602	1732.000000
13.903809	1668.000000
13.916016	1727.000000
13.928223	1728.000000
13.940430	1646.000000
13.952637	1601.000000
13.964844	1750.000000
13.977051	1605.000000
13.989258	1601.000000
14.001465	1640.000000
14.013672	1604.000000
14.025879	1675.000000
14.038086	1639.000000
14.050293	1637.000000
14.062500	1609.000000
14.074707	1569.000000
14.086914	1607.000000
14.099121	1622.000000
14.111328	1555.000000
14.123535	1534.000000
14.135742	1510.000000
14.147949	1586.000000
14.160156	1508.000000
14.172363	1471.000000
14.184570	1524.000000
14.196777	1462.000000
14.208984	1453.000000
14.221191	1506.000000
14.233398	1490.000000
14.245605	1489.000000
14.257812	1473.000000
14.270020	1468.000000
14.282227	1486.000000
14.294434	1509.000000
14.306641	1456.000000
14.318848	1469.000000
14.331055	1363.000000
14.343262	1412.000000
14.355469	1423.000000
14.367676	1399.000000
14.379883	1384.000000
14.392090	1386.000000
14.404297	1355.000000
14.416504	1382.000000
14.428711	1358.000000
14.440918	1298.000000
14.453125	1355.000000
14.465332	1330.000000
14.477539	1302.000000
14.489746	1261.000000
14.501953	1310.000000
14.514160	1286.000000
14.526367	1299.000000
14.538574	1324.000000
14.550781	1280.000000
14.562988	1252.000000
14.575195	1329.000000
14.587402	1336.000000
14.599609	1295.000000
14.611816	1265.000000
14.624023	1272.000000
14.636230	1246.000000
14.648437	1260.000000
14.660645	1271.000000
14.672852	1261.000000
14.685059	1137.000000
14.697266	1221.000000
14.709473	1210.000000
14.721680	1142.000000
14.733887	1138.000000
14.746094	1201.000000
14.758301	1156.000000
14.770508	1178.000000
14.782715	1151.000000
14.794922	1147.000000
14.807129	1165.000000
14.819336	1150.000000
14.831543	1214.000000
14.843750	1130.000000
14.855957	1129.000000
14.868164	1113.000000
14.880371	1119.000000
14.892578	1164.000000
14.904785	1094.000000
14.916992	1128.000000
14.929199	1092.000000
14.941406	1113.000000
14.953613	1074.000000
14.965820	1058.000000
14.978027	1054.000000
14.990234	1094.000000
15.002441	1135.000000
15.014648	1098.000000
15.026855	1039.000000
15.039062	1068.000000
15.051270	1042.000000
15.063477	1043.000000
15.075684	986.000000
15.087891	1000.000000
15.100098	1025.000000
15.112305	1051.000000
15.124512	1015.000000
15.136719	1034.000000
15.148926	1019.000000
15.161133	986.000000
15.173340	983.000000
15.185547	972.000000
15.197754	983.000000
15.209961	946.000000
15.222168	985.000000
15.234375	959.000000
15.246582	986.000000
15.258789	1005.000000
15.270996	938.000000
15.283203	965.000000
15.295410	939.000000
15.307617	1015.000000
15.319824	857.000000
15.332031	928.000000
15.344238	960.000000
15.356445	932.000000
15.368652	956.000000
15.380859	901.000000
15.393066	952.000000
15.405273	891.000000
15.417480	914.000000
15.429687	908.000000
15.441895	900.000000
15.454102	881.000000
15.466309	898.000000
15.478516	875.000000
15.490723	858.000000
15.502930	853.000000
15.515137	899.000000
15.527344	856.000000
15.539551	825.000000
15.551758	880.000000
15.563965	863.000000
15.576172	830.000000
15.588379	867.000000
15.600586	861.000000
15.612793	847.000000
15.625000	796.000000
15.637207	818.000000
15.649414	808.000000
15.661621	807.000000
15.673828	841.000000
15.686035	792.000000
15.698242	782.000000
15.710449	771.000000
15.722656	840.000000
15.734863	778.000000
15.747070	787.000000
15.759277	783.000000
15.771484	774.000000
15.783691	778.000000
15.795898	745.000000
15.808105	749.000000
15.820312	759.000000
15.832520	758.000000
15.844727	745.000000
15.856934	702.000000
15.869141	753.000000
15.881348	753.000000
15.893555	755.000000
15.905762	746.000000
15.917969	722.000000
15.930176	732.000000
15.942383	744.000000
15.954590	733.000000
15.966797	747.000000
15.979004	722.000000
15.991211	704.000000
16.003418	701.000000
16.015625	749.000000
16.027832	683.000000
16.040039	686.000000
16.052246	689.000000
16.064453	684.000000
16.076660	711.000000
16.088867	658.000000
16.101074	687.000000
16.113281	692.000000
16.125488	680.000000
16.137695	649.000000
16.149902	711.000000
16.162109	635.000000
16.174316	693.000000
16.186523	685.000000
16.198730	594.000000
16.210937	666.000000
16.223145	678.000000
16.235352	613.000000
16.247559	634.000000
16.259766	620.000000
16.271973	660.000000
16.284180	627.000000
16.296387	620.000000
16.308594	661.000000
16.320801	618.000000
16.333008	648.000000
16.345215	560.000000
16.357422	652.000000
16.369629	584.000000
16.381836	655.000000
16.394043	612.000000
16.406250	601.000000
16.418457	629.000000
16.430664	590.000000
16.442871	572.000000
16.455078	561.000000
16.467285	596.000000
16.479492	577.000000
16.491699	594.000000
16.503906	578.000000
16.516113	563.000000
16.528320	577.000000
16.540527	544.000000
16.552734	602.000000
16.564941	584.000000
16.577148	558.000000
16.589355	553.000000
16.601562	552.000000
16.613770	553.000000
16.625977	543.000000
16.638184	527.000000
16.650391	577.000000
16.662598	507.000000
16.674805	562.000000
16.687012	525.000000
16.699219	514.000000
16.711426	534.000000
16.723633	547.000000
16.735840	503.000000
16.748047	514.000000
16.760254	584.000000
16.772461	510.000000
16.784668	504.000000
16.796875	515.000000
16.809082	536.000000
16.821289	532.000000
16.833496	520.000000
16.845703	496.000000
16.857910	499.000000
16.870117	538.000000
16.882324	438.000000
16.894531	490.000000
16.906738	475.000000
16.918945	525.000000
16.931152	550.000000
16.943359	545.000000
16.955566	480.000000
16.967773	436.000000
16.979980	474.000000
16.992187	484.000000
17.004395	486.000000
17.016602	474.000000
17.028809	487.000000
17.041016	458.000000
17.053223	430.000000
17.065430	484.000000
17.077637	480.000000
17.089844	456.000000
17.102051	436.000000
17.114258	510.000000
17.126465	442.000000
17.138672	453.000000
17.150879	438.000000
17.163086	461.000000
17.175293	457.000000
17.187500	455.000000
17.199707	436.000000
17.211914	423.000000
17.224121	451.000000
17.236328	441.000000
17.248535	452.000000
17.260742	441.000000
17.272949	402.000000
17.285156	426.000000
17.297363	410.000000
17.309570	414.000000
17.321777	460.000000
17.333984	374.000000
17.346191	451.000000
17.358398	407.000000
17.370605	418.000000
17.382812	408.000000
17.395020	385.000000
17.407227	405.000000
17.419434	375.000000
17.431641	423.000000
17.443848	385.000000
17.456055	383.000000
17.468262	374.000000
17.480469	394.000000
17.492676	396.000000
17.504883	390.000000
17.517090	402.000000
17.529297	374.000000
17.541504	400.000000
17.553711	372.000000
17.565918	373.000000
17.578125	378.000000
17.590332	389.000000
17.602539	384.000000
17.614746	348.000000
17.626953	385.000000
17.639160	349.000000
17.651367	343.000000
17.663574	396.000000
17.675781	357.000000
17.687988	358.000000
17.700195	370.000000
17.712402	370.000000
17.724609	349.000000
17.736816	385.000000
17.749023	356.000000
17.761230	340.000000
17.773437	332.000000
17.785645	355.000000
17.797852	366.000000
17.810059	370.000000
17.822266	326.000000
17.834473	381.000000
17.846680	366.000000
17.858887	344.000000
17.871094	334.000000
17.883301	340.000000
17.895508	335.000000
17.907715	356.000000
17.919922	341.000000
17.932129	310.000000
17.944336	318.000000
17.956543	330.000000
17.968750	309.000000
17.980957	307.000000
17.993164	327.000000
18.005371	319.000000
18.017578	318.000000
18.029785	324.000000
18.041992	305.000000
18.054199	314.000000
18.066406	339.000000
18.078613	308.000000
18.090820	311.000000
18.103027	296.000000
18.115234	319.000000
18.127441	332.000000
18.139648	305.000000
18.151855	289.000000
18.164062	260.000000
18.176270	288.000000
18.188477	316.000000
18.200684	261.000000
18.212891	260.000000
18.225098	292.000000
18.237305	268.000000
18.249512	286.000000
18.261719	259.000000
18.273926	321.000000
18.286133	270.000000
18.298340	284.000000
18.310547	253.000000
18.322754	269.000000
18.334961	276.000000
18.347168	298.000000
18.359375	275.000000
18.371582	289.000000
18.383789	273.000000
18.395996	260.000000
18.408203	262.000000
18.420410	272.000000
18.432617	261.000000
18.444824	242.000000
18.457031	269.000000
18.469238	251.000000
18.481445	263.000000
18.493652	265.000000
18.505859	252.000000
18.518066	283.000000
18.530273	248.000000
18.542480	237.000000
18.554687	276.000000
18.566895	276.000000
18.579102	232.000000
18.591309	229.000000
18.603516	247.000000
18.615723	266.000000
18.627930	259.000000
18.640137	253.000000
18.652344	275.000000
18.664551	267.000000
18.676758	251.000000
18.688965	233.000000
18.701172	230.000000
18.713379	275.000000
18.725586	214.000000
18.737793	234.000000
18.750000	236.000000
18.762207	244.000000
18.774414	267.000000
18.786621	229.000000
18.798828	225.000000
18.811035	247.000000
18.823242	232.000000
18.835449	219.000000
18.847656	228.000000
18.859863	214.000000
18.872070	212.000000
18.884277	238.000000
18.896484	214.000000
18.908691	179.000000
18.920898	206.000000
18.933105	236.000000
18.945312	198.000000
18.957520	243.000000
18.969727	178.000000
18.981934	257.000000
18.994141	209.000000
19.006348	220.000000
19.018555	207.000000
19.030762	218.000000
19.042969	204.000000
19.055176	215.000000
19.067383	214.000000
19.079590	213.000000
19.091797	190.000000
19.104004	209.000000
19.116211	235.000000
19.128418	222.000000
19.140625	178.000000
19.152832	198.000000
19.165039	227.000000
19.177246	206.000000
19.189453	202.000000
19.201660	227.000000
19.213867	186.000000
19.226074	202.000000
19.238281	219.000000
19.250488	192.000000
19.262695	226.000000
19.274902	220.000000
19.287109	208.000000
19.299316	179.000000
19.311523	186.000000
19.323730	194.000000
19.335937	194.000000
19.348145	204.000000
19.360352	194.000000
19.372559	169.000000
19.384766	200.000000
19.396973	190.000000
19.409180	183.000000
19.421387	172.000000
19.433594	206.000000
19.445801	166.000000
19.458008	173.000000
19.470215	175.000000
19.482422	212.000000
19.494629	201.000000
19.506836	186.000000
19.519043	178.000000
19.531250	190.000000
19.543457	162.000000
19.555664	173.000000
19.567871	170.000000
19.580078	164.000000
19.592285	206.000000
19.604492	176.000000
19.616699	159.000000
19.628906	197.000000
19.641113	166.000000
19.653320	156.000000
19.665527	201.000000
19.677734	186.000000
19.689941	155.000000
19.702148	172.000000
19.714355	177.000000
19.726562	173.000000
19.738770	172.000000
19.750977	181.000000
19.763184	157.000000
19.775391	155.000000
19.787598	159.000000
19.799805	158.000000
19.812012	170.000000
19.824219	157.000000
19.836426	172.000000
19.848633	155.000000
19.860840	163.000000
19.873047	141.000000
19.885254	172.000000
19.897461	152.000000
19.909668	144.000000
19.921875	153.000000
19.934082	142.000000
19.946289	142.000000
19.958496	160.000000
19.970703	154.000000
19.982910	155.000000
19.995117	150.000000
20.007324	147.000000
20.019531	139.000000
20.031738	166.000000
20.043945	155.000000
20.056152	151.000000
20.068359	139.000000
20.080566	132.000000
20.092773	137.000000
20.104980	134.000000
20.117187	135.000000
20.129395	142.000000
20.141602	155.000000
20.153809	147.000000
20.166016	139.000000
20.178223	141.000000
20.190430	142.000000
20.202637	153.000000
20.214844	147.000000
20.227051	142.000000
20.239258	124.000000
20.251465	117.000000
20.263672	127.000000
20.275879	132.000000
20.288086	128.000000
20.300293	126.000000
20.312500	141.000000
20.324707	121.000000
20.336914	131.000000
20.349121	146.000000
20.361328	105.000000
20.373535	138.000000
20.385742	131.000000
20.397949	142.000000
20.410156	123.000000
20.422363	151.000000
20.434570	123.000000
20.446777	118.000000
20.458984	125.000000
20.471191	122.000000
20.483398	125.000000
20.495605	116.000000
20.507812	115.000000
20.520020	127.000000
20.532227	122.000000
20.544434	111.000000
20.556641	126.000000
20.568848	120.000000
20.581055	119.000000
20.593262	112.000000
20.605469	119.000000
20.617676	95.000000
20.629883	105.000000
20.642090	127.000000
20.654297	120.000000
20.666504	124.000000
20.678711	138.000000
20.690918	108.000000
20.703125	110.000000
20.715332	125.000000
20.727539	101.000000
20.739746	103.000000
20.751953	113.000000
20.764160	87.000000
20.776367	119.000000
20.788574	108.000000
20.800781	107.000000
20.812988	128.000000
20.825195	90.000000
20.837402	114.000000
20.849609	103.000000
20.861816	96.000000
20.874023	100.000000
20.886230	110.000000
20.898437	91.000000
20.910645	119.000000
20.922852	98.000000
20.935059	105.000000
20.947266	126.000000
20.959473	106.000000
20.971680	95.000000
20.983887	95.000000
20.996094	101.000000
21.008301	125.000000
21.020508	111.000000
21.032715	115.000000
21.044922	106.000000
21.057129	99.000000
21.069336	102.000000
21.081543	103.000000
21.093750	100.000000
21.105957	108.000000
21.118164	92.000000
21.130371	81.000000
21.142578	77.000000
21.154785	99.000000
21.166992	91.000000
21.179199	102.000000
21.191406	92.000000
21.203613	99.000000
21.215820	91.000000
21.228027	95.000000
21.240234	99.000000
21.252441	82.000000
21.264648	93.000000
21.276855	89.000000
21.289062	88.000000
21.301270	85.000000
21.313477	89.000000
21.325684	101.000000
21.337891	88.000000
21.350098	101.000000
21.362305	97.000000
21.374512	83.000000
21.386719	93.000000
21.398926	82.000000
21.411133	71.000000
21.423340	86.000000
21.435547	90.000000
21.447754	85.000000
21.459961	87.000000
21.472168	78.000000
21.484375	99.000000
21.496582	98.000000
21.508789	84.000000
21.520996	88.000000
21.533203	95.000000
21.545410	86.000000
21.557617	65.000000
21.569824	86.000000
21.582031	73.000000
21.594238	78.000000
21.606445	86.000000
21.618652	92.000000
21.630859	85.000000
21.643066	95.000000
21.655273	65.000000
21.667480	66.000000
21.679687	74.000000
21.691895	87.000000
21.704102	84.000000
21.716309	76.000000
21.728516	66.000000
21.740723	74.000000
21.752930	80.000000
21.765137	75.000000
21.777344	76.000000
21.789551	69.000000
21.801758	84.000000
21.813965	70.000000
21.826172	64.000000
21.838379	79.000000
21.850586	75.000000
21.862793	85.000000
21.875000	84.000000
21.887207	72.000000
21.899414	72.000000
21.911621	81.000000
21.923828	74.000000
21.936035	57.000000
21.948242	69.000000
21.960449	61.000000
21.972656	57.000000
21.984863	78.000000
21.997070	89.000000
22.009277	54.000000
22.021484	61.000000
22.033691	59.000000
22.045898	80.000000
22.058105	63.000000
22.070312	78.000000
22.082520	67.000000
22.094727	83.000000
22.106934	62.000000
22.119141	84.000000
22.131348	74.000000
22.143555	71.000000
22.155762	61.000000
22.167969	71.000000
22.180176	59.000000
22.192383	72.000000
22.204590	54.000000
22.216797	80.000000
22.229004	51.000000
22.241211	75.000000
22.253418	64.000000
22.265625	76.000000
22.277832	67.000000
22.290039	59.000000
22.302246	84.000000
22.314453	66.000000
22.326660	56.000000
22.338867	43.000000
22.351074	59.000000
22.363281	46.000000
22.375488	63.000000
22.387695	61.000000
22.399902	58.000000
22.412109	50.000000
22.424316	45.000000
22.436523	62.000000
22.448730	59.000000
22.460937	64.000000
22.473145	58.000000
22.485352	54.000000
22.497559	60.000000
22.509766	64.000000
22.521973	50.000000
22.534180	61.000000
22.546387	60.000000
22.558594	57.000000
22.570801	63.000000
22.583008	56.000000
22.595215	51.000000
22.607422	53.000000
22.619629	64.000000
22.631836	48.000000
22.644043	66.000000
22.656250	58.000000
22.668457	47.000000
22.680664	45.000000
22.692871	59.000000
22.705078	52.000000
22.717285	62.000000
22.729492	48.000000
22.741699	60.000000
22.753906	58.000000
22.766113	42.000000
22.778320	60.000000
22.790527	46.000000
22.802734	59.000000
22.814941	58.000000
22.827148	52.000000
22.839355	62.000000
22.851562	58.000000
22.863770	53.000000
22.875977	48.000000
22.888184	53.000000
22.900391	63.000000
22.912598	52.000000
22.924805	40.000000
22.937012	48.000000
22.949219	35.000000
22.961426	64.000000
22.973633	41.000000
22.985840	36.000000
22.998047	56.000000
23.010254	47.000000
23.022461	42.000000
23.034668	49.000000
23.046875	49.000000
23.059082	53.000000
23.071289	51.000000
23.083496	52.000000
23.095703	45.000000
23.107910	46.000000
23.120117	55.000000
23.132324	51.000000
23.144531	39.000000
23.156738	33.000000
23.168945	48.000000
23.181152	47.000000
23.193359	53.000000
23.205566	50.000000
23.217773	41.000000
23.229980	38.000000
23.242187	50.000000
23.254395	62.000000
23.266602	28.000000
23.278809	49.000000
23.291016	64.000000
23.303223	43.000000
23.315430	47.000000
23.327637	40.000000
23.339844	42.000000
23.352051	43.000000
23.364258	52.000000
23.376465	37.000000
23.388672	48.000000
23.400879	53.000000
23.413086	32.000000
23.425293	38.000000
23.437500	40.000000
23.449707	36.000000
23.461914	49.000000
23.474121	44.000000
23.486328	41.000000
23.498535	34.000000
23.510742	47.000000
23.522949	49.000000
23.535156	46.000000
23.547363	41.000000
23.559570	30.000000
23.571777	34.000000
23.583984	43.000000
23.596191	48.000000
23.608398	33.000000
23.620605	42.000000
23.632812	53.000000
23.645020	35.000000
23.657227	48.000000
23.669434	37.000000
23.681641	35.000000
23.693848	38.000000
23.706055	38.000000
23.718262	48.000000
23.730469	41.000000
23.742676	39.000000
23.754883	44.000000
23.767090	44.000000
23.779297	44.000000
23.791504	40.000000
23.803711	50.000000
23.815918	32.000000
23.828125	41.000000
23.840332	37.000000
23.852539	33.000000
23.864746	35.000000
23.876953	31.000000
23.889160	34.000000
23.901367	27.000000
23.913574	31.000000
23.925781	35.000000
23.937988	42.000000
23.950195	38.000000
23.962402	36.000000
23.974609	28.000000
23.986816	43.000000
23.999023	32.000000
24.011230	30.000000
24.023437	31.000000
24.035645	38.000000
24.047852	43.000000
24.060059	42.000000
24.072266	42.000000
24.084473	42.000000
24.096680	43.000000
24.108887	46.000000
24.121094	33.000000
24.133301	42.000000
24.145508	28.000000
24.157715	38.000000
24.169922	41.000000
24.182129	44.000000
24.194336	28.000000
24.206543	36.000000
24.218750	35.000000
24.230957	42.000000
24.243164	41.000000
24.255371	28.000000
24.267578	30.000000
24.279785	31.000000
24.291992	36.000000
24.304199	33.000000
24.316406	35.000000
24.328613	35.000000
24.340820	32.000000
24.353027	31.000000
24.365234	32.000000
24.377441	32.000000
24.389648	45.000000
24.401855	23.000000
[truncated: 2,096 more rows]
