# Supplementary material for: Smad4 controls signaling robustness and morphogenesis by differentially contributing to the Nodal and BMP pathways
Source: Nat Commun. 2021 Nov 4;12:6374. doi: 10.1038/s41467-021-26486-3 (PMC8569018; doi:10.1038/s41467-021-26486-3)
Supplement: Supplementary file 12 — Supplementary Data File 3_ESM [file 41467_2021_26486_MOESM12_ESM.zip]

Archive with 1 entries (1 files):
- Sphere-scRNA-seq.html
