# Supplementary material for: Smad4 controls signaling robustness and morphogenesis by differentially contributing to the Nodal and BMP pathways
Source: Nat Commun. 2021 Nov 4;12:6374. doi: 10.1038/s41467-021-26486-3 (PMC8569018; doi:10.1038/s41467-021-26486-3)
Supplement: Supplementary file 13 — Source data [file 41467_2021_26486_MOESM13_ESM.xlsx]

## Sheet: Figure1
			Figure 1a		Stages	smad4aWT1	smad4a WT2	smad4a WT3	smad4a WT4	Mean	SD	smad4bWT1	smad4b WT2	smad4b WT3	smad4b WT4	Mean	SD
					64 cells	0.0967228	0.119493	0.038283	0.0343437	0.0722106	0.0425107	0.00457821	0.0103696	0.00266555	0.00161958	0.00480823	0.0039047
					256 cells	0.0836205	0.0793295	0.0437339	0.0532305	0.0649786	0.0195177	0.00387927	0.00577886	0.0022632	0.00256703	0.00362209	0.00159974
					High	0.0881436	0.161376	0.0690591	0.0613605	0.0949849	0.0456704	0.00623022	0.00717652	0.00295055	0.0023898	0.00468677	0.00237147
					Sphere	0.09259	0.146961	0.0593072	0.0540914	0.0882373	0.0427015	0.00657178	0.0082066	0.00337842	0.00231936	0.00511904	0.00273931
					30% epi	0.100447	0.09516	0.0580647	0.0627924	0.0791159	0.0217717	0.00617434	0.00433876	0.00218149	0.00301627	0.00392772	0.00174129
					50% epi	0.074094	0.0856739	0.0339141	0.041048	0.0586825	0.0251032	0.00571909	0.00418952	0.00118561	0.00136862	0.00311571	0.00221422
					75% epi	0.0557262	0.0480607	0.0231913	0.0317575	0.0396839	0.0148589	0.0020396	0.00320047	0.00063336	0.00074028	0.00165343	0.00121338
			Figure 1h
						Samples	smad4a
						WTR1	810.255
						WTR2	944.227
						WTR3	918.35
						Mean	890.944
						SD	71.0668
						MZsmad4aR1	193.071
						MZsmad4aR2	229.167
						MZsmad4aR3	214.878
						Mean	212.372
						SD	18.1783

## Sheet: Figure2
			Figure 2b		BMP targets
					Samples	sizzled		Samples	smad1		Samples	eve1		Samples	bmp4		Samples	id3
					WTR1	539.113		WTR1	210.888		WTR1	1959.83		WTR1	757.929		WTR1	1168.61
					WTR2	474.931		WTR2	202.852		WTR2	2086.48		WTR2	854.876		WTR2	1251.72
					WTR3	370.45		WTR3	168.303		WTR3	2143.12		WTR3	877.189		WTR3	970.488
					Mean	461.498		Mean	194.014		Mean	2063.14		Mean	829.998		Mean	1130.27
					SD	85.13		SD	22.6262		SD	93.8457		SD	63.4028		SD	144.484
					MZsmad4aR1	0		MZsmad4aR1	11.7607		MZsmad4aR1	524.33		MZsmad4aR1	208.752		MZsmad4aR1	177.39
					MZsmad4aR2	2.81763		MZsmad4aR2	17.845		MZsmad4aR2	699.712		MZsmad4aR2	241.377		MZsmad4aR2	192.538
					MZsmad4aR3	4.45806		MZsmad4aR3	26.7483		MZsmad4aR3	576.872		MZsmad4aR3	271.05		MZsmad4aR3	201.504
					Mean	2.42523		Mean	18.7847		Mean	600.305		Mean	240.393		Mean	190.477
					SD	2.25478		SD	7.53789		SD	90.0088		SD	31.1607		SD	12.1884
					Nodal targets
					Samples	lft1		Samples	gsc		Samples	mixl1		Samples	ndr2		Samples	dusp4
					WTR1	439.218		WTR1	499.472		WTR1	943.447		WTR1	161.734		WTR1	559.726
					WTR2	454.807		WTR2	519.204		WTR2	1614.77		WTR2	172.263		WTR2	924.103
					WTR3	561.621		WTR3	510.398		WTR3	1144.28		WTR3	132.63		WTR3	568.938
					Mean	485.215		Mean	509.691		Mean	1234.16		Mean	155.542		Mean	684.256
					SD	66.6265		SD	9.885		SD	344.567		SD	20.529		SD	207.765
					MZsmad4aR1	438.085		MZsmad4aR1	194.051		MZsmad4aR1	489.048		MZsmad4aR1	81.3446		MZsmad4aR1	492.968
					MZsmad4aR2	702.53		MZsmad4aR2	464.909		MZsmad4aR2	937.333		MZsmad4aR2	121.158		MZsmad4aR2	688.442
					MZsmad4aR3	715.072		MZsmad4aR3	496.627		MZsmad4aR3	1020		MZsmad4aR3	159.598		MZsmad4aR3	839.898
					Mean	618.562		Mean	385.196		Mean	815.461		Mean	120.7		Mean	673.769
					SD	156.424		SD	166.294		SD	285.689		SD	39.1289		SD	173.93
			Figure 2c
					ndr1
						WT					Msmad4a					MZsmad4a
					Stages	R1	R2	R3	Mean	SD	R1	R2	R3	Mean	SD	R1	R2	R3	Mean	SD
					256 cells	3.60359	10.3895	5.78353	6.5922	3.46447	5.04159	6.90132	6.95934	6.30075	1.09085	5.45429	6.96751	7.0199	6.48057	0.889169
					High	12.991	26.7204	23.3435	21.0183	7.15398	9.74082	41.0468	9.51662	20.1014	18.1396	12.8614	8.83846	18.2137	13.3045	4.70329
					Sphere	26.6095	31.8274	41.1537	33.1969	7.36817	26.2398	32.6907	40.0006	32.977	6.88485	24.9775	18.9132	37.7381	27.2096	9.60892
					30% epi	27.9736	27.4075	41.4256	32.2689	7.93498	17.6894	25.1813	33.1963	25.3557	7.7549	19.7892	30.542	27.6834	26.0049	5.56942
					50% epi	2.64764	4.62273	6.26125	4.51054	1.80942	4.7632	12.5843	21.72	13.0225	8.48688	3.35442	14.3122	22.1226	13.2631	9.42799
					75% epi	0.999999	0.999999	0.999965	0.999988		2.02433	1.98468	2.28145	2.09682	0.161118	1.40885	4.48637	6.04588	3.98037	2.35956
					ndr2
						WT					Msmad4a					MZsmad4a
					Stages	R1	R2	R3	Mean	SD	R1	R2	R3	Mean	SD	R1	R2	R3	Mean	SD
					256 cells	0.00452302	0.00522797	0.00426884	0.00467328	0.000496906	0.00053432	0.009419	0.00841624	0.00612319	0.004866	0.0091723	0.0128714	0.00264976	0.00823115	0.00517539
					High	0.334135	0.0859551	0.346786	0.255625	0.147075	0.819889	0.0891081	0.644115	0.517704	0.381438	0.0195119	0.0428951	0.00889189	0.0237663	0.0173962
					Sphere	0.862149	0.57579	0.566643	0.668194	0.168032	0.542803	0.427607	0.253592	0.408	0.145599	0.182694	0.409166	0.426782	0.339547	0.136124
					30% epi	1.82893	1.78566	0.976905	1.5305	0.479913	1.67365	1.01149	1.02573	1.23696	0.378258	2.1607	0.974514	1.4456	1.52694	0.597263
					50% epi	1.76235	1.46929	1.04696	1.4262	0.359639	0.969962	1.19279	1.0961	1.08628	0.111737	1.12272	0.884589	0.976715	0.994675	0.120078
					75% epi	1	1	1	1		1.26663	0.914608	0.721746	0.967663	0.276291	0.564873	0.910113	0.705053	0.72668	0.173633
					lft1
						WT						Msmad4a						MZsmad4a
					Stages	R1	R2	R3	R4	Mean	SD	R1	R2	R3	R4	Mean	SD	R1	R2	R3	R4	Mean	SD
					256 cells	0.0242425	0.0172159	0.0178808	0.0120579	0.0178493	0.00499385	0.00962105	0.00873529	0.00462269	0.0212495	0.0110571	0.00713534	0.00624011	0.017024	0.0383961	0.00591285	0.0168933	0.0152364
					High	0.261487	0.33943	0.247593	0.293209	0.28543	0.0407492	0.171341	0.156062	0.0167494	0.109815	0.113492	0.0695973	0.164182	0.0348244	0.0132776	0.0942182	0.0766255	0.0676656
					Sphere	0.737843	0.740706	0.850988	0.752936	0.770618	0.0539783	0.304187	0.277714	0.331749	0.202044	0.278923	0.0557992	0.273528	0.134864		0.143411	0.183934	0.0777084
					30% epi	2.1172	1.20689	3.0478	1.25391	1.90645	0.868386	0.396502	0.417477	0.442784	0.552493	0.452314	0.0694145	0.444044	0.320291	0.59395	0.427786	0.446518	0.112586
					50% epi	1.67119	1.16102	2.06012	1.01607	1.4771	0.479595	2.29164	1.46441	2.43024	0.944014	1.78258	0.703096	1.731	0.860161	0.396635	1.04007	1.00697	0.553587
					75% epi	1	1	1	1	1		1.88904	1.41695	2.76645	1.0396	1.77801	0.744974	1.28652	1.31007	1.42576	0.88059	1.22573	0.238007
					lft2
						WT						Msmad4a						MZsmad4a
					Stages	R1	R2	R3	R4	Mean	SD	R1	R2	R3	R4	Mean	SD	R1	R2	R3	R4	Mean	SD
					256 cells	0.0186459	0.00685339	0.0263602	0.00673551	0.0146487	0.00960074	0.0131755	0.0145131	0.00329387	0.00323056	0.00855326	0.00613398	0.00175295	0.00647008	0.00442226	0.00503253	0.00441946	0.0019741
					High	0.273384	0.409812	2.01671	0.816488	0.879099	0.792718	0.117848	0.638828	2.72169	1.03311	1.12787	1.12673	0.101849	1.30631	0.041035	0.974005	0.6058	0.63225
					Sphere	2.86791	1.72792	2.89589	1.2492	2.18523	0.827925	1.70704	1.44343	4.35901	0.78922	2.07468	1.57101	1.55563	0.840314	0.745354	1.09391	1.0588	0.362427
					30% epi	2.80695		3.55785	1.24704	2.53728	1.17877	1.01431	0.177637	1.01185	0.684205	0.722002	0.39464	0.794435	0.73433	0.718719	1.07438	0.830465	0.165852
					50% epi	2.26028	1.45552	1.93993	0.558064	1.55345	0.741475	1.26313	0.775931	1.63128	0.624165	1.07362	0.460985	1.53262	0.573156	0.491751	0.905948	0.875869	0.473079
					75% epi	1	1.00037	1	1	1.00009		1.20748	0.90752	0.625465	0.705149	0.861404	0.259473	1.9541	0.573951	1.11149	1.51414	1.28842	0.587606

## Sheet: Figure 3
			Figure3a
			Figure3c								Figure3e
				CTRL	MZsmad4a							CTRL+ BMP4	MZsmad4a +BMP4
				0.33	0.12							0.98	0.99
				0.42	0.09							0.96	0.96
				0.51	0.11							0.97	0.98
				0.47	0.12							0.96	0.97
				0.48	0.03							0.97	0.97
				0.56	0.1							0.98	0.95
				0.55	0.13
				0.46	0.09						Mean	0.97	0.97
				0.49	0.11						Std. Deviation	0.014	0.008
				0.51	0.26
				0.53	0.18
				0.48	0.14
				0.54	0.15
				0.43	0.09
			Mean	0.48	0.12
			Std. Deviation	0.06	0.05

## Sheet: Figure4b
			CTRL1			CTRL2			CTRL3			CTRL4			CTRL5			CTRL6			CTRL7			CTRL8				MZsmad4a1			MZsmad4a1			MZsmad4a1			MZsmad4a1			MZsmad4a1			MZsmad4a1			MZsmad4a1			MZsmad4a1
			Distance(margin)	Mean int		Distance(margin)	Mean int		Distance(margin)	Mean int		Distance(margin)	Mean int		Distance(margin)	Mean int		Distance(margin)	Mean Int		Distance(margin)	Mean Int		Distance(margin)	Mean Int			Distance(margin)	Mean int		Distance(margin)	Mean int		Distance(margin)	Mean int		Distance(margin)	Mean int		Distance(margin)	Mean int		Distance(margin)	Mean int		Distance(margin)	Mean int		Distance(margin)
			33.6772	22.206		52.4091	37.254		35.2949	25.103		26.0554	27.777		56.6958	34.024		82.4184	17.639		11.8036	58.926		36.2955	27.03			14.8252	34.641		41.5268	42.308		31.0997	56.895		11.0326	40.584		36.3473	67.21		34.8217	128.707		7.20746	23.041		23.736
			27.5734	141.833		54.0804	70.888		52.9411	67.149		36.7494	28.425		67.5862	18.811		99.3689	13.977		27.0192	43.109		33.8403	49.957			20.3619	132.355		72.4336	26.315		23.8747	88.253		17.6008	148.993		21.0752	117.993		4.08042	35.972		22.4441	42.91		26.1428
			47.9027	34.96		62.9207	34.37		54.5315	48.998		59.0443	27.404		48.7745	19.975		99.4662	10.08		19.2185	21.348		36.5781	48.245			18.9441	57.477		72.3147	29.998		35.9009	70.684		9.15501	41.649		29.8345	48.87		17.2075	202.652		30.0181	39.368		43.0274
			67.9132	25.306		32.1492	54.721		30.6078	31.453		43.4103	37.542		63.6993	21.415		54.6772	54.496		4.41492	72.178		69.0927	32.451			11.2057	195.602		88.7261	18.097		61.7681	64.162		31.1573	60.031		68.8998	34.225		22.4225	89.862		41.6871	35.046		30.8596
			75.3199	47.982		34.2232	22.33		68.4161	26.718		61.4336	60.142		21.5897	21.418		60.5478	34.239		8.08508	74.875		48.9598	28.993			17.1142	98.123		24.4237	49.466		15.0315	65.291		36.5052	40.505		50.0297	137.558		19.5	151.656		63.0408	18.759		51.4056
			16.4411	18.645		60.0367	44.077		78.1364	13.371		65.5618	26.006		25.5793	33.144		61.8135	48.92		12.9359	44.061		53.9796	41.3			44.641	41.749		41.1311	40.679		37.257	134.144		40.4219	126.38		64.1999	35.551		29.6999	151.922		22.4143	45.076		49.0122
			48.9726	73.069		75.5513	14.157		15.8939	22.381		14.5705	23.698		34.6538	26.135		71.4301	34.148		45.5181	49.759		19.0862	32.19			43.8648	159.783		53.1591	96.851		45.021	169.139		44.5944	72.773		6.26457	39.037		52.0437	83.194		26.6649	24.695		59.5216
			62.0653	86.588		11.049	98.928		29.951	84.111		20.7937	21.346		32.2296	30.286		79.7704	28.279		14.4359	19.85		39.2663	66.381			8.93939	34.759		53.2016	51.728		75.4429	31.919		11.6492	70.973		9.92774	134.891		13.9889	39.073		46.5186	92.107		36.7483
			101.003	12.077		23.9627	56.961		34.7727	138.373		28.3875	29.616		54.102	47.178		81.8596	15.316		18.3957	229.728		59.9388	67.576			21.2855	28.366		56.8677	23.961		18.4703	355.593		46.0583	82.367		23.5793	69.772		21.042	135.567		65.183	20.217		24.6428
			32.5734	165.63		48.6713	46.195		86.5985	12.641		53.5012	41.953		59.8042	21.692		95.912	10.722		24.229	46.975		70.2686	23.547			42.6672	28.804		86.7156	13.545		18.7832	207.209		56.9645	39.477		26.8124	57.458		28.0979	80.15		12.7401	24.434		38.6439
			58.4411	30.84		60.6824	35.501		89.4068	13.691		15.5653	62.083		77.5839	17.061		46.8403	26.553		53.0903	78.046		69.2471	16.442			16.5309	162.695		13.8596	50.644		28.9044	187.651		25.8316	127.002		29.7034	130.145		38.1113	256.423		40.1608	34.594		42.3788
			65.5484	27.437		71.7413	16.936		36.5478	34.713		38.1498	31.703		14.8549	24.651		59.1987	43.996		26.3969	54.872		82.0583	20.913			22.7343	196.401		32.3339	48.962		37.3508	544.299		28.3444	33.881		53.6836	173.004		57.6556	33.884		53.602	17.512		74.419
			38.2949	38.688		89.3083	15.106		46.1987	74.729		43.9207	73.178		29.3083	36.233		75.3077	27.891		31.6055	81.605		46.8584	37.843			31.208	107.991		35.9825	38.73		44.9225	417.386		26.7191	141.854		98.4522	19.251		11.6247	35.957		80.8007	19.499		28.6253
			48.7086	187.901		14.8963	83.121		58.3485	54.515		51.6731	37.562		39.9441	19.65		85.5944	14.255		32.8409	25.69		43.0157	29.034			31.2448	244.457		55.1241	38.522		50.8566	550.636		54.958	88.116		24.123	277.189		19.7214	175.199		83.2133	16.25		36.6463
			50.7605	31.668		26.6976	82.968		71.6381	15.676		51.359	129.021		45.1125	105.704		96.5181	14.296		48.461	44.583		50.8549	30.942			48.1148	49.152		61.8199	122.068		57.683	297.581		65.6241	33.574		24.8001	283.687		21.4248	36.816		87.7191	10.821		43.2168
			75.5495	14.134		46.0239	65.07		78.4988	11.467		71.9277	63.965		53.1649	147.838		96.1265	12.936		6.82517	79.905		66.3666	20.115			6.75408	53.77		71.8432	25.547		93.4312	26.247		64.8846	29.826		37.8741	315.755		28.204	71.994		11.3491	40.769		49.9132
			81.155	37.18		54.7185	24.479		78.9959	52.796		84.3986	22.68		75.3555	12.154		40.6451	76.238		14.8753	83.283		75.5221	15.453			10.662	320.129		69.6515	38.046		12.7133	39.358		54.6061	63.654		44.5326	77.736		34.9476	342.792		13.236	78.595		51.9277
			97.6393	10.353		52.5927	57.502		7.59441	75.276		89.9685	21.497		76.8083	21.393		46.6474	36.164		27.8619	376.976		73.6469	25.297			12.1247	195.77		90.8211	14.936		46.3007	96.976		65.7424	26.713		47.6381	169.454		41.6445	31.779		16.9196	23.336		63.5443
			19.4493	120.762		74.0892	29.06		17.4814	109.709		25.6987	27.549		5.2972	11.25		65.264	55.585		35.8199	181.563		13.014	47.62			32.5944	43.122		24.0892	96.886		58.148	126.222		7.30828	271.375		65.0163	391.558		7.27389	49.779		28.5221	70.207		62.9126
			39.5291	111.943		85.595	13.309		49.6684	113.941		40.6946	58.663		28.4545	143.576		64.2826	59.625		12.5029	42.932		30.331	64.881			30.3555	242.336		25.5583	139.683		75.1393	114.322		17.1294	13.324		77.1766	65.977		13.6836	65.654		57.1754	15.654		77.9545
			45.4761	138.779		95.986	7.674		65.3549	49.47		43.2622	337.247		30.5087	25.377		68.7098	193.549		14.2506	200.094		50.3683	31.378			39.0361	52.743		36.9913	27.624		77.1014	73.949		21.6795	43.477		82.4691	23.385		20.1795	583.492		71.3269	25.809		15.2582
			54.5554	95.11		8.68007	56.515		94.5857	9.717		20.9796	93.554		35.8403	23.519		70.8916	16.551		20.0087	24.288		47.9213	28.469			48.1026	91.696		44.3881	77.356		88.6795	36.758		44.81	24.18		91.0047	19.582		46.5105	59.61		81.9802	12.796		26.3986
			85.0979	17.297		25.8992	115.314		27.0833	145.204		43.9953	27.714		41.6457	132.346		79.3462	21.032		19.6981	66.839		48.3036	24.882			70.2401	26.188		45.6434	239.701		17.6428	77.263		4.70396	39.472		6.69697	55.204		50.2354	120.5		8.32051	17.313		26.0064
			84.426	16.151		34.5886	124.27		29.7547	240.788		63.8054	80.944		63.4499	168.95		82.5542	15.499		29.4272	52.756		69.3613	24.806			4.94406	103.173		58.5117	55.143		21.0157	44.923		7.90035	40.654		9.79895	126.827		63.6731	29.045		10.5262	68.967		40.3182
			18.3019	44.861		35.6154	89.24		33.972	74.094		71.7121	55.966		70.1871	18.707		88.6655	18.205		34.1072	146.335		85.4476	23.686			34.6608	86.391		76.3351	16.686		20.1527	34.961		9.4458	27.541		31.5688	243.539		68.4563	23.716		18.4808	47.443		50.4854
			30.9237	90.253		39.4295	97.766		38.9592	146.778		79.2115	14.276		79.0425	19.533		23.148	88.025		32.0944	112.457		85.4918	11.565			54.6503	26.654		78.0082	19.362		37.6882	202.624		17.8549	96.784		39.9656	116.236		7.39044	31.596		35.7331	77.092		73.8864
			40.4691	180.134		43.6323	48.406		41.4913	131.387		78.9784	17.224		96.8077	11.524		41.2821	97.694		38.3625	44.827		4.36014	46.99			58.7908	42.089		85.4126	25.853		36.1777	60.883		28.9027	173.243		42.8969	728.824		10.6579	199.11		35.6713	25.16		66.7675
			39.1888	90.601		59.6632	45.845		42.3648	120.435		90.134	38.99		10.3852	20.177		46.046	24.316		62.3986	21.442		7.1451	69.195			71.3625	27.015		87.8479	17.406		48.6253	100.588		28.8281	287.856		54.4254	37.537		31.6212	189.501		39.3182	75.161		67.278
			61.1096	34.486		95.2995	9.235		48.7879	414.607		13.2267	63.766		33.5268	40.123		62.7745	27.002		8.92949	130.145		15.9068	45.526			16.1294	42.019		99.8106	11.802		58.4295	270.29		42.0128	68.038		59.3351	111.854		36.6416	42.661		78.0495	14.728		81.5052
			64.8788	38.01		7.48834	27.435		62.1894	223.775		34.9959	60.24		34.9843	69.884		25.528	43.249		23.1055	70.119		22.6719	142.062			14.9359	199.216		101.555	17.569		67.3555	31.924		44.2179	62.495		61.2937	228.268		38.6014	32.984		80.2698	14.83		13.0093
			64.5087	22.408		9.87121	130.281		75.7296	26.872		48.6241	75.501		39.0927	58.219		40.5303	95.05		34.6451	112.051		27.5571	32.678			24.9307	288.143		16.4633	48.475		67.3275	82.911		49.8135	61.285		76.0239	31.04		47.6235	52.168		24.2209	120.905		22.8747
			80.6422	29.256		21.3252	271.857		17.1929	146.374		63.0932	36.55		51.9918	41.499		51.5583	140.085		50.8759	44.214		37.8631	20.418			24.6882	75.96		29.2937	116.957		72.6562	153.834		64.3263	71.632		13.0443	147.45		65.5309	30.853		33.7378	34.701		27.553
			5.93298	27.16		24.7418	78.263		30.2692	71.475		64.5921	19.076		52.0047	19.142		58.7657	62.022		50.9464	49.775		38.2209	35.264			29.609	45.4		29.6008	84.937		81.7821	42.915		86.8415	24.291		62.9207	43.443		62.7121	82.712		51.7552	33.425		42.3671
			9.32343	94.607		26.8613	75.929		37.7016	50.789		63.3759	28.018		56.3846	159.929		67.5361	20.174		52.4213	76.121		62.2494	25.861			40.4452	215.037		30.7634	164.317		83.9971	16.792		34.1457	87.155		59.9062	45.569		74.6037	35.768		53.2914	64.887		63.0839
			24.0635	45.571		29.0653	46.473		48.951	33.691		69.8998	146.103		59.4132	18.774		80.6241	19.766		63.8392	53.045		88.0251	15.456			43.7774	153.259		41.4388	57.132		92.4942	22.989		46.039	30.355		69.5361	25.419		77.905	28.083		60.0962	75.918		73.5105
			25.331	221.49		31.3666	112.839		51.4114	250.826		99.2488	13.679		57.9709	34.73		83.3887	13.741		14.3869	31.174		13.9435	179.983			57.0659	90.67		64.0478	43.731		11.0793	33.461		61.3631	135.066		70.1707	62.926		48.7267	84.59		60.4656	67.705		88.6672
			40.3258	45.81		44.6923	73.034		93.9406	13.568		20.7022	27.864		72.7686	169.978		86.8339	15.665		44.4353	27.852		32.919	59.745			62.7284	21.557		75.0991	17.424		13.1964	35.375		90.1457	19.501		83.6882	22.718		52.486	137.908		72.2203	17.465		24.2628
			57.6399	21.749		43.6241	61.788		88.2226	15.879		26.2296	142.455		18.0326	29.758		21.0495	150.017		47.0635	54.963		51.0781	27.378			60.3089	31.928		76.1981	12.46		25.7232	295.65		92.8182	27.338		83.0763	14.635		55.2092	127.034		13.5513	49.223		26.9167
			66.4091	42.909		43.5338	39.713		10.0175	71.282		46.5332	54.331		16.546	15.974		38.1585	80.661		46.3613	52.782		56.5804	41.56			75.7762	32.192		82.359	16.211		31.3071	126.008		17.4231	125.565		90.1259	23.65		62.095	27.037		31.264	79.463		44.7197
			71.2127	139.594		43.5029	52.661		18.9429	386.162		62.4359	54.75		22.1224	189.05		53.7593	25.632		75.426	14.043		62.1061	22.232			31.5769	224.978		87.4441	22.932		33.1469	35.758		19.4773	107.631		99.6935	23.366		64.0146	51.096		36.9709	240.358		49.6276
			75.6976	46.775		47.7745	60.298		22.0274	206.887		83.9522	29.08		52.9167	43.844		89.9161	16.677		3.98893	18.678		85.201	13.76			39.0571	68.961		91.5524	12.553		39.2896	91.606		44.6568	86.428		18.1556	190.66		76.2051	25.655		40.2325	86.396		56.5874
			87.3957	33.389		48.6958	84.353		25.2663	141.242		86.8683	16.672		57.4779	15.45		86.2838	16.608		12.1375	104.83		97.3485	12.017			44.5204	123.766		90.3834	19.628		53.1626	70.832		76.4172	34.491		17.2995	131.101		71.141	30.99		51.8153	59.005		66.1533
			15.6358	72.941		64.0828	54.927		30.6072	97.535		95.0117	23.216		68.5839	22.523		89.1457	22.323		34.3479	59.067		95.2669	13.224			57.44	16.029		20.7844	22.764		76.2092	44.704		77.0606	21.024		38.7185	205.248		69.7372	27.075		59.0396	42.912		90.9773
			33.7453	82.202		65.0396	43.219		42.81	75.598		8.34557	164.169		82.1212	10.894		88.8351	10.973		36.4691	103.806		18.1999	41.3			59.472	44.696		33.5787	48.634		87.567	19.215		86.2547	22.476		49.4668	97.769		6.42191	66.128		70.6049	12.34		90.7803
			39.5519	96.397		74.2494	12.465		43.0915	104.616		16.9843	71.349		82.2576	13.644		96.9889	8.163		49.3998	28.807		28.1399	65.985			64.838	99.954		38.4481	175.332		90.736	42.925		91.986	24.98		62.0233	71.19		20.6713	107.777		70.634	17.968		30.5775
			39.3619	167.764		68.6329	15.753		47.8881	41.622		19.7704	59.998		84.5682	14.964		98.6847	10.165		66.3875	104.519		32.1672	26.817			74.2972	17.314		51.6317	117.625		4.0542	54.155		19.1964	181.934		74.0944	52.11		28.2721	274.95		78.701	18.21		56.7383
			47.6707	31.576		70.9988	19.692		58.0087	117.652		24.3945	257.132		85.8036	14.954		30.8974	44.684		8.96212	164.108		38.7634	36.577			80.1929	27.049		63.8834	86.404		10.1364	29.258		57.8386	71.515		80.8112	36.756		44.6061	122.55		97.8572	15.299		85.5874
			49.8298	166.229		74.1043	70.285		62.6212	42.864		24.6649	27.34		98.028	22.571		37.0111	48.064		13.7896	57.29		60.6906	17.653			5.44231	52.858		71.6544	23.983		22.014	67.766		69.2156	54.448		89.1882	20.842		91.3951	23.957		97.2576	10.959		85.5967
			53.5944	87.803		74.9056	22.801		66.8135	20.734		50.4242	71.765		91.7424	11.156		77.7739	22.554		12.7605	351.419		63.8526	84.398			11.06	47.148		94.1072	15.288		40.9575	169.316		79.1469	45.588		13.0758	97.761		94.4435	23.969		5.69697	37.904		44.4277
			58.3998	70.139		79.9068	13.616		71.3601	14.132		54.3514	244.305		39.9155	36.086		83.109	24.31		21.1667	145.52		74.5693	16.463			20.3916	179.563		94.5973	11.129		53.9353	89.31		92.546	22.15		20.8753	79.31		8.33625	111.77		12.5047	25.399		60.8934
			56.6923	61.619		75.3316	45.43		71.5029	18.116		65.3415	180.035		46.4097	53.065		36.3159	80.786		24.088	85.503		94.2815	11.842			19.5396	136.162		15.1101	91.122		60.067	229.114		5.73543	94.084		85.8083	18.889		10.4744	135.451		16.4202	25.076		70.3677
			76.0105	27.325		89.7214	8.065		84.3042	54.541		12.1789	51.511		49.5793	100.626		40.2593	43.506		32.0431	157.797		93.3456	24.413			41.3899	174.096		63.3916	22.469		66.7797	188.094		18.1043	34.577		10.8438	103.409		13.1241	101.555		17.8491	65.045		70.3963
			82.4545	11.717		90.2016	9.203		89.1836	8.266		13.3059	87.222		67.9971	21.915		75.0647	30.632		36.5956	139.437		9.48135	27.45			54.757	84.486		68.1742	38.935		71.8817	110.14		31.0845	51.553		21.4563	39.086		13.1469	49.06		23.2413	190.708		82.7471
			88.2547	12.097		95.8019	7.725		95.8403	10.874		28.7267	52.861		71.2115	25.373		95.8147	13.174		51.8135	72.974		27.366	50.909			53.0624	86.366		70.5816	25.134		76.5291	38.555		29.6235	53.696		21.2838	235.488		17.6999	40.948		53.9889	75.084		98.1002
			90.9563	17.765		16.1049	231.104		100.788	9.762		34.9476	32.244		19.6667	81.888		94.2657	11.087		62.8566	54.713		28.2494	157.158			93.8549	21.026		73.6131	34.081		79.4604	21.42		33.2413	128.309		46.4388	68.854		27.9103	688.724		53.7704	22.202		19.0822
			45.4132	183.107		25.6387	362.663		17.3193	153.133		53.4178	101.702		24.2914	77.803		8.06002	14.842		63.3951	80.15		28.8164	19.619			6.80012	31.932		77.2045	19.827		88.4971	28.638		35.5385	86.266		44.3339	215.015		26.9126	123.546		73.4953	8.91		33.9003
			76.6329	14.55		32.7605	239.152		18.0035	121.863		57.1428	210.128		30.8339	49.341		12.8805	54.295		75.0985	17.505		41.2686	52.187			15.0041	213.475		91.9691	13.576		93.8223	30.424		57.9988	52.584		48.4423	314.543		32.0361	203.161		83.0321	15.75		34.4924
			82.4341	25.149		44.4516	132.799		19.8007	59.101		57.7407	31.726		37.4621	28.3		22.1841	114.445		8.18473	81.327		42.405	77.538			29.4184	33.046		101.52	20.089		90.0973	37.449		70.7034	19.218		54.0006	74.201		50.5932	215.219		86.546	25.018		39.12
			89.4359	16.746		48.5997	183.413		22.2057	162.561		80.2593	71.695		38.3864	56.637		27.2459	55.387		7.13054	36.351		56.6463	33.241			36.4382	142.599		5.48252	29.8		101.453	19.967		70.3631	39.811		60.1107	60.64		61.1026	49.454		21.0962	44.67		43.4953
			95.9802	14.65		53.7786	117.762		30.1241	343.104		89.6474	24.887		41.3217	56.318		47.6498	53.217		12.5041	42.127		67.8566	35.212			38.9027	93.287		10.4178	77.004		100.439	20.765		79.986	19.869		65.3159	124.676		82.4161	23.431		26.4726	49.757		46.6346
			99.7308	9.31		73.2045	32.918		51.546	91.555		87.7465	31.879		44.0198	129.888		61.0326	21.339		31.6352	81.591		70.3083	59.767			38.6906	451.596		23.8741	66.22		17.8147	109.886		82.9038	20.539		26.5297	246.011		12.5635	99.714		34.0431	21.526		50.6655
			95.7512	21.542		74.3502	22.928		51.708	60.964		7.27739	24.377		47.6154	17.638		63.095	30.265		40.0752	66.343		77.1667	23.433			39.1655	105.026		27.0198	144.314		23.4097	96.592		12.4225	29.458		37.0484	31.903		29.6259	37.973		60.1434	37.185		52.4476
			97.2628	17.625		77.0699	9.63		56.5122	62.884		32.9015	61.824		50.4155	79.596		68.3054	16.86		67.1107	16.944		86.8899	11.952			56.6404	248.778		28.0163	64.791		27.2098	160.174		16.4219	195.036		45.7418	82.046		36.1474	448.198		84.5938	13.832		57.5979
			6.36538	170.611		85.2045	25.772		69.3869	37.939		30.8549	62.806		69.6946	44.081		73.6492	171.846		68.2949	25.83		89.6754	13.969			66.035	70.577		39.6247	226.56		63.3759	432.175		34.0524	75.181		47.289	81.095		51.2279	47.687		94.3462	12.448		67.0367
			9.49534	17.265		98.5076	9.248		84.1882	15.787		36.1748	137.177		87.2331	18.389		81.3642	29.21		4.35548	57.935		92.7576	10.521			87.4639	15.998		42.993	78.732		64.4237	167.863		29.2821	183.972		52.7453	50.471		53.8462	15.43		99.0128	14.567		73.0455
			15.2937	40.116		16.4149	54.573		86.5122	10.097		34.1369	52.685		100.946	9.689		91.176	15.57		8.75233	38.841		96.6119	8.716			82.94	13.159		71.4464	33.252		72.6812	82.715		35.5559	238.453		65.3922	41.074		68.3205	38.769		29.229	139.981		82.1672
			26.884	210.879		14.4936	189.881		6.58741	42.309		39.9015	23.865		22.6265	49.178		9.86247	44.85		15.7512	70.561		12.4079	91.218			96.4202	11.663		73.7628	28.793		73.0548	59.478		68.3561	44.693		66.7512	214.942		76.8019	25.494		33.3601	46.591		92.8275
			40.9627	24.933		24.176	161.914		26.5641	85.973		62.8129	21.944		33.1061	34.343		15.6841	15.334		15.2617	51.056		33.7051	59.485			5.99009	13.913		72.2477	23.748		75.4219	188.528		72.866	23.17		20.9248	132.618		82.9843	22.975		45.3887	71.669		11.8788
			50.5233	30.059		26.919	174.545		40.7314	141.23		10.6346	101.452		37.1719	40.099		38.2855	28.593		19.8712	111.476		38.5717	94.198			13.5659	101.573		76.7984	22.576		96.2657	34.51		85.1334	25.115		30.3951	400.876		87.62	13.956		64.2331	9.339		16.5111
			66.7692	27.072		34.9068	133.5		45.292	69.939		32.3724	34.138		53.6783	19.362		54.9755	45.698		29.1981	26.362		53.6119	24.562			16.4848	77.904		98.3357	14.307		102.478	12.554		93.8811	16.869		38.0985	131.996		89.8945	22.212		82.9423	10.403		19.9277
			76.289	32.251		38.324	70.713		44.2488	76.385		68.2972	58.321		63.6043	49.245		80.1072	14.515		35.4289	23.42		60.9289	47.296			22.2547	45		17.6183	55.084		19.1876	44.109		101.094	27.263		39.1171	30.885		90.4773	27.791		92.7395	14.659		23.0577
			74.6253	12.901		43.4796	58.369		57.4977	51.114		70.8368	112.944		70.7628	16.203		79.0058	13.271		34.662	82.623		85.8683	19.505			23.4388	33.9		26.0478	80.043		31.0309	37.236		13.3386	62.109		43.4062	44.223		13.0111	53.821		95.4161	8.822		30.6859
			10.8631	22.315		54.7203	38.912		57.986	110.148		71.8963	23.686		68.7529	12.18		86.4336	29.255		48.0769	19.042		85.3741	14.806			32.549	31.384		38.1381	55.327		28.7483	173.819		19.2401	300.224		82.1148	15.307		12.9458	139.258		96.979	14.011		28.4359
			12.285	22.977		58.0717	40.181		73.8246	16.866		77.5221	29.182		76.8392	12.238		94.2547	19.638		64.7051	42.043		17.9283	95.646			29.884	21.868		41.8077	68.09		33.0052	96.195		30.0781	62.636		82.8118	21.221		32.2104	97.537		6.90035	13.884		35.9458
			16.5484	19.365		69.5647	15.737		77.176	12.59		82.2529	20.559		83.8333	11.819		99.2605	10.423		82.9691	11.986		22.5845	142.712			51.9948	55.916		53.8619	37.259		39.4878	226.724		42.9627	53.117		85.2949	15.82		36.4994	30.686		9.13695	48.629		36.1381
			18.0781	14.897		85.0938	11.641		77.2057	15		90.0443	19.871		81.6119	15.935		21.7634	378.129		89.5548	14.329		40.3601	81.298			60.8607	20.367		53.6993	55.517		49.2348	273.144		46.2314	202.12		90.8718	20.508		43.7483	141.075		15.5647	258.97		48.1037
			25.2657	209.436		93.9942	15.062		82.3922	10.288		21.6375	43.992		92.7051	12.761		39.9709	38.35		15.0128	61.019		52.3339	16.998			62.1364	17.434		56.3065	79.258		47.4639	111.454		48.6265	24.764		92.81	16.987		82.345	24.967		19.2803	26.766		54.4091
			33.6795	46.726		102.37	9.526		4.68473	38.036		34.5157	152.234		15.1841	60.128		41.6125	112.187		20.6218	120.627		53.7762	34.314			63.5169	40.272		63.0035	35.55		52.4184	45.879		52.6807	37.662		22.6451	166.4		99.9196	28.389		25.4068	18.535		69.2657
			25.5256	90.269		10.2733	69.724		8.35082	22.668		44.155	32.988		17.3287	14.029		48.4038	63.327		23.12	67.409		57.6876	32.784			71.6451	33.829		87.458	17.652		55.9493	54.473		93.5402	26.301		30.1282	71.986		22.1882	137.178		26.7821	69.03		19.141
			44.2774	18.204		7.77739	111.905		11.9586	61.763		47.4802	56.51		56.4784	62.027		47.4487	59.769		31.6632	50.381		59.7838	40.125			87.3456	48.24		91.88	17.75		63.0927	225.477		100.294	17.654		32.035	213.493		23.3689	55.197		29.5379	28.187		29.6562
			46.7366	172.975		9.03089	320.486		18.5443	215.368		53.4959	28.85		62.7541	53.535		51.2477	42.059		53.5198	36.241		77.1352	14.688			9.43765	60.195		94.3077	17.595		6.3345	16.709		26.0076	171.599		63.19	64.983		24.4522	35.225		40.4277	144.313		32.2075
			83.3485	59.668		9.9796	125.267		30.8328	226.198		73.0332	40.571		76.3024	34.791		67.8246	38.728		60.6795	28.33		83.4458	13.902			7.11655	36.929		98.7582	15.345		18.0478	69.125		48.3514	223.758		64.6801	22.713		36.0251	36.284		48.2774	158.993		48.3671
			100.955	11.832		32.5117	76.835		42.7249	101.793		73.2733	40.955		82.4382	17.072		74.94	14.539		74.3293	13.146		87.0163	14.727			8.45513	69.908		12.6876	31.544		31.035	87.083		61.3741	30.16		69.9592	25.44		37.9388	50.461		61.5047	83.28		74.0682
			20.6917	62.254		32.9015	289.016		50.8642	63.704		76.7622	15.075		92.9936	8.286		95.3019	14.996		4.95513	57.762		17.662	59.59			11.7418	137.664		34.4732	39.465		37.3596	55.768		64.5967	14.102		75.3625	23.685		37.7104	40.289		68.3345	13.827		92.271
			28.7185	15.137		57.0991	29.607		56.3089	53.91		81.8135	111.774		94.1369	8.948		96.0006	13.293		27.1737	26.245		45.9551	24.324			19.3048	24.005		41.3974	28.209		35.7045	222.363		87.6066	20.414		78.6101	15.181		39.9691	35.608		84.0653	15.955		92.6649
			34.9079	64.863		67.8607	30.282		78.5367	28.816		89.3357	12.761		21.9108	17.111		23.7051	141.12		32.6725	145.642		68.0052	56.744			29.0286	223.165		54.1801	32.841		35.1538	123.887		11.7284	79.623		81.9545	12.598		50.359	29.421		90.4318	14.599		98.208
			49.7372	131.373		69.1282	34.497		8.32401	27.961		13.6206	65.357		30.5565	33.889		34.5909	31.767		36.1952	118.681		73.6538	17.448			38.3788	166.734		54.6323	51.76		51.8502	70.89		17.4948	78.945		8.35082	106.523		52.5606	83.144		17.1981	71.966		21.9691
			56.4959	46.811		75.0699	24.753		13.0804	136.417		22.6754	50.343		41.7605	107.099		36.9079	179.172		48.4796	63.421		16.9207	158.289			41.1707	91.875		56.4085	49.744		58.9213	88.625		27.2914	182.003		17.0251	144.488		73.3963	29.429		26.623	101.849		55.1964
			64.1346	37.058		83.0204	9.602		9.72203	122.875		23.4668	27.062		45.757	38.481		43.9563	35.393		48.9773	23.33		26.958	62.215			41.3666	68.242		63.0985	25.493		67.5664	236.448		34.3456	65.598		28.292	215.674		78.3333	20.382		37.5915	136.914		56.8083
			68.6923	37.413		92.9522	8.493		20.0478	132.91		29.9679	38.149		65.1037	19.635		46.6177	47.863		50.3957	42.333		27.049	175.364			72.3211	22.158		79.4481	16.614		69.6801	35.485		44.5682	122.314		36.1253	65.187		86.8666	20.948		43.4353	89.135		60.1946
			71.4196	36.114		101.781	8.296		26.3735	163.815		55.1632	45.725		67.5192	23.372		51.8362	94.45		60.7605	15.597		25.954	57.958			74.6748	25.887		95.303	7.219		12.4516	167.226		54.236	54.774		41.0332	243.595		91.0612	26.403		56.6661	15.533		76.701
			82.3887	50.509		11.4714	133.114		63.7477	101.548		66.8467	66.561		80.1999	9.869		60.0274	18.056		61.926	73.888		36.9878	30.016			79.9068	43.996		95.9872	15.238		11.5186	73.463		59.3234	110.218		40.0892	111.354		94.4196	22.889		70.127	9.372		5.70688
			84.8939	20.771		20.1235	94.69		70.5338	34.846		87.9009	14.657		93.3153	8.927		54.3438	31.674		78.3969	13.967		39.3823	20.657			88.1993	15.487		10.8654	155.949		21.6334	228.203		60.9691	124.426		43.2483	35.987		12.3228	50.8		75.0216	10.955		8.15851
			87.2238	9.883		31.8957	117.262		74.2045	33.119		12.5886	132.732		99.8537	10.01		62.1941	35.853		92.8724	10.156		65.419	20.973			89.3875	13.028		14.7652	373.275		45.2721	140.69		60.8328	20.508		62.0093	51.614		16.5554	30.73		91.6055	10.91		9.74009
			90.0886	11.277		37.6334	92.912		85.785	16.363		21.8974	99.93		13.0862	11.422		62.9866	47.462		95.6218	9.814		74.4178	11.12			90.1154	18.741		23.7914	39.545		48.236	81.208		12.1579	39.025		67.8805	22.038		21.6906	200.042		94.9283	11.483		19.5635
			23.5437	172.493		35.8572	109.361		87.049	25.508		23.1632	76.217		18.7855	49.271		69.1084	32.372		11.8654	31.002		85.8013	16.814			92.19	11.768		26.5396	149.121		53.3928	273.626		11.6422	424.857		70.2873	45.36		39.7028	156.684		6.84207	12.755		28.7348
			27.1101	87.165		41.6031	62.451		94.0624	7.711		38.9079	148.036		25.8555	19		75.1346	55.248		14.0781	20.944		96.1707	12.358			17.8858	73.256		28.4184	335.56		61.3059	169.285		16.7022	33.771		82.4668	30.263		44.2407	31.601		11.2605	44.803		28.9563
			28.5868	20.266		39.3193	70.33		5.57051	210.065		44.8211	42.66		25.134	100.198		93.1608	15.045		17.1235	83.712		97.7675	12.181			18.8934	148.034		32.3118	217.294		65.2296	33.601		41.9959	21.984		94.595	16.545		62.0979	30.584		10.2593	51.657		39.507
			28.8456	50.528		57.5029	71.446		35.2162	96.289		51.6416	43.617		28.5035	71.708		94.0851	7.475		16.7133	40.526		22.2209	68.807			28.1836	80.334		57.6101	27.804		65.7692	41.179		63.7628	50.729		98.5524	18.31		60.2273	37.07		19.0577	80.519		43.1678
			32.0309	107.66		58.8147	46.752		31.7506	133.595		49.8543	21.77		30.528	55.806		14.8969	364.935		23.852	41.863		32.2657	84.934			40.7995	122.897		84.6037	10.443		76.3403	41.62		74.9336	13.919		96.8234	11.173		65.4003	20.957		38.3514	47.223		49.6235
			59.7657	33.152		64.6853	25.736		31.2133	101.894		63.8228	16.744		30.3059	20.748		24.9971	217.418		38.528	42.767		32.3683	27.305			48.9977	24.391		88.0017	12.185		80.5524	92.799		101.832	21.078		16.5559	60.723		77.4773	16.546		40.9983	21.04		49.8013
			61.9091	35.731		83.359	9.106		49.0594	122.014		63.2255	52.918		32.8601	75.409		33.6474	60.675		41.3566	24.899		39.4679	22.686			54.0111	159.242		95.3969	17.609		84.7984	10.256		9.86247	43.413		16.5985	130.549		79.2768	23.289		45.0367	139.321		54.5734
			66.461	87.829		84.3875	11.007		59.2617	93.176		10.2354	115.957		58.0472	17.294		33.222	43.393		45.419	35.106		55.5828	51.553			73.359	27.636		4.59149	143.227		94.7378	25.028		19.7634	143.647		54.0157	138.894		80.3427	14.734		47.9359	85.18		71.4318
			71.2751	29.409		88.3631	8.458		65.595	136.664		45.5076	57.246		60.4872	21.844		68.5082	55.479		68.7156	26.374		63.2611	48.911			92.0297	15.971		9.52914	20.215		96.4732	11.665		39.5688	77.7		75.116	18.131		97.8765	20.216		57.0659	12.078		78.0804
			72.7383	26.7		96.7267	8.439		64.8992	23.441		52.933	166.122		64.5583	14.248		84.9277	16.649		76.9242	14.084		71.6742	17.169			93.3438	14.305		13.8619	33.805		35.6259	184.509		39.6206	30.729		80.6195	16.786		17.2366	99.347		60.8368	84.533		81.6818
			94.0624	13.652		103.409	10.521		76.1037	29.132		52.8007	52.71		74.3421	26.74		30.2931	219.135		77.824	16.765		78.2838	13.243			7.08159	85.144		20.683	61.576		42.2314	46.284		42.7022	62.152		83.014	9.103		43.0798	266.46		71.1311	24.26		91.4831
			22.3159	75.879		6.99301	99.62		77.3304	69.517		81.0956	12.894		7.0373	161.668		49.4266	128.711		83.6719	15.076		89.2238	11.872			9.99359	80.836		33.3794	33.086		43.8526	23.528		49.9557	104.643		95.4726	8.054		50.2197	172.088		82.2098	10.66		96.2745
			23.4213	34.766		10.4382	115.574		80.5501	19.072		80.8805	19.603		11.1218	8.494		53.9277	85		89.2966	13.611		97.4406	8.875			18.3922	201.822		38.8024	147.914		49.7494	71.482		47.6533	149.989		101.084	8.374		48.7541	39.398		87.8368	11.968		19.0309
			22.1923	42.092		14.0029	167.215		10.9406	116.301		91.6084	41.768		20.8176	87.274		61.1218	74.652		7.89685	22.247		17.2786	59.066			24.7955	46.658		40.8269	94.073		55.9172	48.494		68.7617	12.222		20.9784	154.095		68.9277	35.332		6.59848	62.762		30.0367
			39.7774	24.246		16.9703	204.659		17.1824	297.353		92.1498	12.998		25.5717	52.494		69.6737	191.043		19.5216	56.248		17.6031	189.805			36.1766	77.825		40.6836	116.829		58.5	289.797		70.7069	30.026		22.4738	91.929		99.0571	20.786		9.38403	51.192		32.2686
			41.4015	29.159		17.9994	78.183		17.2022	77.366		96.7512	16.404		38.1107	36.126		66.8753	27.83		24.3135	43.221		27.6987	44.671			41.2517	17.381		45.9545	27.82		61.803	168.909		74.0449	13.004		20.2914	64.726		22.3456	135.48		31.0892	35.846		43.627
			44.4003	76.641		27.1183	84.27		26.0536	198.271		90.8129	31.892		37.9942	57.417		98.8572	15.196		25.2768	99.464		29.2279	40.583			53.3281	26.812		47.6871	40.666		86.5938	18.829		73.303	32.519		32.5956	271.676		28.6783	171.43		34.4994	79.946		49.6906
			93.3514	12.681		30.5233	61.009		60.5822	24.416		101.229	10.739		44.1457	37.922		18.12	47.889		29.9149	111.206		32.3939	63.366			55.7179	16.179		59.3974	70.144		99.2418	81.33		90.3106	14.809		34.7453	124.099		54.2803	35.19		45.0309	32.672		59.6352
			95.148	22.662		25.8129	36.514		70.1393	21.092		8.78788	58.441		57.5589	52.337		22.4569	82.929		31.1812	32.902		33.2226	111.771			65.6212	22.864		69.1876	15.391		10.4959	150.289		90.3362	29.92		54.493	71.207		55.5723	49.635		48.8159	158.444		64.4866
			14.877	87.333		31.3036	76.243		69.634	19.004		7.65734	13.862		65.4545	14.833		26.1235	122.186		35.799	48.872		65.0559	18.098			78.2069	24.093		84.6696	11.478		18.4825	47.25		96.2675	19.725		54.0245	49.197		57.5909	50.289		50.0956	30.802		68.5
			15.8438	18.682		47.7296	52.48		70.0338	12.888		13.961	44.146		69.6323	14.261		30.6334	64.133		42.9068	60.681		93.6742	8.201			79.2984	19.844		99.9126	7.163		25.1492	103.581		98.7442	23.982		67.2896	35.539		65.7226	15.793		52.3059	19.753		66.6952
			26.7634	76.648		52.5192	36.782		89.4971	11.851		17.1113	27.627		78.5175	13.723		36.7354	76.368		63.7337	23.33		100.679	11.961			80.1894	16.314		12.8765	83.633		31.3578	51.587		9.45746	151.287		71.0315	39.864		68.3811	31.832		61.6026	11.602		69.5455
			32.5973	29.485		52.211	121.138		90.87	13.981		30.4761	24.273		78.2768	31.417		60.7383	27.345		68.4685	28.616		28.4697	129.54			82.595	16.019		16.9493	36.273		88.7372	14.766		8.93531	23.533		81.5524	18.42		69.8753	12.018		62.9207	13.503		75.5752
			33.3001	117.52		61.6212	75.338		14.1906	80.854		43.4895	142.258		92.9476	13.187		83.0524	21.57		71.6573	14.34		30.9155	47.484			5.8141	122.429		36.2535	66.172		97.0326	9.624		19.2879	39.126		86.4732	21.725		76.9487	31.76		69.9103	8.027		88.4009
			40.715	264.729		63.2115	27.639		16.3974	96.576		46.1906	29.259		92.0787	7.716		90.8217	26.047		81.7966	9.957		30.1166	125.81			14.8934	34.947		46.8199	40.089		100.269	14.137		23.7337	212.211		92.0915	8.304		78.634	12.377		80.5082	20.512		28.8106
			68.0355	73.156		64.7721	39.394		23.6894	69.41		58.3934	45.429		16.7914	35.491		90.0688	8.701		86.7937	10.389		49.5851	30.754			43.3223	294.593		47.5816	17.78		5.96445	17.286		25.0985	84.616		9.9796	20.588		83.7005	15.968		79.384	21.094		26.708
			74.1713	130.719		68.5303	13.825		30.2249	91.185		58.1288	25.086		26.5251	17.917		12.4406	16.891		94.1451	10.003		57.3421	42.051			52.3695	69.643		46.38	55.876		16.0146	185.513		34.8223	65.368		23.3596	393.81		91.9178	13.944		5.60781	38.433		42.0361
			76.3118	45.589		82.5798	25.937		36.6393	109.49		63.8205	25.501		33.7488	18.377		35.3572	106.77		3.40268	21.107		58.9493	23.71			54.9143	31.339		52.2733	25.172		20.9563	92.964		35.9033	32.643		27.4755	92.209		6.48427	18.691		7.3986	15.494		40.9143
			80.0618	21.121		98.035	6.047		38.4516	167.285		63.451	17.08		45.9161	43.807		35.5828	43.635		7.4528	178.467		57.7855	18.093			55.3467	45.168		68.9458	11.271		27.2966	45.084		37.2098	38.708		30.7162	69.905		11.3782	118.976		11.7873	119.327		74.5594
			90.7028	7.574		27.711	34.028		45.0536	137.772		70.0017	34.832		44.9073	48.835		69.9709	107.908		9.83625	33.103		67.9557	21.512			61.8613	62.45		73.4854	16.716		43.8275	141.087		56.9545	19.879		36.9341	145.104		12.6981	85.63		23.7984	33.113		81.7255
			95.1247	7.813		25.3036	87.302		46.3555	32.905		71.3829	101.836		52.3666	33.33		77.3333	11.149		15.5536	120.649		67.2925	16.892			68.0181	8.123		83.0536	19.903		56.236	89.742		63.5414	8.878		54.8741	36.746		17.264	99.546		48.2937	27.365		94.4761
			92.7319	12.683		38.4645	36.462		57.447	100.643		78.6579	24.407		51.5175	51.285		80.1375	16.403		24.3432	115.829		75.6597	10.741			69.3572	14.345		82.1428	6.384		61.2372	76.154		69.5146	296.405		53.0449	12.612		21.3951	140.348		59.6125	12.836		7.33625
			35.5355	71.484		39.2127	139.352		59.2203	119.971		14.3561	47.388		57.3252	27.372		96.8502	13.106		28.201	48.11		22.2908	78.042			88.9359	14.421		80.8858	20.615		77.4843	139.026		78.8415	9.245		70.38	17.191		33.5839	100.735		60.866	27.038		20.0338
			43.8386	31.995		39.6941	38.759		57.8246	65.186		50.549	23.402		77.8304	21.014		99.7704	8.346		31.5472	50.876		33.5414	72.116			18.5985	148.604		86.4132	6.612		83.9318	26.15		86.2931	35.077		73.1154	21.447		59.9464	18.613		64.8631	43.66		23.6929
			45.7774	37.989		48.1608	90.809		66.7442	14.195		80.7465	21.895		84.391	14.92		31.9237	192.953		34.0105	79.539		37.9895	48.507			26.986	62.692		87.5047	14.379		85.7348	11.134		91.2139	17.335		83.7809	17.472		64.0787	39.507		68.3456	16.486		28.6707
			58.3112	32.051		48.1964	47.519		68.331	35.406		82.1055	22.107		99.0361	3.793		36.2296	159.229		43.6509	33.394		34.7646	108.873			28.4009	133.979		94.3858	7.515		88.0932	66.377		4.47028	99.48		83.3479	37.637		79.6818	12.687		72.4009	54.932		33.31
			59.0478	28.712		46.4044	79.395		17.2448	91.342		92.0932	18.545		21.7552	33.724		34.3846	26.684		43.8712	71.807		35.986	59.852			30.5711	75.161		100.921	5.413		86.3118	26.179		10.6014	86.068		8.42424	68.545		90.7448	22.117		78.9312	8.171		41.0763
			61.507	31.387		53.9796	71.983		23.4726	227.093		95.7704	19.108		34.905	40.766		46.13	50.202		46.25	24.181		46.5985	37.073			33.4079	137.015		14.6061	37.571		12.9907	72.881		12.7133	53.031		20.9446	90.099		99.2133	20.494		77.461	14.818		47.94
			9.42424	21.325		55.3526	122.31		58.3328	147.462		14.5157	10.902		35.6206	19.75		50.2826	75.17		52.1702	26.781		49.4889	25.4			39.1847	127.626		15.8607	75.735		69.4371	109.977		29.7448	125.06		29.4091	132.261		4.41958	10.995		86.0064	6.036		54.891
			12.7098	45.758		64.3397	14.813		76.5303	7.344		22.6043	30.453		46.3531	53.509		53.8712	96.21		57.1457	32.308		69.5169	31.119			49.8374	206.265		16.8543	103.776		68.947	55.375		34.4254	97.452		32.4417	114.303		10.123	37.722		88.3421	9.003		66.373
			17.3054	10.514		69.5239	23.396		79.567	9.96		25.4551	82.736		51.6929	18.562		76.9779	20.043		62.123	12.509		78.9901	14.864			50.8479	31.202		25.6789	97.72		72.3287	35.866		36.5216	183.331		40.6404	184.263		12.4901	142.017		29.5921	25.337		83.1941
			20.8333	13.203		79.454	13.952		83.1294	23.647		40.2273	53.454		79.2908	5.368		88.331	14.36		76.0163	37.523		82.627	12.052			60.7232	36.967		30.9802	29.881		76.1061	44.969		39.9382	69.771		42.0565	582.641		15.8543	97.555		31.7547	144.347		86.7955
			22.7803	19.826		79.0862	10.56		93.0763	10.159		64.3263	15.63		100.87	7.966		14.2296	12.194		81.0169	13.935		87.3526	22.899			64.8765	13.338		33.5466	22.408		13.6521	38.996		49.7325	68.469		45.2483	168.35		29.9307	135.164		32.8811	39.225		94.0128
			42.588	26.633		80.1544	28		100.083	10.005		77.1783	23.191		16.3864	34.519		39.0903	115.584		7.13986	83.711		91.8654	11.993			72.912	12.46		36.0548	208.33		32.8811	218.22		55.9225	121.78		53.4167	22.111		33.5618	197.134		40.8293	106.948		13.3974
			46.1253	43.736		89.2471	6.223		101.578	4.604		84.2925	32.136		17.7663	43.769		43.4359	52.976		7.76049	126.254		9.90793	193.682			81.1171	12.291		38.9435	127.06		39.4598	125.217		55.8928	339.454		56.8613	62.425		40.683	81.751		42.9697	40.328		27.3893
			48.4685	33.759		88.6952	10.798		7.31119	14.221		89.257	20.528		22.8502	165.255		48.9703	18.842		17.2418	286.444		9.6317	88.565			99.4178	17.258		45.0233	33.09		43.542	33.305		62.4796	26.458		67.0693	77.609		45.588	84.986		53.5944	12.891		32.9726
			48.7162	173.365		88.2593	5.645		13.7413	56.321		33.8287	87.42		22.5897	16.034		58.3648	33.179		28.6568	35.018		14.9493	124.991			7.84732	284.403		54.6888	28.939		59.9889	51.507		80.5117	17.418		69.5134	23.141		50.4965	37.033		57.9924	77.908		35.9662
			53.3823	51.829		88.9172	4.361		21.8829	92.376		41.7156	45.901		36.5612	14.039		64.3019	48.663		36.5804	150.753		18.8502	152.11			24.6719	289.206		65.0029	70.793		72.6329	18.058		85.7535	48.508		89.8246	8.926		54.6061	215.13		82.1486	34.598		44.2424
			56.5589	38.242		91.6329	14.734		31.7745	165.339		37.9219	153.826		39.6859	67.806		69.8211	19.515		39.6649	60.171		29.1218	46.822			29.3718	48.188		66.8561	11.054		86.891	32.152		3.78205	58.074		95.447	8.097		55.2908	22.253		83.8607	6.377		48.4936
			74.2086	10.085		11.5589	128.233		33.3561	86.305		60.796	19.528		41.0583	13.649		79.6667	12.098		59.0571	22.302		40.9936	20.033			29.8887	35.639		69.0367	18.578		16.4633	23.635		8.42832	36.796		102.432	18.452		63.9796	21.94		87.4819	15.05		47.6661
			76.8765	11.788		13.4295	58.369		35.2576	150.137		70.8689	42.811		47.0128	33.864		31.5583	29.298		59.4487	14.121		61.8549	19.986			45.0082	17.832		71.12	13.223		19.3683	45.544		12.042	74.137		11.3648	103.65		67.9312	22.8		92.9429	17.551		68.1818
			84.3864	11.682		15.2325	47.943		39.377	197.871		75.5501	17.558		55.2745	27.756		40.5536	72.373		65.1166	20.148		61.007	61.177			47.8397	17.936		76.6876	16.697		21.8328	111.591		20.1043	144.077		19.7803	63.741		12.609	246.302		32.0973	74.814		84.8333
			8.33042	23.778		15.7908	103.391		44.9021	197.137		76.5688	26.929		61.4627	40.351		48.6672	51.464		66.5991	20.983		76.4784	20.388			49.7733	30.221		81.0175	20.072		31.222	132.997		21.979	102.81		21.94	159.273		25.0874	59.483		36.3275	57.007		93.1218
			21.2139	27.783		20.4336	235.561		47.5484	48.031		82.4452	17.205		61.4021	37.226		66.655	71.828		72.9784	15.832		82.2809	27.824			52.426	47.326		100.567	7.098		31.2354	63.491		24.1428	42.606		17.6632	125.53		26.7407	315.404		39.4435	14.944		97.6434
			30.44	69.073		25.3036	295.907		47.3963	28.962		84.2244	20.421		64.4406	9.382		73.9132	21.119		95.7786	12.804		85.8147	10.45			69.7314	11.163		101.794	3.06		33.6404	96.261		25.5431	79.198		24.0723	176.28		30.2465	133.446		49.6451	18.784		10.9977
			45.2716	121.909		33.4569	95.148		58.2214	25.968		96.2949	9.336		66.1801	34.065		19.7372	12.66		4.73427	24.053		93.8724	6.567			69.9895	21.086		9.80594	21.461		38.9814	188.68		27.3263	165.715		35.6177	30.322		34.0583	31.232		50.6276	120.053		12.8246
			52.081	53.692		33.912	160.151		63.9487	56.818		96.9755	11.836		68.7821	16.305		35.454	20.899		20.919	21.457		97.7127	10.378			74.0402	8.41		27.9091	66.757		44.771	41.35		34.6632	182.019		44.8287	67.133		37.0431	104.049		59.0484	91.763		18.8456
			56.0787	27.424		37.3508	55.876		69.454	32.647		18.3765	170.297		74.5122	7.43		47.447	22.339		52.778	20.336		9.95746	17.309			75.6591	21.446		30.9942	64.059		42.8258	144.341		33.7401	108.661		49.039	233.623		46.1696	24.34		74.2972	12.03		20.6282
			59.6515	27.836		40.461	77.474		76.2424	23.897		34.2652	81.853		86.7698	7.309		49.2045	155.766		55.5035	42.022		18.7978	110.844			89.7995	10.959		32.2179	43.088		45.9767	200.505		50.6439	61.178		56.0536	30.422		49.6416	82.472		91.6503	8.309		21.183
			60.9027	30.201		56.1142	22.445		84.2867	7.756		37.7325	19.762		92.6573	15.396		81.046	25.532		56.9854	15.864		24.8864	65.806			15.8374	24.251		43.1795	25.917		49.049	95.869		49.8846	252.293		58.9738	32.057		49.4732	43.362		90.7803	12.735		41.8712
			65.2028	87.334		58.7675	45.394		87.3596	21.255		46.7016	160.395		94.1847	7.074		86.4446	45.828		60.7611	24.192		49.6434	87.367			33.8963	227.192		52.0105	27.341		47.965	113.277		56.0175	14.779		72.4913	21.032		64.3339	13.988		14.1212	24.756		62.1457
			83.1474	15.021		59.9254	153.522		87.8735	11.27		52.4242	15.377		95.539	31.919		93.7197	4.065		74.6865	5.809		49.2675	9.181			52.2803	13.665		51.345	82.666		55.6282	141.946		57.2075	66.623		77.4942	109.814		82.317	13.04		15.5338	30.889		72.7984
			98.4948	9.167		63.2057	20.337		94.0944	3.868		63.2972	59.271		22.7383	126.784		98.9971	10.944		81.2203	12.523		52.9318	26.543			57.2564	52.032		57.3549	186.815		55.986	28.374		77.5746	13.889		81.6876	13.021		98.1544	11.15		17.1655	67.428		71.5723
			11.6486	15.699		65.8607	48.172		101.703	5.99		66.2681	51.163		33.4685	22.257		98.6416	7.617		5.94347	51.527		56.5711	36.343			64.1841	12.595		77.6369	20.07		58.6078	87.136		80.3223	13.621		86.2937	9.146		98.0804	12.635		19.4714	20.55		75.243
			34.4545	26.48		69.6276	10.572		7.6655	21.34		70.6008	28.306		45.6142	47.327		18.454	9.021		9.58566	99.764		62.0466	91.646			91.2704	12.852		78.0559	23.848		73.2279	45.127		89.9365	11.247		91.1416	22.193		102.707	9.552		22.757	18.975		79.8293
			35.7389	23.696		79.9429	8.489		11.5624	179.691		68.1416	41.391		60.8275	20.545		18.3706	26.855		15.6573	23.189		69.3438	8.615			94.2972	8.543		84.0659	38.278		78.1579	31.233		89.5938	26.33		93.3613	9.972		23.1224	41.761		22.1538	40.368		92.2774
			39.3357	11.167		94.3712	13.726		14.0589	21.001		9.78846	70.393		66.8957	23		22.5845	58.799		44.5023	65.162		70.1678	12.235			3.89802	26.306		86.5857	8.23		81.5157	6.696		99.0408	6.16		100.73	10.043		21.4784	45.868		44.8397	27.983		18.4417
			44.7075	94.765		96.5495	10.422		13.5524	15.352		10.7733	61.966		71.3153	13.996		39.1941	88.634		51.62	14.89		73.1527	11.405			15.9889	215.334		91.9167	15.61		98.0548	23.5		7.98951	94.912		8.45804	38.714		25.9878	74.751		49.0851	60.645		27.9569
			58.208	151.998		21.0047	68.467		25.3724	129.768		29.6667	33.519		70.3013	9.005		52.5874	38.246		50.6259	61.632		76.289	39.252			23.7617	44.866		89.3934	9.221		96.5979	13.514		16.2978	27.86		13.3969	29.557		27.6369	65.896		66.1538	15.773		31.1311
			73.0099	43.807		23.2617	84.435		23.0076	77.866		52.1935	60.677		79.0781	11.683		59.4149	17.333		71.7593	13.679		87.8007	7.711			26.2867	130.286		87.7098	14.329		20.3601	58.549		29.6125	37.135		12.2378	110.357		37.7826	58.735		73.8689	6.05		30.5967
			82.0274	6.572		25.0997	34.096		26	31.9		92.257	7.191		90.2244	7.503		50.7949	62.471		78.1632	7.672		89.5291	8.902			27.6521	185.214		92.3357	55.62		60.0449	27.232		36.9837	91.07		35.4499	45.364		36.8339	44.62		90.0204	7.204		41.6702
			84.3858	32.091		27.9965	27.336		31.528	29.589		97.4289	5.18		96.8776	9.292		71.4703	17.47		78.5781	7.478		95.7319	6.315			30.1154	74.035		94.5659	4.409		64.0816	19.96		47.0268	89.305		68.7914	17.158		39.046	113.06		97.3899	5.757		52.9814
			95.1544	4.91		34.1171	31.475		49.7844	94.593		7.99592	55.027		100.355	5.711		78.4755	30.216		86.7692	11.403		102.528	9.896			34.0758	34.054		102.616	4.94		68.8613	108.096		47.4936	44.86		70.1841	22.106		45.4044	61.389		13.5122	43.052		54.7541
			12.1072	112.922		37.5775	204.739		55.5012	59.293		22.9848	194.386		8.94172	70.811		91.0326	12.899		83.6026	6.449		21.4633	59.913			62.8555	19.363		4.56527	22.189		84.9079	197.143		56.3386	13.853		71.3724	6.569		60.7121	11.137		16.1876	189.842		62.0985
			11.3176	9.792		52.7086	37.535		57.5023	35.299		27.2424	68.918		14.1072	6.311		91.6136	20.651		88.6037	18.237		22.5076	28.749			60.1748	25.265		15.5216	35.334		86.0052	35.784		65.2931	49.4		78.743	15.35		70.5268	12.72		19.6084	33.511		63.4114
			17.0146	26.384		52.2331	214.031		61.4913	53.477		57.0571	17.574		32.5769	32.369		11.7628	42.048		91.6323	6.4		20.8298	109.076			73.461	15.86		17.3759	19.845		92.1882	29.554		66.7179	6.469		79.1684	10.273		74.7465	11.195		20.1072	46.934		70.1824
			16.9563	32.695		60.778	21.508		62.3945	27.596		75.7791	6.976		33.3287	29.269		17.7867	21.157		98.2605	10.019		27.0414	70.489			83.6393	15.824		23.2308	50.451		102.742	16.411		77.7273	22.315		90.8129	10.212		79.4819	26.407		50.0507	13.381		74.0524
			17.236	36.803		80.007	18.991		68.7855	13.847		78.7657	7.852		50.803	30.747		19.0023	116.039		22.1119	10.146		28.965	122.752			91.3712	12.959		37.0035	43.22		15.7325	120.91		78.0903	27.643		97.0979	11.661		80.2395	11.05		49.9003	16.582		86.7448
			24.5746	20.614		83.345	7.463		68.898	33.087		85.6929	16.363		73.0216	23.575		45.1748	23.335		32.1707	13.494		53.4097	10.222			92.9068	7.064		75.3607	12.366		17.6375	34.111		80.7115	8.616		7.4528	527.926		82.5367	22.768		56.5816	20.225		96.7279
			28.9015	139.519		86.5501	10.618		72.6888	83.987		94.3683	11.092		81.3957	18.93		46.1334	22.19		33.9901	18.619		54.4231	33.699			11.8776	80.327		83.9079	4.452		18.0653	85.722		78.8159	8.942		20.9371	39.693		83.9639	21.172		70.8805	14.795		9.8986
			30.2634	62.192		89.4703	5.622		74.5571	7.529		17.1253	181.037		96.4866	11.257		74.609	207.452		34.5338	33.532		80.7943	22.136			12.5991	47.676		88.8613	8.98		20.1515	78.054		96.0787	9.788		35.2115	160.651		84.5653	22.523		72.7255	6.283		19.4516
			32.7343	13.407		99.0472	7.83		78.0886	40.327		16.6999	23.399		11.9866	51.302		89.0216	15.705		42.7045	68.774		86.4592	8.229			21.6061	46.387		86.8671	27.483		32.0402	60.32		12.8537	24.302		40.4703	135.791		90.5787	10.674		78.743	2.662		30.6614
			35.7523	25.917		12.3601	390.704		88.1247	6.943		22.2267	104.954		23.9458	21.323		99.5146	12.805		45.2308	14.806		95.8374	7.543			26.0216	26.71		10.8823	41.511		29.8992	82.772		20.0117	112.099		69.0344	8.967		91.1923	13.823		83.5204	23.528		36.4878
			46.7646	14		28.0583	109.446		96.4779	4.873		23.6556	43.586		25.669	52.396		4.35723	9.046		48.1276	24.733		17.7296	24.329			30.2844	66.439		16.4586	25.119		47.8094	41.362		37.5874	63.9		70.824	8.78		98.303	11.791		94.2034	3.49		35.8555
			69.9458	15.314		50.1008	32.089		12.8223	37.193		26.704	32.398		40.9627	26.785		17.7663	15.807		51.2803	17.8		18.5408	17.509			38.3129	34.373		17.5956	93.512		51.2978	120.218		49.7925	82.515		83.4161	3.638		7.52564	52.172		10.5927	24.656		41.8357
			68.7337	45.117		57.4417	23.486		17.8631	25.957		28.9289	23.886		46.0163	32.298		26.2302	208.627		57.0484	18.632		24.5449	36.068			45.5763	26.644		17.1678	20.652		50.8403	19.659		59.764	12.273		88.6766	8.616		9.54604	192.812		16.7838	27.81		54.7343
			77.6801	14.949		59.1608	47.681		19.9347	52.668		59.824	22.919		57.7115	37.014		46.0997	108.629		58.7407	22.694		27.5128	118.165			43.0985	29.783		21.2389	91.396		67.88	113.54		64.3316	13.153		101.89	6.967		19.5548	9.722		18.3234	18.762		63.0087
			78.2966	8.791		60.9108	33.845		26.3193	78.171		60.0594	54.256		70.8042	9.946		49.2232	89.67		61.5501	13.229		42.7925	29.59			75.2506	5.976		26.6498	116.854		91.4499	15.761		67.8333	8.957		99.155	14.791		39.5058	21.506		22.3164	8.841		64.6958
			84.0513	19.03		61.6369	17.55		30.7139	351.261		82.6171	24.259		81.3794	8.447		49.8893	25.935		83.6276	9.443		76.6253	13.243			79.6049	13.62		34.4994	75.774		95.5618	13.463		69.7413	13.411		102.12	6.354		46.1061	54.335		25.2809	34.72		68.708
			80.9068	9.693		61.109	50.056		44.4493	89.814		87.5693	5.419		90.6457	9.087		96.9843	10.611		85.1719	5.148		88.2762	12.054			82.6725	10.855		44.0414	33.3		95.2045	20.201		70.507	94.154		9.10548	27.375		50.5087	21.064		27.4307	5		83.9435
			84.7681	26.768		67.3747	7.254		50.3881	83.191		99.2786	8.04		87.88	5.552		38.7529	150.056		7.18823	26.902		20.5699	35.362			84.9913	9.926		52.1993	56.962		98.1404	28.962		86.7587	8.015		13.8211	125.23		49.4476	121.061		44.5379	55.731		85.088
			87.9959	17.745		69.1503	18.526		52.2692	45.1		13.5647	52.18		26.3228	35.295		48.2535	33.934		32.4662	36.203		21.4365	23.796			88.6655	5.393		55.0816	9.748		99.3129	18.395		89.7797	21.063		23.2168	57.2		59.9336	31.637		75.6235	15.966		99.0991
			89.7209	7.883		78.6906	15.106		68.9761	31.932		23.2663	17.692		39.3957	31.341		62.3124	20.602		33.2471	10.377		36.0565	23.952			95.3677	9.682		58.8823	17.266		6.7197	15.224		99.1655	18.214		45.8939	43.163		59.1212	18.519		77.183	37.764		53.3974
			92.3089	19.505		97.5653	13.103		77.0221	31.89		41.9394	17.509		40.3228	93.244		62.8928	45.749		38.5233	26.764		38.7576	59.714			7.63636	116.552		63.2552	8.565		20.4033	67.231		101.933	16.577		45.9575	99.067		63.1416	52.177		77.1253	4.824		63.5874
			92.2652	11.688		5.49126	10.828		85.4289	73.352		45.4545	42		61.8957	96.327		70.9196	19.856		38.9103	87.645		41.8893	11.632			6.9324	60.119		70.0962	20.65		28.5775	176.446		10.1002	52.799		54.5938	116.933		75.9679	10.623		82.4283	23.724		66.866
			97.3899	4.943		13.8368	81.326		87.4406	8.726		49.0198	15.931		77.7937	17.288		89.1439	11.719		49.1463	7.219		49.8485	31.85			38.4213	83.618		77.0851	5.852		31.0058	17.773		20.6585	89.89		54.9825	12.044		81.208	12.243		84.7191	11.459		81.3077
			93.9027	11.426		14.7086	83.349		95.2803	4.128		51.1375	51.547		82.3403	7.531		91.4883	7.042		50.4289	45.839		57.5909	14.254			43.095	23.855		78.1876	5.812		32.9248	162.274		19.6981	246.704		60.8759	22.076		89.9044	15.72		85.9301	6.541		79.2057
			96.5944	12.169		16.3747	59.385		96.5023	5.026		54.9219	65.973		93.8205	8.375		92.5536	10.746		73.0297	13.614		57.324	44.764			47.5711	32.651		88.0851	11.806		61.2995	28.04		34.8747	75.431		68.6533	25.457		95.6626	15.094		88.6655	2.807		85.7646
			101.59	6.275		22.2646	52.109		16.5542	90.971		60.3834	42.847		5.91317	30.992		29.4167	40.594		75.3852	17.299		57.8963	42.994			45.9569	86.517		93.1976	17.466		66.6154	20.679		34.5017	61.671		73.4062	22.786		98.1096	8.32		92.1737	4.24		88.4237
			19.8887	23.773		25.9557	176.397		23.5909	23.018		80.2156	6.969		18.4551	78.804		56.5198	163.204		83.2762	8.618		60.6171	85.408			51.859	27.134		7.9831	18.359		79.4388	25.964		56.1259	4.879		97.2325	2.576		9.55536	117.712		97.3706	7.317		20.8199
			21.3298	14.63		29.4202	45.094		35.5087	82.155		88.6247	13.302		28.5315	20.263		62.4312	37.937		96.7821	6.536		61.7448	48.694			60.1783	9.272		11.4551	160.014		81.5163	23.671		61.352	28.763		8.46562	99.124		11.8322	23.498		101.927	6.181		30.3531
			26.035	81.337		38.9953	36.113		37.8246	138.003		5.28263	41.886		40.6066	27.87		70.9126	13.644		9.90268	20.663		67.947	18.171			64.7745	19.248		15.3858	100.836		89.9965	11.26		72.5186	123.095		14.965	317.104		14.4528	257.48		10.3153	20.4		40.2978
			26.9003	13.128		40.4848	104.729		42.4843	64.77		36.1451	43.175		52.211	45.548		87.3432	12.188		15.3392	673.229		68.4953	6.939			70.5379	11.029		18.0204	146.339		4.00058	7.485		72.9831	10.165		24.2255	188.789		14.0029	302.551		13.7931	31.86		46.3514
			31.6218	305.503		43.1894	45.571		68.3928	52.398		36.1061	75.301		54.1031	29.748		99.6503	10.663		18.5699	167.783		87.5332	21.924			73.8456	9.645		23.6655	39.72		26.4231	64.563		88.2045	8.383		28.6136	218.244		38.1702	37.479		32.6789	20.432		64.8392
			33.2756	93.46		42.4837	79.133		76.8024	69.892		56.3333	22.264		67.9178	9.566		23.3141	50.386		24.8328	270.37		87.2016	5.031			77.5938	6.808		37.7453	217.793		28.8415	98.53		86.715	10.812		56.528	30.312		41.3677	27.812		31.9779	34.162		75.8572
			31.6375	9.71		49.1643	83.438		87.4586	5.221		57.1008	106.367		70.6935	23.554		28.7453	9.5		38.2354	37.186		91.053	10.575			95.0122	16.288		41.6061	167.438		45.1259	223.343		92.6218	7.757		56.3945	45.016		54.3217	27.691		38.2308	21.092		20.3421
			40.5798	14.6		46.035	94.073		90.1772	15.527		73.0466	32.168		79.634	32.256		32.2716	274.649		59.5175	35.44		101.249	5.968			97.0676	5.619		41.1562	109.676		55.3287	31.326		96.7937	6.833		66.2879	17.125		68.1189	20.617		42.7209	17.179		25.9056
			42.3339	47.069		45.8677	52.41		95.4394	3.872		75.7617	15.583		88.0117	17.387		42.2733	95.4		69.1725	8.837		7.46737	63.418			98.3899	6.449		52.2424	18.251		64.2401	134.836		17.5315	84.881		70.4586	25.339		75.0682	14.483		58.8578	4.2		53.4097
			43.8357	199.594		49.7063	46.751		11.0321	38.564		91.5262	4.059		91.2582	10.948		41.8479	90.208		84.7716	12.476		21.0402	135.627			5.09674	98.426		54.7366	26.251		66.9802	63.984		25.0705	26.474		77.2937	45.371		74.5979	14.182		60.1672	21.935		57.6171
			56.2436	156.333		57.4376	18.891		21.7459	471.97		92.0198	4.674		91.7739	10.291		44.6725	25.937		97.3234	10.293		31.1422	109.041			17.1457	101.318		59.9971	33.507		76.3928	20.445		36.4103	140.693		82.6498	14.334		31.8765	29.55		63.4487	3.857		57.8462
			67.3467	25.626		72.6958	17.144		25.0828	24.118		103.162	18.081		98.6731	6.401		53.6999	36.667		99.546	7.28		35.1952	24.786			20.1451	254.767		67.9301	28.718		84.7162	17.577		43.2972	356.834		88.1119	28.961		35.5495	50.152		98.9487	15.976		81.2716
			70.1043	20.045		78.5437	5.675		25.6434	92.981		6.83625	62.859		17.9866	113.309		76.8904	16.842		102.13	8.901		45.6014	61.943			21.6451	91.811		71.6311	40.789		98.1399	9.408		42.2832	39.395		91.169	8.373		37.1416	82.559		4.7296	12.728		87.8858
			70.4289	9.438		79.2506	26.914		29.2692	31.993		13.6795	161.148		21.4003	22.522		99.2319	12.298		14.028	38.23		60.4167	87.974			36.5548	170.602		84.708	3.281		10.5554	18.881		54.0221	278.37		4.31993	40.747		56.4172	16.823		25.5967	151.078		87.8193
			84.0973	26.544		89.1136	3.688		32.8089	77.426		37.7045	23.004		26.5303	37.44		15.7279	317.356		18.5169	78.597		72.0629	22.677			74.0361	6.321		103.329	5.275		19.6556	102.777		61.3724	13.009		3.68124	78.931		65.1375	8.551		36.1352	16.717		96.405
			22.6154	23.7		92.1608	4.395		32.4376	22.35		58.8566	37.215		31.9656	36.053		39.722	27.097		19.0082	48.839		75.771	4.721			76.0746	5.718		7.67424	39.321		46.405	17.604		66.1696	8.298		10.81	194.275		76.6853	6.596		37.7226	92.595		20.1002
			24.6614	18.629		94.5186	12.131		47.5286	116.721		68.292	20.989		60.1964	29.413		54.4196	21.558		20.6807	29.902		95.9108	9.332			76.9009	4.976		6.99534	19.667		51.9918	99.361		82.9458	9.116		28.3199	26.477		82.7873	8.792		47.7529	9.741		68.296
			33.8497	18.472		8.15385	34.885		48.9883	153.498		71.5629	20.802		70.722	21.154		78.0507	18.692		30.0927	125.457		95.7127	3.19			89.595	7.225		7.74242	12.314		63.8013	55.78		97.8741	38.74		37.2541	82.217		89.7436	23.252		59.8112	85.939		77.8456
			49.4097	30.544		9.80478	45.036		53.6206	94.284		87.831	4.507		75.6171	13.367		98.3572	7.658		30.736	56.618		102.016	4.318			100.635	9.342		23.4085	21.458		80.0338	31.101		97.7337	6.811		37.9062	31.168		92.4575	12.038		61.831	11.631		78.6941
			50.0938	26.826		16.4615	103.519		53.2238	109.532		27.5554	92.384		84.1358	14.896		99.0845	10.769		33.2809	34.661		31.7727	42.467			32.4103	32.79		29.6154	278.811		79.8415	24.073		16.6946	15.114		41.6684	367.042		102.131	27.667		69.2721	21.678		101.8
			49.4225	153.246		15.5688	129.916		56.2156	68.585		39.2179	26.758		97.3339	3.88		29.1037	92.315		42.5355	85.591		36.7727	79.22			32.3427	74.002		55.19	10.836		98.5688	8.316		25.7768	50.795		45.7086	140.319		10.824	174.433		87.3054	2.464		19.3182
			49.6026	53.975		20.1958	18.067		59.9534	26.2		43.447	83.851		98.7459	3.945		31.0548	492.263		48.6591	27.221		37.5309	55.478			68.0484	10.051		70.7657	13.697		102.297	7.396		30.7372	424.237		49.0385	163.127		17.4814	168.858		90.0874	6.885		34.2448
			65.0355	74.167		21.479	187.54		63.3182	35.97		43.0542	47.234		14.0793	38.966		35.1638	14.696		49.8118	27.458		47.4423	70.568			73.4009	5.622		73.4808	17.448		48.3246	284.125		31.6824	181.399		56.7325	22.79		18.3875	13.008		92.433	3.995		39.9149
			67.7512	11.652		30.9633	75.36		64.8753	80.69		56.2716	7.479		18.898	10.405		41.1608	66.719		50.7564	19.866		67.8724	13.789			5.35431	49.896		82.1364	31.663		48.9476	100.451		44.9143	27.207		60.7214	47.716		35.866	186.031		96.8374	4.254		61.6404
			69.116	52.995		28.5443	42.705		67.2751	7.914		71.1008	68.543		52.2686	19.452		59.8928	18.109		55.7721	23.354		69.8048	9.631			8.94522	101.431		99.1311	5.724		61.12	14.354		66.8666	22.212		82.8036	19.398		41.6136	206.9		10.6865	20.23		95.6533
			99.4178	9.221		29.9959	68.036		72.9685	15.371		76.9103	9.706		55.6451	48.541		69.6952	51.826		58.1807	11.995		74.8403	17.5			12.1643	134.61		4.76981	92.006		73.7174	49.27		68.2896	48.959		86.6579	12.195		54.331	29.24		13.852	118.616		95.2978
			101.35	3.32		51.8001	18.679		79.9237	56.911		78.7086	16.624		62.3322	40.914		80.3566	58.275		68.1696	5.25		98.7069	6.969			15.2721	28.386		23.2937	30.862		79.8228	58.417		87.7069	10.17		27.4872	35.163		54.9714	57.112		12.0763	49.623		40.757
			24.8666	42.716		68.0501	19.14		86.1888	5.182		87.8024	5.202		75.1451	21.875		82.3368	39.864		74.1474	22.562		98.9231	6.886			26.0315	119.789		30.3607	69.391		95.222	18.42		96.683	5.355		34.6218	59.026		58.2098	9.444		20.2681	53.788		58.0763
			35.796	203.755		75.6282	5.681		89.9062	11.044		98.7494	7.388		80.7774	35.492		6.43065	20.46		80.1282	15.275		76.5594	9.449			27.4965	21.69		28.0921	66.539		6.65559	14.898		5.99009	4.846		43.6177	37.759		63.9481	31.437		40.1801	22.496		63.4604
			38.6434	60.285		78.1428	14.919		6.17657	12.085		102.679	8.049		98.8042	3.164		20.1177	69.646		81.8193	9.868		23.9073	28.754			30.1375	53.634		34.7786	64.253		19.8969	87.776		11.8834	67.104		67.9522	15.591		65.0408	9.918		58.3205	96.237		71.2448
			55.5833	59.904		83.8945	10.913		16.8397	277.188		4.54779	7.98		25.7086	31.996		23.1696	38.078		91.5425	9.312		35.4155	11.932			67.7686	6.397		56.2483	30.173		40.1585	231.537		32.9289	41.471		80.6661	30.492		72.9301	18.306		61.817	18.533		84.2972
			58.1783	25.712		90.0449	4.39		19.4907	74.391		26.1981	40.655		30.4213	88.719		38.3427	28.835		96.2226	5.461		36.2622	15.048			81.1643	15.638		57.3852	59.791		40.884	202.079		54.0688	33.55		89.0985	3.645		74.817	8.379		75.3875	127.523		94.6463
			85.7191	3.969		101.623	2.959		28.3724	53.836		29.0449	51.306		31.2803	110.569		62.0344	47.782		11.7389	288.9		40.0513	18.335			84.0455	5.341		66.9009	11.046		55.4621	138.021		57.5833	22.958		91.8036	8.531		85.961	12.537		91.2768	10.791		95.6195
			88.1066	33.04		2.8345	12.854		38.0152	221.856		58.5542	29.753		38.4219	21.607		83.3444	31.096		31.1707	41.018		51.8526	136.149			94.1597	8.372		79.2104	22.952		95.9452	9.194		57.3601	223.888		98.4918	5.459		88.891	21.71		95.0455	2.643		8.86946
			98.4365	10.396		14.5105	115.925		43.4779	304.3		59.7016	43.549		64.9551	36.764		83.7523	19.559		64.9953	22.688		62.2885	15.302			95.8963	14.309		98.9569	1.667		22.5763	172.215		69.0344	5.775		15.0105	131.732		91.1544	9.565		101.144	4.486		37.9359
			98.0594	3.225		16.0781	117.951		48.4417	151.882		62.824	39.843		66.4755	20.656		87.324	10.918		68.0542	13.439		73.391	27.461			95.2541	7.995		98.8654	21.968		33.6544	65.774		79.6434	6.692		20.1439	72.765		100.64	23.125		15.2861	15.051		47.0146
			101.659	5.633		16.1404	18.09		51.6463	37.272		85.1987	33.535		77.7162	55.107		16.3077	23.867		70.3182	14.813		75.1195	13.015			9.98252	71.851		13.1177	7.723		58.3456	33.034		88.3462	8.515		28.6439	55.409		7.63403	59.472		22.2121	16.163		64.4883
			4.91841	19.315		27.965	26.22		60.7075	42.081		89.5256	8.915		81.986	20.188		32.4557	66.037		72.3077	6.274		78.2203	7.271			17.729	20.197		69.0816	19.216		57.6253	80.489		33.4038	124.949		37.4744	206.631		25.5455	18.514		28.8671	38.8		77.9907
			8.82634	9.848		33.986	36.373		66.12	86.875		92.905	13.85		93.7797	6.521		80.3491	19.772		80.6655	6.237		86.0583	12.408			20.7249	87.44		72.0979	28.404		68.331	41.298		39.7547	138.263		38.7797	26.115		26.3059	222.016		34.9021	177.071		26.623
			10.8176	7.928		49.2925	62.579		69.7255	7.606		96.919	16.417		96.8293	3.667		90.1987	10.311		84.5746	8.068		99.4889	6.492			33.0146	66.828		78.0618	6.086		83.9073	49.021		49.8916	34.583		73.289	14.358		42.6731	30.646		35.4295	11.412		50.4755
			12.9108	29.116		51.9691	15.522		73.0408	87.031		99.2348	8.091		24.4732	49.333		91.5892	19.696		96.4744	8.821		7.03147	10.236			33.1987	24.637		86.4994	15.832		86.493	59.686		66.3159	84.436		84.3485	6.783		47.8392	41.806		48.8368	44.589		65.2558
			16.4231	18.408		57.5047	105.968		82.8036	4.741		3.91725	179.195		31.8735	65.937		58.5175	12.387		13.3019	29.386		27.5769	57.525			60.567	6.012		92.546	14.865		22.3397	50.268		82.7844	28.285		98.0997	5.553		67.6503	5.775		52.3963	22.737		69.2086
			25.1544	52.83		64.1614	60.198		95.4143	3.987		5.73427	76.26		44.0321	22.826		63.4983	39.328		22.9918	84.426		22.8654	44.725			74.0542	6.462		9.831	9.626		26.3432	143.146		91.0973	23.834		97.6334	8.181		72.5618	18.254		57.7086	117.183		79.6375
			49.1451	81.791		78.7861	7.787		99.5221	8.422		18.5664	88.238		78.3776	43.3		62.5437	16.746		38.0717	114.73		26.134	145.97			91.4155	12.26		14.8479	28.802		33.6859	63.844		96.9924	13.523		16.127	100.751		89.3869	5.354		73.3497	6.427		14.0752
			68.6521	8.364		78.8118	10.916		103.031	3.539		26.3054	60.624		77.2751	42.148		75.3596	5.122		39.1212	5.868		29.3234	18.597			8.42016	94.024		11.5321	11.86		41.0344	193.724		8.42016	31.561		17.6212	79.345		94.4091	6.543		75.2086	2.43		23.6241
			83.7552	14.124		87.2139	13.563		18.9103	28.301		52.6608	55.049		85.0536	15.282		18.9336	36.987		40.8858	43.962		29.2185	86.447			44.3677	23.096		17.9604	192.526		40.9242	16.843		15.0932	73.381		19.4831	45.198		11.5962	70.57		98.5198	6.599		26.1498
			84.655	32.169		94.9767	13.869		33.3019	54.573		65.8619	75.247		29.127	40.263		35.7529	82.086		52.9994	14.74		38.3957	67.958			50.2413	81.987		15.2296	98.741		68.5286	18.44		38.3421	82.984		45.2535	23.166		33.4738	36.278		7.0303	11.304		30.4038
			85.7477	25.088		95.8077	2.58		37.0932	76.926		84.5041	29.568		51.6614	42.529		35.8986	155.475		60.785	18.752		44.1585	94.97			54.2261	40.455		50.5484	25.148		87.9633	13.842		44.2797	13.35		62.6439	32.802		59.6742	50.853		22.4312	54.252		45.2214
			87.5437	5.994		100.45	3.033		38.4033	13.836		44.5006	77.062		62.1072	61.159		49.961	78.389		60.095	7.332		47.9545	24.266			61.2022	44.451		53.8561	12.129		95.1812	15.498		75.1795	26.713		73.0216	23.962		55.3974	50.68		30.8526	50.427		50.8555
			87.4318	9.507		3.43124	9.665		46.0915	31.713		55.1008	199.74		99.4376	3.231		51.4132	23.275		69.2005	11.816		64.4843	13.671			72.4913	6.139		54.7086	37.637		36.7739	81.754		75.729	19.007		75.6364	63.595		56.7547	13.983		41.7576	23.179		87.2319
			5.34091	9.914		19.8135	29.062		49.9126	226.14		60.3024	26.594		18.3339	12.807		52.3083	121.313		70.1573	5.9		82.338	9.97			75.2844	16.285		77.2593	13.26		50.6125	9.932		82.2389	21.046		90.7483	7.097		71.141	11.673		60.7867	20.037		90.3683
			13.4936	64.403		27.1026	43.772		50.6224	121.107		72.2605	24.606		35.3811	49.995		70.6113	111.308		75.0315	6.056		86.2494	5.748			74.5903	4.85		84.0344	6.527		52.8164	59.447		93.2273	16.967		9.9866	63.403		70.711	10.465		78.7599	68.193		93.3403
			15.0763	86.189		24.2558	24.698		59.4289	137.59		78.7162	9.735		52.6037	24.071		28.5839	118.889		84.3211	5.33		92.7786	10.668			76.7022	4.696		82.8584	10.5		80.5029	22.311		92.5472	3.519		30.9073	156.629		73.9755	26.992		78.4359	12.679		35.4604
			29.9202	113.345		23.4068	85.114		80.6608	6.347		81.4843	6.058		58.8094	98.741		39.4598	53.601		84.3601	4.817		94.2319	10.746			82.7383	6.26		83.5903	18.24		80.9767	46.968		18.778	19.226		50.6737	82.895		76.8234	24.488		86.5029	22.202		48.6364
			45.5769	140.705		26.9161	42.894		80.6999	25.695		90.2547	12.302		88.1422	26.159		38.1031	28.108		87.373	8.046		26.4038	25.797			87.8368	17.537		85.5536	11.815		83.5676	26.727		19.4202	7.35		59.3811	52.911		74.8613	21.847		91.708	5.034		53.7022
			57.8164	66.716		40.1649	124.78		79.6667	38.591		95.4942	8.447		92.4913	10.348		55.9376	37.104		96.9499	11.123		34.7488	28.491			87.9015	5.664		11.3275	52.377		93.3846	43.657		20.0117	81.686		70.2984	6.638		79.7168	6.337		95.1183	6.625		70.5752
			63.4312	35.91		38.1789	72.315		81.5023	6.219		9.24242	104.643		99.2721	19.32		59.5425	46.437		91.3432	9.462		27.3963	31.716			96.257	5.467		21.6492	29.153		101.667	11.201		47.648	99.325		68.7535	10.154		92.345	7.689		95.2628	12.1		96.2477
			102.676	11.785		45.2185	53.664		89.3607	2.894		24.5	176.226		98.0874	13.797		63.9505	81.298		93.9744	7.446		41.831	31.602			95.5093	6.125		24.1387	27.181		19.8549	54.55		71.9108	121.692		84.669	9.06		97.3805	7.975		16.1876	18.261		19.9202
			22.655	14.32		44.4645	64.467		98.8689	5.064		24.257	215.792		18.8712	14.717		68.7302	33.588		93.9662	4.409		43.3986	31.007			12.4423	52.498		39.1801	255.233		22.9679	155.674		74.9709	7.547		96.4918	20.066		22.4755	66.51		33.7995	204.315		23.7453
			24.5286	161.975		49.3601	40.351		101.863	2.854		36.3479	21.317		38.6008	41.802		80.3834	15.961		17.0554	39.985		57.9726	31.034			54.5548	13.813		47.3695	169.194		54.3811	66.628		86.2203	69.689		100.819	7.706		31.7045	49.352		42.4499	35.731		33.6672
			23.2692	143.312		48.6416	15.623		10.4073	21.717		55.8508	23.805		72.9318	34.037		83.8561	14.481		25.2995	37.497		76.4936	13.83			64.4528	18.942		49.4668	55.961		72.1422	30.245		93.8193	19.209		19.0641	25.449		33.8129	37.008		51.8164	16.126		49.8864
			24.2873	24.677		66.8834	8.573		15.8065	40.663		87.4948	6.797		86.4312	27.604		94.546	7.661		26.1428	228.83		95.0379	4.468			70.7931	18.118		93.4936	4.742		90.2675	93.861		54.0029	5.399		32.2844	133.157		64.4178	16.22		61.859	7.442		50.553
			34.1824	21.966		73.0559	21.675		21.5414	21.239		90.1993	2.591		89.8648	10.367		95.6334	4.786		34.042	57.563		9.15967	23.599			82.5484	8.182		96.5087	5.797		91.6684	10.419		55.3497	102.514		61.1585	129.557		79.2407	4.846		66.1707	16.626		72.2832
			38.1766	84.82		87.0431	3.787		25.1824	42.364		20.0455	105.138		93.8298	4.271		77.722	18.268		52.8631	22.98		28.8765	48.421			89.0758	12.179		98.1952	4.984		97.1777	10.728		58.8001	68.019		90.5181	8.905		87.8427	15.676		72.3048	22.622		84.3351
			37.6195	91.257		92.6754	2.965		28.3712	17.7		41.1923	78.358		42.3322	81.997		89.9003	12.283		66.2028	16.652		33.4802	226.64			94.5822	3.615		19.9301	112.698		26.0152	24.491		66.588	7.201		89.4103	5.684		90.162	6.109		88.028	10.941		16.2943
			44.838	116.888		19.2442	169.294		52.0047	259.989		57.1212	39.823		61.8712	14.166		7.76166	11.512		66.5577	10.949		54.0297	17.521			95.3945	5.507		20.2395	50.138		49.5449	175.145		73.1888	10.749		10.2436	126.336		94.2716	19.73		91.8491	16.899		26.8223
			59.6375	91.574		31.5064	26.152		65.0647	147.635		61.8124	19.606		67.9458	68.44		17.2226	7.874		66.8531	10.002		66.1014	21.398			10.7139	26.631		41.0647	43.333		60.1224	117.242		74.3887	33.907		14.2179	90.874		20.0758	157.028		19.6416	21.614		65.6882
			72.0973	35.788		36.1463	23.411		72.3432	23.878		9.60897	21.727		74.6305	69.192		18.7494	29.987		72.4825	6.549		60.4604	38.806			18.3269	27.998		57.8834	59.158		71.9814	54.535		97.8666	15.085		17.5157	25.105		32.9779	39.91		28.2267	61.87		100.932
			78.9575	13.509		38.3998	38.8		73.1591	8.221		12.6976	15.144		16.1725	10.947		28.5326	32.977		9.70862	30.889		85.3642	2.821			30.8094	232.786		57.553	52.632		72.5583	98.121		102.997	3.075		31.0857	64.643		41.4802	20.738		45.5938	38.659		29.0857
			91.7768	5.543		41.5769	42.481		76.7698	50.556		23.2086	21.183		38.4411	41.133		33.9138	81.236		30.3578	13.094		96.5798	10.618			31.169	113.845		67.6952	20.247		77.7028	19.795		8.45105	15.265		44.4907	14.728		41.3415	53.744		57.2587	66.696		34.0122
			94.9668	6.877		54.9557	30.481		78.4848	22.248		36.729	87.209		60.2121	19.831		38.12	66.729		51.2931	18.759		98.8118	20.048			42.5443	27.282		69.979	46.711		81.7185	19.963		25.1101	52.224		91.2762	7.123		46.3718	17.38		61.447	54.183		75.8899
			12.6847	20.62		62.1393	68.477		82.6422	20.398		62.2343	87.648		91.9685	3.582		42.3939	56.753		57.803	35.475		40.1177	11.053			78.866	17.836		72.8776	7.415		87.9889	8.847		26.5565	55.416		29.4843	157.68		67.3357	35.248		101.878	7.822		88.1428
			13.514	25.461		74.2523	13.965		88.1008	8.063		82.7517	21.071		22.8392	44.686		100.213	6.176		58.2284	4.76		57.9277	16.526			82.539	8.623		82.1772	37.903		33.5093	48.902		59.0711	10.634		30.9825	35.372		87.4907	5.628		102.767	8.174		15.8281
			16.1072	29.002		74.0717	37.24		88.3432	13.326		81.1906	7.227		47.8246	64.251		10.049	11.232		58.4423	9.813		95.0367	10.652			102.344	3.785		87.8054	11.291		41.2343	33.423		70.2716	32.875		44.5472	42.863		89.81	38.231		4.17832	44.678		38.1154
			30.6643	96.728		76.6375	5.26		89.6748	9.902		102.166	2.924		54.4907	71.704		40.44	225.066		73.7296	13.767		28.4662	24.513			101.71	2.906		100.402	9.766		43.2675	248.234		71.3421	28.922		57.5647	31.254		47.9033	41.336		14.2488	78.697		60.838
			31.3561	61.439		79.1241	20.942		91.6655	9.964		47.3386	123.978		70.3456	26.784		68.1579	28.713		77.6031	3.694		53.042	30.239			5.7972	78.431		11.0659	33.874		45.4277	215.365		80.542	5.185		61.1638	23.724		55.7745	19.286		48.7267	16.118		63.3001
			64.1684	19.106		78.9831	70.266		97.8013	2.24		51.3374	79.36		65.8042	72.234		69.7302	34.875		78.3193	6.876		66.1387	48.867			45.5355	56.86		10.3048	23.923		84.3427	22.418		95.0495	4.743		64.0216	15.695		59.2331	20.797		70.1614	25.794		68.5787
			70.8141	10.155		77.6078	4.508		102.688	6.645		85.472	23.14		75.0466	176.605		89.8508	15.255		81.8904	6.12		97.9732	2.838			53.3275	30.41		15.9499	15.204		44.567	275.772		95.528	4.638		68.7896	29.574		79.6824	22.805		94.9213	8.76		83.0233
			72.3666	23.371		84.4814	4.818		10.6422	11.139		10.127	114.396		76.2657	37.526		52.3193	116.01		78.5186	6.671		101.528	2.722			54.0251	20.037		24.7704	116.797		47.9138	30.22		10.4266	24.671		84.1463	17.557		10.1859	148.071		21.9936	28.389		96.5152
			71.127	10.84		93.3304	7.015		12.8048	10.165		35.5099	46.599		90.2587	9.414		54.3875	50.617		85.3193	10.626		4.25932	10.718			92.5892	14.285		29.0845	21.807		71.8788	10.22		52.9901	24.305		93.6381	16.624		12.7162	146.852		69.662	18.843		101.955
			82.8246	8.863		92.8438	2.248		19.2885	122.026		43.6853	129.325		89.9755	24.349		57.3427	38.142		94.9808	8.05		14.0012	26.849			93.1206	3.452		29.6754	75		97.8228	14.11		21.3561	65.932		14.3945	269.473		14.0664	78.729		69.2517	15.984		24.8549
			88.6725	16.096		8.6049	36.788		28.9196	26.63		47.5664	40.233		94.5997	35.578		79.4452	18.366		36.1387	78.083		16.8712	13.723			16.3345	138.476		35.8339	133.044		101.235	3.561		22.3456	129.731		32.1416	224.81		13.1084	61.932		70.5962	22.437		38.8753
			87.109	22.94		23.4977	136.93		30.0134	32.728		53.3129	89.468		96.1078	36.32		93.0962	17.117		69.3887	3.5		19.7127	45.22			16.6935	29.958		38.0239	35.312		25.2517	89.852		36.877	64.895		43.4435	33.27		22.1812	383.678		15.5804	24.83		43.4068
			92.9172	2.188		24.257	25.14		36.2057	68.139		56.4347	15.727		97.5647	63.738		96.0344	9.586		75.7663	15.703		23.1999	36.504			21.338	54.295		39.1655	84.765		45.0758	79.623		39.6713	46.622		55.433	14.642		32.6515	52.353		55.3351	16.8		53.1253
			95.5186	7.801		49.5711	49.547		57.4242	42.024		78.0828	22.46		31.1381	50.794		26.0431	107.477		75.2156	2.579		38.9959	46.477			27.9755	68.246		50.0315	65.273		69.2005	96.437		41.1935	45.435		64.9248	14.769		41.6614	57.633		66.5728	22.611		69.0297
			101.213	10.818		56.7797	119.854		70.757	31.561		92.4837	12.535		44.053	82.454		28.197	101.989		78.1964	12.33		41.2861	30.753			69.2617	9.216		66.3928	26.598		22.877	46.816		43.4114	54.28		69.6259	7.246		41.1678	22.136		73.4493	44.322		88.8205
			31.1247	35.777		66.0822	44.928		73.4726	19.864		98.8578	4.414		54.8526	148.879		48.4446	36.855		91.9161	10.395		75.9551	7.609			77.7582	7.039		59.5361	160.156		36.0478	42.263		60.5	39.974		74.4283	18.994		45.5892	37.292		82.0169	20.142		91.7197
			41.8083	22.54		61.5828	19.905		76.2424	30.238		10.1783	54.71		66.6387	45.113		69.5874	29.77		93.0892	5.7		77.2191	18.205			85.352	10.901		58.1999	114.745		68.2547	48.934		70.4237	10.036		84.2051	11.664		54.3671	40.458		81.4971	6.849		93.3805
			45.1136	82.187		63.8969	87.095		84.4044	15.72		71.1381	52.007		76.6777	31.618		44.2185	58.522		98.5991	5.077		81.433	10.394			11.926	48.962		64.8193	15.967		84.6958	54.648		84.7786	8.538		94.0309	8.577		80.9178	22.015		85.3834	9.13		5.20105
			63.2407	26.988		66.8869	16.019		84.1999	48.297		71.9231	10.1		87.0734	31.367		57.799	19.945		20.8234	61.199		94.8176	8.631			39.2558	53.713		77.9044	19.333		94.3281	14.895		88.8969	15.794		97.9726	7.673		87.6457	16.954		84.8217	34.969		37.648
			57.4295	36.214		72.4983	27.269		89.3939	9.049		19.6422	32.24		90.0355	11.56		85.3293	9.035		29.4184	61.357		12.0181	16.331			40.7838	12.322		91.7104	24.174		23.9196	110.548		90.7774	10.245		101.826	7.421		95.6643	13.254		86.6783	13.346		59.6189
			70.1369	23.218		84.6923	5.397		98.2582	12.005		51.3258	189.4		22.0822	10.305		27.38	64.327		41.7855	50.153		10.6154	142.913			43.9289	71.59		96.8561	10.285		58.2372	77.535		25.7115	31.634		20.2855	29.198		98.4621	7.238		13.4126	23.04		65.7343
			94.7686	3.891		92.6422	8.746		13.8135	17.435		62.919	28.139		58.9289	101.297		28.3759	43.18		41.9883	14.685		21.6707	68.022			52.7389	32.786		98.3759	4.53		58.623	107.044		29.1317	138.947		36.1713	87.466		97.8118	21.16		18.2972	21.652		25.2319
			4.6317	9.798		94.9015	4.2		34.7943	105.555		72.8508	13.741		66.2686	80.037		95.3846	9.843		62.7325	12.604		28.8566	18.296			76.8782	2.869		13.9406	12.526		68.609	199.79		61.7343	27.245		46.2861	22.17		9.30361	72.138		20.1667	17.094		28.9598
			21.1655	46.868		94.4487	8.137		36.8065	141.055		81.2197	19.704		98.9883	6.531		20.243	11.959		77.0897	7.772		34.7477	91.641			84.5524	12.601		18.3199	76.906		88.31	4.73		57.7809	55.326		46.8421	53.723		11.6941	47.022		34.3636	63.474		36.7867
			27.3869	109.827		6.88811	55.591		45.215	59.726		90.5373	19.83		10.0734	13.193		31.1591	23.704		80.7925	3.64		43.2943	45.549			6.15326	95.647		24.229	27.602		89.2657	11.485		61.7523	36.401		66.2273	19.753		57.2599	24.593		47.4749	41.745		37.7972
			46.7209	174.725		5.34324	19.552		64.5326	16.296		94.7576	5.043		29.8263	14.368		31.6527	31.023		89.4219	3.396		43.6439	56.576			23.6428	17.889		27.3467	20.047		9.91841	14.355		91.4854	6.763		77.5897	10.286		73.8444	8.853		70.9662	7.023		55.0874
			62.8019	24.444		19.4324	49.503		83.7745	5.81		99.9353	7.895		41.8159	82.199		51.9656	78.425		98.9784	7.946		57.0559	20.716			37.7092	46.426		33.8112	29.44		28.2214	164.986		100.821	5.427		78.6434	7.2		96.042	23.904		74.6946	102.953		78.4901
			71.0128	69.18		22.2337	55.625		85.5286	8.996		21.5035	89.464		47.8922	57.129		59.4207	27.935		102.261	4.883		70.5111	21.512			52.8269	17.223		50.0705	128.607		28.3642	41.498		101.681	19.855		14.5641	34.084		101.873	5.171		8.8817	12.083		83.9417
			10.4254	12.761		36.8176	27.553		88.6247	13.9		29.8858	192.445		65.9545	130.278		73.1189	89.142		11.9336	79.872		85.553	21.83			54.1999	28.362		65.8228	20.708		48.6527	65.488		7.3683	30.835		23.5425	106.772		20.5659	50.268		12.6917	38.188		99.384
			23.9586	17.835		37.3765	26.809		96.8456	4.74		60.2331	61.637		74.5548	49.282		24.0017	107.677		22.5676	253.391		88.7372	11.304			53.3124	28.683		68.345	22.33		61.6352	36.745		18.0524	34.169		25.3386	113.745		21.3403	99.232		32.2733	63.746		14.8747
			32.352	47.035		48.5565	120.624		96.2786	22.071		65.2745	20.119		84.2966	31.381		28.8893	78.366		35.2139	41.226		92.1218	2.478			69.94	10.635		97.2098	10.869		63.7034	89.502		21.9225	28.374		40.6946	99.559		25.7774	111.536		39.243	104.025		57.8205
			41.7168	122.128		52.542	30.029		99.19	10.01		72.4411	11.508		101.548	18.687		35.4458	372.296		43.6125	56.224		96.8427	8.538			72.278	12.724		32.1783	151.073		98.5466	16.403		35.0892	80.185		51.3211	31.523		42.6055	75.03		42.7453	25.141		64.5944
			51.1002	61.296		63.9983	41.502		19.8374	80.285		81.56	8.585		6.48543	15.612		57.5641	61.127		70.1294	12.467		13.9371	21.117			89.7372	12.707		47.2214	83.582		53.9645	177.619		61.8584	133.186		73.1568	9.558		58.7104	11.773		54.4376	16.481		51.567
			58.0612	17.676		66.9895	13.087		25.683	72.634		83.5833	12.743		41.6678	192.919		75.9172	37.344		81.7465	6.978		41.3182	13.02			91.9289	3.208		64.4207	11.349		68.9575	88.636		83.229	20.931		82.7022	9.124		58.0274	9.867		57.2174	240.04		66.5466
			76.9878	9.522		80.9108	5.4		51.0192	47.143		17.2628	51.249		45.9155	103.328		7.01632	6.156		83.3899	2.416		54.9749	37.332			100.24	3.904		75.2244	38.173		83.8077	15.808		87.4132	38.534		11.7459	125.45		64.3444	23.61		82.6119	12.776		72.3531
			82.0973	23.142		83.3648	14.43		53.296	106.384		30.278	89.313		52.6515	29.407		84.2873	14.8		85.2582	5.663		60.9948	15.935			100.951	3.621		90.8269	6.271		88.8374	31.213		92.3811	2.692		36.3683	36.037		68.1096	11.563		41.9103	19.851		73.6672
			94.4056	2.739		86.5408	4.356		62.8584	62.258		34.817	22.754		92.9155	22.137		83.6317	26.764		88.4924	3.088		63.3788	19.853			57.5542	10.776		6.48427	86.131		92.5781	13.915		18.6265	28.166		52.2075	29.894		69.3397	19.538		44.1428	20.6		84.7407
			99.3409	11.135		92.7045	12.612		73.5192	9.667		62.546	66.514		83.2168	13.782		96.8211	14.077		95.3759	2.936		91.4551	5.051			61.5408	28.195		7.92366	13.581		78.6917	51.013		79.4143	33.916		58.3392	13.118		75.338	4.552		45.6311	21.103		98.6772
			7.24767	13.94		93.3497	3.576		91.4452	3.616		76.1241	36.656		85.384	18.747		98.3304	4.582		95.0373	2.793		94.8403	6.429			67.1323	6.404		15.4225	37.093		87.63	6.467		98.3462	7.484		64.919	10.069		84.2372	5.758		72.2051	29.863		30.4318
			12.8205	71.282		98.2028	2.71		24.6725	162.848		88.2855	28.549		87.8491	8.764		8.68415	9.382		99.3281	5.244		11.63	10.573			40.0466	17.18		48.3724	65.099		37.4738	154.814		18.0624	31.975		78.3613	14.577		91.458	4.406		87.4132	89.832		60.905
			21.3794	49.906		98.6445	8.945		25.0618	60.24		88.2191	9.195		104.576	2.972		13.4837	18.339		101.969	4.682		17.8928	39.934			81.4592	1.909		50.0495	35.209		87.1568	85.961		32.2657	34.328		89.4814	7.774		102.025	7.593		28.1136	36.759		70.9085
			31.9242	122.035		103.075	2.69		39.0117	186.204		5.26224	61.098		33.7255	97.93		20.1987	5.711		35.4382	217.394		30.3974	41.509			94.0216	5.856		77.1311	17.467		101.439	19.208		38.1684	140.833		88.9924	7.201		11.1346	95.104		35.1713	14.235		82.595
			52.8648	22.389		102.344	4.257		39.19	96.978		21.2378	46.471		40.1148	46.25		38.1649	211.732		43.2174	37.943		28.4231	21.932			10.1061	323.044		83.2465	12.119		29.8683	15.478		87.2337	21.62		8.59207	48.367		68.7582	10.274		49.1672	159.484		91.1754
			60.8817	108.936		14.1131	68.282		65.8945	41.101		88.6177	3.341		71.4773	27.273		67.5554	42.564		60.0705	19.852		39.3415	46.407			9.60956	84.566		91.4126	9.86		49.2809	61.102		40.4819	78.727		9.50699	215.722		86.1678	16.156		56.5239	10.141		91.1241
			67.264	15		26.3164	313.949		71.8147	31.662		96.9266	10.165		80.6119	13.574		74.4441	36.122		76.1847	5.666		81.4621	10.291			39.2879	46.684		94.5466	14.004		79.12	20.555		54.215	89.724		10.7786	72.562		23.0542	65.768		4.45338	8.354		100.332
			76.0664	55.485		31.0845	28.911		83.5833	10.977		11.9814	161.808		63.5991	60.028		87.6841	5.485		95.9143	7.65		79.8077	16.984			47.8858	27.713		12.5682	145.804		100.295	9.814		76.229	18.27		16.7908	129.165		47.1742	41.669		16.6836	21.415		17.9312
			88.0536	5.066		34.4079	145.233		11.7861	21.075		43.162	25.188		60.8951	152.07		11.162	16.914		102.308	3.652		98.4662	9.65			63.8444	6.184		11.2535	15.678		102.455	5.634		101.352	5.372		28.7343	83.902		63.1026	3.448		29.5892	48.319		43.1702
			97.0851	7.953		40.9924	30.91		18.451	36.67		59.4918	21.738		78.5478	31.6		30.7249	33.76		9.06818	74.227		97.3228	7.711			77.8497	7.222		22.4697	62.14		37.8211	28.553		100.601	11.741		33.6037	16.734		63.6189	22.964		67.6311	9.637		65.8654
			98.0414	5.122		59.5915	71.98		45.4749	58.679		9.56002	67.676		82.9907	15.745		36.6888	156.933		15.4714	134.899		6.56061	12.121			88.4936	12.453		31.3328	140.457		40.2669	248.681		6.3345	19.242		66.8223	27.209		94.6894	5.204		70.1847	14.017		71.8497
			15.722	17.878		70.465	36.532		52.0443	57.086		64.0431	33.832		99.0385	18.615		39.6008	113.974		16.8508	45.401		27.4487	34.911			91.2803	4.834		35.4633	28.315		19.0449	55.149		33.926	30.516		73.6655	6.896		36.9633	41.331		94.7121	15.654		83.2279
			15.3456	16.539		89.0012	5.494		54.6894	63.354		74.7855	38.905		101.34	5.732		45.0641	61.8		24.1579	21.298		62.6993	34.503			3.26865	21.903		58.7704	15.168		26.3485	18.825		48.6247	21.434		85.1305	4.829		47.7978	58.099		94.796	11.679		83.7663
			18.8992	41.898		104.268	7.694		60.4732	11.921		23.8269	29.53		19.6544	9.819		96.2721	9.368		28.1031	57.669		67.0286	38.978			25.514	157.968		80.8106	19.721		28.8782	107.839		64.3071	72.751		85.4312	16.933		76.0927	10.708		90.4073	34.268		8.29021
			38.2028	38.91		21.9336	49.101		95.3584	4.182		53.4295	23.547		46.9557	28.206		97.0705	12.066		35.6649	24.829		82.3875	8.36			24.243	16.834		16.8497	139.471		65.7418	13.929		65.6696	17.003		6.92657	247.008		87.8794	10.318		8.31469	28.168		14.3648
			62.0659	25.232		17.9837	52.388		102.511	35.549		99.6037	14.117		70.3747	51.973		77.2774	65.718		42.6125	33.352		86.6218	7.024			74.6568	16.078		51.3788	54.011		74.0414	25.21		76.771	38.542		27.4814	19.278		91.877	12.775		20.2354	15.425		16.8613
			79.6189	10.097		26.8019	96.055		10.2698	16.243		102.435	12.998		81.7413	72.955		41.8864	20.535		49.5251	23.747		5.80711	16.208			95.4551	6.767		59.5192	55.99		96.5414	12.839		86.391	18.058		54.9312	12.598		21.838	133.915		58.2879	39.639		27.676
			79.4406	1.953		41.0402	118.143		23.3666	46.712		36.0629	349.517		99.6439	10.179		52.1981	81.132		52.5134	74.491		11.2249	18.354			15.7995	52.841		78.8176	18.455		41.3963	101.375		85.824	7.166		91.4726	23.745		31.9015	128.307		59.5315	19.58		51.8584
			91.9371	14.83		57.2366	7.736		33.0612	68.182		54.0315	22.498		99.9283	8.763		56.852	30.358		54.6387	44.907		17.5816	45.155			13.3974	13.68		13.1276	21.832		53.4481	14.891		18.0653	30.861		94.0466	3.548		33.2378	46.248		71.6585	23.941		81.1841
			98.0076	11.854		75.6585	13.277		35.4674	54.666		54.602	59.035		33.3986	131.112		61.3269	237.261		69.5524	25.1		38.6941	18.93			17.3759	100.998		32.7949	213.105		56.345	60.545		27.5903	58.936		102.949	6.173		84.9872	14.075		78.5758	15.112		5.58625
			5.1859	70.409		82.5006	12.055		42.7861	33.722		63.7244	30.392		56.3934	11.133		71.0956	48.328		70.8578	6.927		85.9848	13.793			41.7086	17.011		45.3712	64.727		84.8922	19.144		41.8963	41.592		18.2593	14.154		90.75	26.717		84.5932	6.249		59.1638
			16.9376	37.554		88.5921	7.742		45.5431	93.937		67.0997	28.281		58.8333	35.471		71.7995	92.596		76.3316	6.756		86.9126	10.306			62.6818	24.702		60.6702	47.922		39.289	431.205		52.9988	96.998		25.9551	26.102		100.321	15.269		100.203	17.443		5.93531
			20.7203	12.269		94.0682	2.211		59.5915	15.927		85.271	20.302		72.8928	27.458		83.6614	12.93		81.257	3.862		7.50117	15.271			65.9714	10.415		94.8636	14.492		59.2855	427.492		65.5758	4.755		32.271	16.657		102.868	17.23		30.1439	33.109		18.7296
			25.6037	22.729		24.7774	68.075		76.7249	9.424		99.6393	21.837		97.9784	32.514		56.0186	33.821		85.3893	3.605		17.6754	32.826			95.6364	4.949		92.8479	13.245		96.7075	17.926		70.127	12.856		34.8823	68.5		6.07867	152		59.7815	24.289		32.7407
			40.2541	19.454		34.1387	14.164		81.0746	24.318		14.9161	123.111		26.5017	19.161		79.7564	54.837		88.1538	4.692		42.8543	104.056			98.3543	2.143		91.5816	9.086		46.6002	206.918		88.4452	21.466		46.6626	31.78		24.1614	68.461		62.1783	39.438		92.5425
			44.8077	82.722		36.9365	173.555		87.8019	36.425		51.8998	26.377		55.5629	82.354		21.7541	69.368		90.616	5.321		69.5938	17.177			99.5111	18.568		37.486	51.1		51.9231	68.555		17.6235	21.863		58.6101	46.296		43.2815	12.29		39.961	47.248		48.5624
			59.9714	14.489		37.6049	76.462		98.8549	4.276		92.6469	3.702		90.616	76.59		23.9621	19.944		95.9038	10.246		100.727	4.62			17.2378	106.309		41.8578	16.092		88.9761	23.119		49.743	14.387		63.9318	10.244		46.3654	30.234		83.4983	14.92		62.007
			62.5361	39.985		43.0763	150.425		99.6818	3.238		43.0664	29.119		15.1031	13.697		65.6294	22.841		99.1917	3.267		36.5577	21.904			32.0361	34.802		45.3666	168.989		94.4388	8.657		56.0501	91.893		63.926	19.872		49.1061	10.678		12.7162	46.616		68.9691
			69.9837	26.179		55.7127	164.716		23.9662	75.503		63.6387	70.619		40.1381	134.521		86.7681	17.859		13.4062	57.735		47.9376	43.473			45.2745	18.368		47.472	19.481		18.4272	26.426		74.06	42.755		88.4184	16.771		60.9499	172.66		16.7541	23.855		27.9627
			83.1334	6.782		66.6987	22.896		28.264	96.733		82.1923	14.896		43.9848	21.414		94.8753	12.519		33.0047	119.911		54.9761	24.897			60.7634	12.768		48.838	71.294		67.63	34.611		91.7955	35.49		93.1294	4.142		61.0128	12.396		58.898	69.621		35.9003
			16.4038	22.686		69.2774	58.03		30.7314	167.25		85.299	22.114		47.5245	39.729		24.8846	11.623		35.3951	91.197		56.8986	46.512			65.127	9.011		46.9009	34.972		82.0297	27.575		95.4505	12.925		102.881	10.572		73.1876	23.479		77.7092	60.2		39.7016
			35.3456	129.294		78.2733	30.898		41.0804	103.511		93.9516	51.203		31.6562	40.911		28.3537	13.086		55.9516	21.18		61.3858	18.2			66.8939	8.958		62.5128	47.949		83.271	119.41		98.1597	18.985		41.6224	125.178		77.0332	15.605		87.1183	60.599		58.623
			41.8019	78.75		91.5472	5.099		43.0006	102.041		27.0693	39.961		66.6836	79.976		31.5087	39.43		62.9044	11.899		13.539	19.192			76.7436	3.987		85.2599	37.206		35.2838	343.16		101.509	23.632		52.6189	25.748		20.0315	37.61		100.447	3.733		76.9779
			46.8427	43.782		91.845	20.304		59.9289	36.667		54.8782	13.205		80.3362	62.469		35.789	22.345		75.1742	15.303		48.5192	67.596			91.3899	6.577		94.028	7.991		63.1917	182.603		47.7873	100.426		50.296	28.049		26.0186	34.018		7.99534	10.707		13.5064
			60.609	64.498		100.085	4.194		61.1404	29.105		87.6568	22.725		89.2821	27.014		62.9108	53.197		85.0251	2.917		56.9773	23.314			28.5577	64.39		96.6364	4.972		67.7314	29.994		72.6713	69.782		91.648	8.285		33.5268	38.185		17.3625	15.309		43.0087
			88.7517	10.866		29.3036	123.772		70.2366	9.66		37.7721	74.82		28.021	38.408		84.9371	29.595		87.9126	8.814		57.324	8.077			38.0921	45.144		15.1346	38.059		79.7436	12.178		82.1678	38.625		41.9341	22.528		41.06	85.554		24.1037	22.854		53.0868
			89.5495	11.127		31.7931	21.693		74.972	52.949		69.9353	22.507		51.5845	81.449		90.803	6.486		99.0274	3.341		74.9627	10.278			39.1876	44.466		21.0851	16.491		92.1206	52.066		9.66841	56.319		54.109	17.025		50.1702	72.67		33.7016	63.206		71.7867
			38.2605	153.845		42.3607	18.678		80.0728	15.814		83.574	15.615		54.0594	69.837		94.3246	12.654		99.5099	8.091		79.4854	15.218			72.0629	15.275		23.2413	71.973		17.0105	17.861		42.6177	16.566		69.7978	21.562		89.4254	6.868		46.3223	30.904		79.7436
			51.5962	59.351		51.9231	98.391		77.5734	45.065		88.373	6.329		71.6976	50.036		68.0927	35.994		101.478	1.736		81.1841	9.321			87.1632	7.196		68.9149	55.906		42.9709	24.08		52.3333	67.253		77.757	5.443		100.721	8.979		41.9913	143.792		84.708
			77.8153	23.401		74.634	29.958		81.9347	8		23.6125	72.87		77.7634	38.026		41.4225	46.382		6.70338	34.991		91.5775	4.642			15.0635	19.093		82.5874	8.427		50.5058	59.839		57.3683	20.739		21.6043	26.4		10.5717	110.912		50.2139	25.624		91.292
			92.6533	13.699		79.1643	4.976		89.2296	6.15		42.7838	52.77		84.8671	26.003		51.9254	67.79		7.84557	64.746		98.4662	6.218			47.9633	19.396		28.2034	58.122		80.0449	53.521		63.8042	5.181		31.0082	111.882		13.0035	335.011		82.6597	26.724		16.4126
			11.7809	45.706		19.3555	28.695		96.8083	7.003		38.6795	35.351		86.0828	34.787		85.7558	18.771		45.965	57.174		19.1923	49.672			54.9621	11.162		37.6154	173.927		29.3339	58.158		67.743	110.638		31.8631	34.127		22.2372	40.542		19.0099	21.33		26.5478
			28.7156	38.885		21.4814	31.246		102.733	8.802		73.102	56.506		90.9324	36.909		89.0903	11.061		49.5554	16.384		41.8415	13.88			79.3566	4.632		69.1964	5.821		39.2325	300.932		86.8007	6.65		60.1282	10.494		52.6317	25.149		60.0874	139.639		89.3986
			31.9388	51.591		35.5379	70.996		101.016	8.99		16.9522	53.095		91.2075	33.542		33.1043	241.91		90.683	4.702		70.1941	13.522			84.8846	10.549		71.5221	15.308		90.5769	22.564		8.96678	57.377		62.8794	10.648		89.1171	14.881		62.6731	42.651		28.5099
			76.5134	115.911		44.9143	41.994		22.9901	34.985		43.6748	249.726		97.1323	23.379		46.9685	70.056		91.6352	6.336		69.4487	17.141			86.2861	9.87		82.701	17.312		29.4248	20.948		30.9545	36.175		75.9132	4.81		12.4907	148.818		73.5437	35.686		96.3939
			84.5676	17.108		60.8258	73.578		27.3141	51.528		77.5478	18.039		40.1218	21.979		55.5583	50.326		102.409	2.483		72.9056	10.226			93.4248	1.793		72.2815	21.003		44.6556	74.665		40.8019	92.517		83.6101	8.04		30.662	77.195		100.27	10.518		101.884
			94.5064	5.25		8.18007	20.102		31.7692	164.033		51.3601	57.607		55.711	27.933		72.8252	30.575		25.1871	74.804		16.7838	19.492			28.2104	34.554		89.4569	16.245		47.3065	27.863		70.1404	33.767		95.3427	10.36		41.7308	33.604		7.75058	19.781		17.2902
			28.5012	138.315		13.8048	25.232		54.8059	62.246		55.2558	75.545		76.5746	11.891		77.9202	21.332		30.3083	40.204		93.9324	6.59			36.3957	10.552		18.9277	14.907		54.8607	69.545		74.5932	7.83		7.41841	105.485		60.8153	27.053		44.5128	22.8		62.9318
			48.2063	54.635		13.6166	22.402		86.3875	5.563		83.4353	10.772		62.3042	27.498		15.7675	11.792		40.2174	38.445		16.155	13.331			100.61	9.73		40.6742	36.837		57.8467	24.026		85.8549	8.314		11.9615	185.695		67.7418	18.827		84.067	22.407		62.88
			51.3345	61.866		27.9237	216.224		90.9714	16.468		95.3345	6.399		66.1906	124.33		45.3811	77.699		47.5117	22.964		38.1206	20.279			24.5076	25.608		54.1107	52.88		87.4085	27.245		91.5087	16.302		42.8223	18.762		89.1824	25.128		34.8147	88.436		63.7587
			57.074	121.842		44.567	58.243		92.7966	5.333		16.6538	67.153		94.5402	25.31		69.8071	38.157		57.1469	28.931		83.7675	13.991			58.7517	5.582		79.3013	8.088		97.5268	18.22		20.9878	50.741		41.8491	66.759		25.0693	70.001		71.6061	18.963		28.6352
			71.6352	21.13		54.0851	42.1		90.7343	8.35		29.9108	36.41		98.6981	17.459		85.9027	11.131		58.655	17.401		91.5892	5.514			101.755	4.146		7.21853	30.587		61.6393	75.509		90.2395	4.541		58.0921	21.267		58.933	6.156		76.9744	27.451		38.1731
			6.91841	18.442		66.9091	30.061		91.898	6.436		92.1323	6.66		33.6626	60.026		99.8549	5.119		62.2617	4.589		93.1037	8.975			49.0897	4.5		74.6043	19.383		76.2984	55.448		37.0029	31.747		70.9726	6.031		61.0455	2.908		99.0519	13.55		53.1608
			9.3648	33.204		77.3531	20.004		14.5029	19.453		96.2547	11.863		38.6218	115.926		26.1224	45.682		72.4184	6.934		95.5711	8.884			67.257	5.65		97.4627	13.109		96.7156	6.15		71.081	134.654		31.1492	90.357		74.3065	4.451		105.233	6.74		80.7529
			13.8834	30.575		95.3526	8.55		33.1958	80.144		18.3922	26.982		46.2261	28.357		32.8182	20.663		71.2949	8.106		19.4225	12.404			72.1125	7.436		14.6265	70.607		32.4668	73.57		99.1282	56.459		42.1882	33.164		76.1247	22.655		12.1696	16.456		10.1754
			32.7209	74.133		95.2547	23.347		53.3689	105.054		21.3059	84.453		50.035	87.774		45.9971	40.492		95.6416	1.963		36.366	20.161			72.9021	15.718		27.162	264.536		102.037	7.97		8.8007	40.343		79.9895	25.923		76.7185	10.811		19.8316	31.464		57.3316
			41.9056	21.745		101.553	15.942		67.9382	26.81		28.9796	492.288		69.3922	56.464		57.4505	135.473		25.1031	34.533		57.6002	14.008			72.5111	2.333		49.553	116.561		102.568	9.006		11.0554	10.667		77.5186	8.545		89.6498	8.3		31.8211	84.153		95.0583
			42.1288	38.761		5.87704	98.77		76.7057	15.004		45.4341	16.104		96.6585	8.887		64.6498	23.549		60.6084	10.472		62.1445	34.191			76.8934	6.867		85.3007	9.127		68.3689	103.914		34.0134	192.742		92.6119	11.948		11.9598	57.723		39.5862	38.767		16.4038
			69.4161	15.772		21.7879	156.429		91.6171	6.788		59.6672	16.85		78.838	46.543		86.8945	17.14		63.2506	14.409		93.8817	6.978			79.9942	16.566		94.7407	9.094		69.4936	364.395		85.0822	9.914		103.949	4.091		46.7517	37.275		48.6148	85.593		43.1836
			70.7104	15.331		22.5612	65.163		95.4761	8.73		66.5047	23.948		16.845	14.855		21.1865	72.545		70.4295	8.592		13.1428	21.248			86.3456	2.934		101.104	8.618		96.6871	11.404		99.9866	31.368		14.4674	885.28		102.724	11.709		53.5524	10.088		96.7098
			68.701	13.935		46.3141	42.744		97.2483	5.118		67.3747	34.781		46.539	15.679		103.772	12.146		85.19	8.406		22.0909	45.31			102.574	2.911		12.2768	27.689		31.7051	20.599		100.945	3.854		18.3269	36.241		4.30478	47.025		92.0944	10.818		7.03671
			72.3397	13.745		53.1212	21.931		104.216	3.968		79.9108	8.782		74.7931	31.923		31.4493	230.912		90.0781	2.807		43.4732	26.173			15.94	101.203		18.7483	15.014		62.6014	70.145		81.1801	5.305		40.4242	56.626		17.4988	34.742		37.4953	224.729		27.3869
			95.0152	6.258		65.574	51.869		18.5629	46.692		32.6638	130.598		76.9557	32.329		38.7051	181.529		89.458	5.693		73.5361	10.167			17.7121	31.686		27.8223	23.008		92.3211	39.35		12.609	9.791		51.0484	31.877		27.0425	37.735		69.4318	125.832		71.8188
			102.936	4.02		84.5216	7.449		53.5338	87.253		47.6812	31.107		82.5291	10.08		62.8077	19.698		95.0857	3.644		83.7168	22.385			30.0297	223.22		33.7908	40.914		65.933	29.889		24.1871	24.403		67.8071	10.886		57.5699	25.599		74.5641	45.113		80.8945
			24.1031	28.33		88.7535	4.854		66.1859	26.975		90.595	13.056		48.3829	26.201		85.9289	16.468		99.0297	7.114		99.1177	3.616			44.7838	21.477		40.9091	119.989		83.7302	8.723		27.8706	24.07		77.4825	15.129		70.0099	13.413		96.0507	3.719		91.0495
			39.1492	141.381		102.016	1.567		85.9499	32.946		14.2232	16.257		81.9429	70.655		31.5559	39.834		103.07	1.947		29.1748	38.828			95.7721	6.805		5.51923	27.261		30.4073	22.182		63.8753	71.744		15.028	188.682		89.9254	7.965		101.648	3.647		99.2506
			69.2389	28.293		17.8217	59.227		9.74184	57.654		53.1772	118.759		83.5862	12.94		60.285	117.159		4.10023	31.851		35.4103	46.028			46.3374	12.014		19.7838	92.813		34.6754	41.519		74.3485	22.607		26.7121	24.432		93.5822	12.386		20.8811	26.101		42.5653
			18.2174	43.513		36.8013	63.765		25.6923	35.431		59.4062	3.294		88.0624	118.826		74.419	10.615		27.873	55.571		32.9691	50.501			82.0012	10.279		21.9277	29.19		66.2564	33.006		81.5052	15.51		32.8438	43.287		101.525	3.76		21.3945	35.19		31.5379
			21.0321	215.466		49.1672	74.529		33.3939	14.652		76.9639	9.851		33.7541	67.915		92.4714	21.044		29.6737	29.807		47.6713	45.282			89.296	3.713		26.1521	114.583		86.9895	27.089		22.63	79.811		48.6719	114.195		4.52156	324.025		49.8776	35.628		75.2139
			56.9423	35.375		54.3969	46.951		49.8823	73.561		85.0612	7.324		59.8887	55.234		92.5408	24.183		45.9003	63.503		73.7809	14.786			6.44347	67.929		33.8293	71.974		17.5414	91.063		45.2063	48.447		63.8094	79.928		24.0985	53.748		57.2593	84.869		23.3362
			63.5612	58.916		78.7203	13.418		80.5291	70.482		100.297	8.439		90.6871	41.673		19.0256	21.354		66.1894	12.019		83.933	5.663			29.2791	80.752		52.9493	97.855		21.4481	26.584		51.8199	68.723		68.7483	24.055		26.0175	61.682		68.6993	8.155		52.7354
			88.1772	13.176		80.7471	17.128		17.8188	15.44		87.6795	15.499		58.0466	108.31		91.2179	6.93		87.2488	6.873		6.45513	17.722			45.0659	6.924		56.5128	24.228		37.4627	255.523		55.9085	40.873		92.4814	9.848		59.271	32.024		99.1795	15.851		57.1445
			87.2582	4.714		97.7692	4.896		39.6002	49.601		39.8631	190.171		72.87	24.579		33.9452	51.283		7.15734	19.341		27.609	88.826			58.0355	8.945		72.067	4.725		46.8928	58.733		55.0653	18.304		28.4429	112.94		62.5635	6.581		8.79837	25.663		91.2751
			19.5618	14.568		8.62762	9.887		76.5175	25.433		71.6742	32.201		87.6078	63.645		51.4709	30.352		14.5437	42.157		62.7378	22.257			62.4376	7.257		93.0723	7.288		55.2442	65.51		67.9971	7.195		56.2552	16.523		69.6585	10.082		63.2442	118.795		41.2308
			29.0624	20.926		10.3712	18.431		85.2273	21.483		77.5676	17.614		61.655	32.208		74.0641	52.564		18.5571	52.104		78.9202	6.53			67.299	4.913		101.554	5.557		76.1142	21.342		76.1906	35.069		103.312	5.56		7.57925	142.352		97.8293	11.029		70.5897
			44.6486	40.205		17.1265	50.6		94.7121	13.974		80.7617	13.862		67.3059	61.353		19.2442	10.256		29.9242	90.698		11.5688	38.148			96.0635	15.573		27.7943	27.584		80.9685	158.635		85.0117	81.856		50.3887	13.732		7.88112	64.164		32.2383	20.483		72.3788
			60.824	51.566		40.1544	200.637		35.176	15.275		85.8427	11.509		78.0641	61.109					41.542	71.323		32.9668	45.243			98.9435	6.053		37.5373	32.883		26.0023	20.437		85.4429	65.84		61.7325	11.569		22.4143	94.776		83.5769	126.82		85.5431
			65.2832	34.781		81.7634	17.461		43.1935	33.269		19.127	123.581		99.5082	8.807					51.2284	11.602		39.9499	34.75			53.6725	22.206		46.8666	30.631		36.4033	18.863		89.3607	6.588		22.7797	86.612		36.9563	450.961		84.7867	7.988		97.6929
			83.7465	8.388		84.5676	5.701		44.5513	109.403		21.8159	12.423		103.613	10.211					56.3042	10.968		58.9767	16.56			64.6859	7.168		74.0769	35.691		84.067	19.015		56.75	76.11		30.7669	124.111		52.2815	33.906		100.129	2.692
			97.7937	10.121		24.7197	28.436		43.8625	31.976		47.5157	87.109		27.4872	8.119					78.5676	3.034		84.4353	7.159			91.2529	5.414		79.0857	25.126		38.9394	99.998		74.662	22.826		35.2681	129.078		49.8252	19.009		23.5478	16.908
			99.2908	2.604		35.6632	35.218		62.9318	19.5		64.4767	51.392		37.3735	29.39					79.2471	9.472		101.795	7.893			11.6212	62.796		83.4347	7.545		49.8566	44.027		97.5262	19.633		42.0938	58.328		78.1923	19.143		29.0315	86.938
			10.0478	15.44		57.8438	22.276		67.6503	38.457		67.0047	25.716		95.7681	34.167					78.4959	8.9		61.046	11.664			25.3566	83.363		42.634	23.136		50.6276	163.26		101.567	10.852		6.56702	21.751		84.2815	13.873		36.5787	61.896
			13.6125	63.951		60.299	20.07		69.7139	14.416		6.89918	24.589		100.617	4.89					95.3485	4.394		99.8625	9.4			33.1917	11.224		71.0437	21.722		72.2925	132.28		38.3467	32.666		20.067	217.649		90.7605	20.676		53.8706	71.031
			42.8141	79.117		61.6031	17.689		72.3083	19.229		11.5111	21.61								11.8531	68.184		19.8986	15.402			46.2558	25.426		72.8473	10.834		42.3666	20.335		43.8753	29.815		32.5693	29.819		98.2768	7.292		11.2016	15.7
			54.9569	62.822		66.5268	44.892		86.0099	6.454		23.7471	123.227								17.1772	46.952		27.0425	115.841			49.7261	6.702		85.0274	15.234		53.8858	34.44		67.8834	265.388		84.9318	3.639		53.655	222.65		63.62	23.757
			68.5023	27.354		78.7145	35.675		94.9172	6.295		31.4645	381.612								42.5892	27.696		73.5693	14.296			75.7139	3.783		88.0076	23.328		64.7115	62.572		14.6055	14.635		90.2745	10.579		101.864	5.047		83.0472	11.086
			91.0775	10.181		88.676	19.193		31.9668	23.69		99.8351	9.115								68.8718	7.714		88.5023	3.644			76.6976	5.368		39.2681	28.573		73.3794	21.242		64.4027	9.402		3.88287	79.287		13.5862	125.218		7.63986	9.93
			93.8304	10.98		98.0536	6.287		41.1131	55.566		50.1008	34.438								32.7646	124.029		97.6107	5.455			6.84149	164.273		49.0355	29.676		83.7663	6.743		101.104	148.518		17.56	53.858		38.109	32.702		64.6119	75.437
			4.99592	259.353		57.4883	58.573		54.257	28.478		61.3205	49.858								46.8642	76.628		98.1043	2.042			21.9149	19.788		54.1031	35.563		37.1171	31.461		82.3601	26.618		25.8805	48.282		65.3071	7.095		80.4172	16.588
			10.736	73.208		54.7803	65.382		59.8205	40.523		54.3077	97.096								59.4662	18.763		8.6486	16.532			28.7966	20.161		55.9988	140.372		52.0845	10.525		89.0087	17.442		65.0967	13.489		73.6061	5.7		91.1218	20.076
			24.6311	18.385		81.7057	7.085		68.1923	45.083		68.5239	44.997								59.1305	15.34		28.0746	45.892			70.1369	10.853		65.5274	60.881		59.8432	25.585		93.2028	5.462		75.6037	82.819		81.264	18.762		92.8823	55.088
			36.9231	140.186		88.4983	6.049		74.6107	11.859		86.6061	23.116								81.7955	4.254		72.947	17.009			42.2162	25.551		72.5524	5.775		68.0437	8.008		14.8153	9.948		84.4254	5.058		19.4545	35.562		27.9056	46.035
			39.8024	44.699		93.0775	7.989		81.6742	77.584		14.4155	204.338								83.3706	4.18		72.3275	7.018			76.3636	9.996		92.9977	6.364		88.6585	7.431		28.6131	53		91.7931	10.289		38.2232	72.409		27.1183	27.926
			50.028	176.936		30.4371	72.793		88.4429	8.243		15.521	60.582								86.9668	2.647		83.8683	10.96			93.0997	8.868		102.492	10.746		94.5443	18.427		36.3683	47.572		66.264	5.005		53.3957	11.29		50.4749	100
			81.2861	25.372		34.8572	132.982		93.5326	11.436		17.8228	11.177								94.0286	3.732		13.1597	160.823			99.3607	13.906		14.7465	64.488		99.3998	35.688		64.5	55.986		91.6096	12.785		68.581	94.667		57.2914	24.591
			11.5979	221.804		71.8829	16.202		97.028	2		51.299	47.571								95.345	3.44		54.6492	36.801			43.9266	11.036		24.1352	56.097		35.6043	18.4		64.9132	24.154		95.5775	18.02		87.0711	10.649		103.971	3.17
			45.8281	34.006		9.71795	18.218		102.863	2.492		77.87	24.451								12.9091	49.712		92.0152	14.923			70.7564	16.009		88.4685	12.375		68.7885	26.284		78.5921	6.045		97.0204	4.748		90.5758	10.333		17.5041	36.907
			55.3246	54.299		13.8304	20.007		15.9825	43.412		89.0571	19.04								25.6841	18.087		90.3928	5.822			78.7418	6.775		98.56	7.593		83.6451	3.962		26.7214	31.057		20.7005	264.959		39.961	75.819		30.4726	24.33
			76.0967	12.714		18.405	45.062		25.3974	130.367		2.35664	9.588								29.8805	47.244		93.9324	9.818			82.4213	10.418		8.02972	11.162		90.9371	43.723		41.8112	22.097		22.5571	22.34		102.412	16.801		67.9563	52.327
			35.5017	31.892		16.4545	102.052		28.7558	23.743		42.5006	98.482								37.5763	21.293		18.5874	18.429			27.2115	16.692		43.1031	44.48		94.6935	7.429		44.4237	52.784		33.0676	179.958		19.5693	53.237		101.861	10.595
			37.8438	81.262		23.7045	152.328		44.5385	126.3											48.7214	23.483		22.3467	13.833			55.4237	7.537		49.7558	92.641		48.4301	30.638		50.859	57.858		39.2943	97.669		27.0105	42.102		41.1882	87.144
			55.7279	16.183		27.9575	35.694		46.1305	16.853											67.5822	6.914		30.9592	127.296			97.7255	8.312		99.4971	15.765					75.6066	8.397		58.5851	181.665		34.6859	119.521		56.6469	34.324
			61.5326	25.283		27.5833	77.888		58.9674	25.812											66.9423	7.801		39.6311	19.339			9.13054	19.46		9.79254	49.656					10.9639	85.151		77.5198	3		35.3805	33.151		76.7797	26.725
			74.2232	15.946		39.3065	33.257		29.5192	36.143											70.1527	5.458		45.5332	29.354			18.2308	73.164		29.9983	102.755					51.9033	112.015		87.5944	5.312		64.6387	15.693		77.3135	80.474
			99.7348	4.833		73.4155	5.301		39.9388	239.094											81.1713	7.092		50.2319	66.14			62.1981	5.62		57.5361	24.47					78.2686	18.155		7.47378	57.117		70.3409	13.206		35.1562	49.734
			101.474	5.363		93.9178	5.415		54.7494	83.693											93.2436	8.004		53.0728	16.695			23.8648	65.546		66.3677	80.863					78.6416	29.033		11.0396	180.003		81.8059	2.534		56.7319	99.431
			17.905	31.473		46.6503	194.312		58.3881	84.672											100.753	3.324		97.102	3.837			56.1527	11.699		69.0274	21.976					63.8409	35.724		30.0332	143.59		93.2465	5.935		90.3834	13.321
			29.338	13.253		58.0052	50.44		72.6981	32.208											10.676	216.265		24.176	70.477			62.7448	11.517		72.4633	20.837					62.8042	25.427		53.1906	173.528		24.4662	97.988		44.5676	26.073
			63.9452	17.459		66.5758	20.559		82.0892	9.844											43.8089	51.294		24.8934	78.701			91.6515	9.157		21.8625	23.682					101.484	6.567		51.338	105.117		30.3753	106.126		89.2069	16.517
			69.6142	24.323		79.028	14.02		21.1125	24											48.7424	6.936		56.3328	12.25			16.2214	25.768		75.947	15.087					31.2984	234.53		56.6369	26.722		94.4936	14.66		54.3223	41.553
			82.0577	7.415		81.9831	12.656		34.2203	26.098											49.588	15.1		88.9108	6			30.4283	23.43		16.4592	28.901					33.6381	19.629		79.1503	9.777		94.5012	3.557		74.4744	9.933
			91.176	2.758		86.7325	12.423		65.771	60.901											64.9021	8.735		9.20804	114.412			42.845	46.224		31.3677	21.67					45.5519	137.933		14.3706	210.547		3.53963	37.547		98.8077	13.949
			93.8823	4.534		100.396	12.037		75.877	18.432											76.63	22.535		14.5536	52.255			67.127	6.167		61.2191	123.3					53.5664	18.973		76.0192	21.411		5.37354	100.875		48.1387	25.137
			19.9038	91.318		53.4365	22.178		82.4318	36.072											81.5851	2.176		42.7436	31.162			10.0017	33.48		83.2745	14.931					85.4452	42.52		97.5962	4.574		54.0874	11.085		68.1649	33.463
			25.3695	221.397		63.1871	46.429		92.8939	10.712											32.4639	43.204		59.8374	27.224			23.9767	9.486		34.8427	27.484					40.6061	35.508		12.5163	18.39		94.2401	2.194		72.3992	102.825
			44.9819	80.964		65.4575	12.286		92.1317	4.457											43.9441	58.989		61.3811	30.734			71.0769	25.485		46.2523	37.426					53.898	59.894		53.4802	43.646		9.6014	316.554		93.8561	19.177
			51.5804	34.24		72.3118	13.663		100.179	16.571											51.5693	14.448		68.4918	7.149			92.2506	10.639		59.7284	26.644					64.2966	13.365		29.4703	110.976		27.873	36.213		32.5962	39.761
			56.3036	73.632		82.3776	7.735		8.04079	21.163											69.1906	17.166		85.5775	9.831			39.5344	109.356		93.5402	8.535					67.8491	26.362					60.7459	32.327		68.6911	18.886
			69.1125	22.399		98.9971	3.436		16.2733	8.281											81.229	4.954		33.9272	19.373			44.9569	9.352		63.4143	58.33					86.7523	8.4					75.9889	5.022		92.9516	14.598
			79.2494	34.049		16.3129	34.731		29.3951	453.248											93.042	3.962		73.7331	18.595			52.0315	8.319		87.5728	15.777					27.366	28.848					35.5973	50.38		98.1265	5.928
			97.2558	6.202		33.3479	179.699		61.4213	76.237											100.33	3.35		37.2663	24.154			73.8223	3.17		94.0915	11.831					42.8333	37.914					49.7949	32.052		35.0659	17.72
			28.7343	108.918		38.7698	34.145		75.4691	18.574											20.4528	104.508		82.7716	4.87			93.028	9.605		14.0688	29.025					49.7686	69.637					53.951	7.125		80.0111	14.571
			29.6707	219.44		43.824	40.405		82.148	5.135											53.6527	15.103		99.1346	4.818			57.7477	3.143		21.222	5.688					18.2267	16.383					65.5798	26.652		79.7873	7.207
			31.7593	44.127		48.7168	97.089		82.7611	8.753											66.8427	6.616		15.1882	32.77			84.4406	9.488		42.8217	212.65					74.4435	8.441					70.3718	26.684		50.9452	44.593
			63.4674	26.4		59.0355	47.217		25.9592	95.377											73.6678	12.664		38.0379	80.879			83.8887	3.581		67.9516	24.956					78.5892	15.477					71.1358	13.249		63.7914	52.303
			98.4411	3.952		101.318	6.278		58.3607	65.262											88.8945	3.543		52.6603	23.973			25.6311	90.038		85.373	42.257					86.4563	13.795					92.905	6.145
			11.9569	37.116		6.96853	21.194		62.3508	40.136											91.7308	11.831		54.4953	21.278			34.2337	18.331		24.4266	31.06					95.2669	17.913					15.676	168.391
			14.2209	24.024		32.2873	322.253		92.3112	3.775											6.26573	54.663		56.8572	34.766			56.6894	13.448		30.1434	28.821					15.25	88.364					17.9481	343.015
			45.7762	52.667		70.1463	24.917		96.2704	6.912											16.2657	19.242		70.1952	7.03			70.8642	10.492		54.4965	53.366					60.3013	14.64					43.8252	11.137
			73.5903	15.629		76.3887	14.812		9.95163	80.175											32.7768	27.494		78.035	18.464			82.9942	11.176		75.1206	16.017					13.1818	11.34					64.204	20.302
			86.5472	8.126		99.4336	6.797		21.7791	84.824											38.6632	41.516		100.564	2.1			81.1265	5.496		78.6434	28.294											97.3706	33.811
			102.083	5.469		42.7249	37.289		47.3188	409.234											69.6276	39.28		27.1725	61.212			4.2127	24.143		101.753	10.675											42.1422	71.308
			14.0763	34.506		51.1072	27.808		50.4901	127.692											78.6981	5.506		67.81	12.868			11.9679	43.506		18.4103	16.728											45.7523	35.599
			44.838	94.933		78.1719	17.54		81.2436	13.41											85.8071	4.851		71.6288	7.736			59.6626	8.429		30.3193	95.541											51.1311	16.949
			94.1667	5.414		79.5915	7.129		89.3065	10.867											7.54895	17.178		82.4738	5.993			74.3561	4.693		40.9499	58.718											72.493	7.337
			27.0361	48.061		22.3846	140.909		96.7296	14.033											18.919	125.143		94.9132	6.142			96.4411	3.583		53.2634	50.552											30.7075	57.219
			56.0594	30.032		25.4808	30.892		30.1358	46.346											37.2698	22.216		99.5635	5.303						38.9207	54.185											72.1241	7.996
			57.9907	59.716		26.4918	44.223		65.0787	68.305											55.8607	16.581		6.55594	10.403						42.7681	31.798											80.6428	19.245
			78.8089	10.97		48.6923	62.278		66.3648	31.1											26.9458	93.467		19.2855	69.972						66.6696	187.701											81.7232	7.91
			87.0355	3.961		12.6422	21.778		80.9277	12.426											28.7716	28.93		29.9674	34.11						71.4417	50.575											80.5944	5.95
			90.7663	13.522		23.1241	23.788		99.8631	8.851											52.2174	11.906		63.7459	24.367						86.6171	10.796											95.5927	20.929
			21.993	13.135		79.5769	13.654		7.76224	7.643											90.6841	5.747		90.4924	9.921						91.289	15.137											34.5676	38.703
			42.7407	31.638		92.7156	16.159		44.3601	16.75											41.4761	41.016		18.5524	46.651						12.049	14.936											11.4073	58.828
			20.2488	67.762		100.286	9.611		79.9563	24.178											58.8368	23.616		37.8823	19.843						63.5606	29.369											51.2675	34.396
			21.5262	41.405		40.1136	87.951		92.1871	12.843											84.9307	2.806		50.5932	16.705						97.3887	10.131											82.0932	25.207
			44.2348	15.907		66.5303	37.016		33.6672	64.156											93.6317	2.625		57.4289	56.413						50.7232	19.158											9.65035	108.471
			57.0064	40.667		85.6958	12.125		77.7686	24.324											94.2063	4.157		72.9971	9.885						34.0892	149											58.9662	18.848
			63.4289	52.21		19.0495	18.711		103.432	5.326											103.895	2.766		36.5431	34.458						40.2174	53.095											92.8782	7.966
			81.3712	21.967		31.0979	232.833		22.5857	126.221											10.2343	30.562		80.0041	5.101						41.3683	13.622											20.8467	35.237
			43.4411	119.614		37.2791	74.045		47.4878	12.191											22.1731	31.102		90.2704	9.648						47.3939	26.121											21.6492	733.917
			67.5076	11.562		55.6498	97.02		61.2179	31.981											34.5833	40.649		7.71911	46.93						58.0635	95.652											59.3106	40.165
			98.6078	8.438		55.1445	42.028		60.0833	25.103											45.8362	29.511		45.3467	32.848						74.3945	154.379											63.9825	12.455
			102.787	8.941		69.8094	17.13		64.7832	14.076											57.6638	67.418		57.9784	13.821						85.6993	16.583											66.2791	6.741
			4.65851	47.002		87.6416	9.567		76.5181	7.921											62.2401	7.543		31.6847	83.589						24.116	12.877											83.8864	9.286
			9.78555	41.465		17.1177	208.202		24.1241	190.994											62.8823	12.648		94.4563	5.542						72.542	25.932											102.08	18.145
			35.8234	28.782		25.6066	28.983		31.2179	218.33											70.5746	7.911		101.821	3.736						77.3631	23.428											69.5594	16.295
			60.4161	64.291		46.451	85.055		40.6894	54.917											80.553	8.497		82.4015	6.427						24.4942	31.934											98.0181	24.67
			70.1037	46.605		44.4802	69.107		49.9825	257.316											96.2436	3.088		102.818	1.826						92.6369	11.357											28.8374	53.335
			84.2075	9.217					94.6859	12.26											73.4079	10									19.9277	12.814
			20.2978	35.565					94.6439	29.776											81.049	6.912									51.1608	13.643
			27.3083	137.734					70.8333	12.6											6.86305	54.146									69.8456	8.409
			34.1061	100.621																	23.5262	81.934									94.8811	4.071
			15.6235	22.986																	40.5828	24.556									66.4336	43.298
			28.3159	33.823																	58.8834	12.308
			86.9359	11.493																	69.8695	12.302
			48.1317	33.702																	97.7325	8.699
			72.1684	13.771																	31.2133	111.479
			90.0233	7.378																	41.7279	15.196
			8.69114	97.983																	82.4324	3.613
			14.8042	25.577																	86.9237	4.744
			28.2051	218.488																	9.01457	81.737
			45.2978	41.577																	39.7657	100.269
			46.5624	75.104																	52.3036	30.312
			54.62	99.032																	94.3607	5.15
			73.1259	13.463																	99.3159	4.914
			79.2541	7.305																	15.8409	44.1
			88.5466	9.856
			13.4062	176.417
			64.2949	26.671
			7.15676	153.754
			19.0571	34.782
			29.1282	27
			39.486	40.295
			81.3572	5.63
			31.9213	125.599
			41.623	53.854
			81.3456	9.661
			101.551	6.864
			6.06818	15.383
			26.4883	170.299
			57.7966	31.077
			97.4784	5.931
			59.6999	45.73
			69.1941	8.851
			87.1492	6.779
			8.99126	321.677
			20.1684	137.552
			97.9476	3.012
			22.0513	34.101
			40.2483	121.058
			51.5146	26.601
			17.7564	134.722
[truncated: 33 more columns]

## Sheet: Figure4c
Distance from the margin(µm)		CTRL1	CTRL2	CTRL3	CTRL4	CTRL5	CTRL6	CTRL7	CTRL8		MZsmad4a1	MZsmad4a 2	MZsmad4a3	MZsmad4a4	MZsmad4a5	MZsmad4a 6	MZsmad4a7	MZsmad4a 8		CTRL SB1	CTRL SB2	CTRL SB3	CTRL SB4	CTRLSB5	CTRL SB6	CTRL SB7	CTRL SB8		MZsmad4a SB1	MZsmad4a SB2	MZsmad4a SB3	MZsmad4a SB4	MZsmad4a SB5	MZsmad4a SB6	MZsmad4a SB7	MZsmad4a SB8
2.34907		71.2453	40.1897	33.6534	58.255	41.8013	5.53166	46.7939	34.778		73.9636	40.7302	17.9392	60.374	96.5718	82.8342	22.8309	56.6322		4.94056	7.80132	4.0169	5.16685	4.69858	4.29255	4.25524	5.28664		3.56866	3.53471	3.38979	4.87275	3.7525	6.9101	7.45665	3.55284
2.41077		71.084	40.6618	33.8053	58.4162	41.606	5.90871	47.139	34.9998		74.1561	40.8768	18.3094	60.333	97.1998	83.0764	23.0608	56.7972		4.93877	7.78146	4.02645	5.17641	4.69342	4.28862	4.25246	5.28543		3.5681	3.54472	3.39971	4.86706	3.7626	6.89136	7.43534	3.56124
2.47248		70.9234	41.134	33.9571	58.5774	41.4108	6.28575	47.484	35.2177		74.3485	41.0243	18.6487	60.2919	97.8278	83.3186	23.2907	56.9621		4.93698	7.76159	4.03599	5.18598	4.68827	4.28468	4.24951	5.28422		3.56755	3.55473	3.40964	4.86136	3.7727	6.87263	7.41403	3.56963
2.53418		70.7628	41.6062	34.109	58.7387	41.2156	6.66279	47.8291	35.4057		74.541	41.1718	18.988	60.2509	98.4558	83.5607	23.5205	57.127		4.93519	7.74173	4.04554	5.19555	4.68311	4.28074	4.24655	5.28301		3.567	3.56473	3.41956	4.85567	3.7828	6.85389	7.39272	3.57796
2.59589		70.6022	42.0784	34.2609	58.8999	41.0203	7.03984	48.1742	35.5938		74.7334	41.3202	19.3272	60.2098	99.0505	83.8029	23.7504	57.292		4.9334	7.72187	4.05509	5.2051	4.67796	4.2768	4.2436	5.28181		3.56644	3.57474	3.42948	4.84998	3.7927	6.83515	7.37141	3.58601
2.65759		70.4416	42.5506	34.4128	59.0612	40.8251	7.41688	48.5193	35.7819		74.9259	41.4742	19.6665	60.1688	99.6251	84.0451	23.9759	57.4569		4.93161	7.70201	4.06464	5.21449	4.6728	4.27293	4.24065	5.2806		3.56589	3.58475	3.4394	4.84428	3.80148	6.81641	7.35009	3.59406
2.7193		70.2812	43.0228	34.5646	59.2224	40.6298	7.79392	48.8643	35.9699		75.1183	41.6282	20.0058	60.1277	100.2	84.2873	24.1931	57.6218		4.92982	7.68214	4.07419	5.22389	4.66764	4.26909	4.23769	5.27939		3.56534	3.59476	3.44932	4.83859	3.81026	6.79767	7.32878	3.6021
2.781		70.1223	43.495	34.7165	59.3837	40.4346	8.17097	49.2094	36.158		75.3108	41.7821	20.3451	60.0867	100.774	84.5295	24.4103	57.7962		4.92803	7.66228	4.08374	5.23329	4.66249	4.26528	4.23474	5.27819		3.56478	3.60476	3.45925	4.8329	3.81904	6.77894	7.30747	3.61015
2.84271		69.9641	43.9672	34.8684	59.5449	40.2393	8.54801	49.5545	36.3461		75.5032	41.9361	20.6844	60.0456	101.349	84.7717	24.6275	57.9714		4.92624	7.64242	4.09329	5.24269	4.65733	4.26147	4.23179	5.27698		3.56423	3.61477	3.46917	4.82721	3.82782	6.7602	7.28616	3.61819
2.90441		69.8066	44.4394	35.0203	59.7062	40.0441	8.92505	49.8995	36.5341		75.6957	42.0901	21.0237	60.0046	101.923	85.0139	24.8447	58.1524		4.92445	7.62256	4.10284	5.25209	4.65218	4.25796	4.22883	5.27577		3.56367	3.62478	3.47909	4.82151	3.83659	6.74146	7.26485	3.62624
2.96612		69.6491	44.9116	35.1721	59.8674	39.8612	9.30209	50.2446	36.7222		75.8881	42.244	21.363	59.9635	102.498	85.2561	25.0442	58.3334		4.92266	7.60269	4.11239	5.2612	4.64702	4.25462	4.22588	5.27457		3.56312	3.63479	3.48901	4.81582	3.84537	6.72272	7.24354	3.63429
3.02782		69.4916	45.3697	35.324	60.0287	39.6949	9.67914	50.5897	36.9103		76.0806	42.398	21.7023	59.9225	103.012	85.4902	25.2349	58.5144		4.92087	7.58283	4.12194	5.27028	4.64186	4.25127	4.22293	5.27336		3.56257	3.64479	3.49893	4.81013	3.85415	6.70398	7.22222	3.64233
3.08953		69.3354	45.7524	35.4759	60.1899	39.5286	10.0562	50.9233	37.0983		76.2532	42.552	22.0416	59.8814	103.39	85.7225	25.4255	58.7018		4.91908	7.56297	4.13149	5.27936	4.63671	4.24792	4.21997	5.27215		3.56201	3.6548	3.50886	4.80443	3.86293	6.68524	7.20091	3.65038
3.15123		69.18	46.1351	35.6278	60.3512	39.3623	10.4332	51.2547	37.2864		76.423	42.7059	22.3808	59.8563	103.768	85.9548	25.6161	58.8974		4.91728	7.54311	4.14103	5.28844	4.63155	4.24457	4.21702	5.27095		3.56146	3.66481	3.51878	4.79874	3.87171	6.66651	7.18224	3.65843
3.21294		69.0245	46.5178	35.7796	60.5124	39.196	10.8103	51.581	37.4744		76.5928	42.8599	22.7201	59.8313	104.146	86.1871	25.8068	59.0929		4.91549	7.52329	4.15058	5.29752	4.6264	4.24122	4.21407	5.26974		3.56091	3.67481	3.5287	4.79305	3.88048	6.64777	7.16448	3.66647
3.27464		68.8713	46.9006	35.9315	60.6736	39.0297	11.1873	51.9052	37.6625		76.7627	43.0139	23.0594	59.8064	104.523	86.4174	25.9974	59.2884		4.9137	7.50354	4.16013	5.3066	4.62124	4.23788	4.21111	5.26853		3.56035	3.68482	3.53862	4.78823	3.88926	6.62903	7.14672	3.67452
3.33635		68.7209	47.2833	36.0834	60.8349	38.8635	11.5644	52.2295	37.8506		76.9325	43.1678	23.3987	59.7814	104.901	86.6463	26.188	59.484		4.91191	7.4839	4.16968	5.31566	4.61608	4.23453	4.20816	5.26732		3.55976	3.69483	3.54854	4.78349	3.89804	6.61029	7.12897	3.68246
3.39805		68.5705	47.666	36.2604	60.9961	38.6972	11.9414	52.5538	38.0386		77.097	43.3218	23.738	59.7762	105.279	86.8745	26.3787	59.6795		4.91012	7.46426	4.17923	5.32445	4.61093	4.23118	4.20491	5.26612		3.55913	3.70484	3.55846	4.7794	3.90655	6.59155	7.11121	3.69002
3.45976		68.4201	48.0487	36.4634	61.1574	38.5309	12.3184	52.8781	38.2267		77.25	43.4778	24.0773	59.7728	105.656	87.1017	26.5693	59.8751		4.90833	7.44463	4.18878	5.33307	4.60577	4.22783	4.20079	5.26491		3.5585	3.71484	3.56839	4.77531	3.91421	6.57282	7.09345	3.69757
3.52146		68.2697	48.4315	36.6664	61.3186	38.3814	12.6955	53.1974	38.4148		77.403	43.631	24.4166	59.7694	106.034	87.3268	26.76	60.0706		4.90654	7.42499	4.19833	5.34169	4.60061	4.22448	4.19666	5.2637		3.55787	3.72325	3.57831	4.77122	3.92165	6.55408	7.0757	3.70512
3.58317		68.1193	48.8142	36.8694	61.4799	38.2465	13.0725	53.5113	38.6028		77.556	43.7841	24.7559	59.7661	106.412	87.5497	26.9506	60.2661		4.90475	7.40536	4.20788	5.35031	4.59546	4.22114	4.19254	5.2625		3.55723	3.73145	3.58823	4.76712	3.92892	6.53534	7.05794	3.71268
3.64487		67.9689	49.1969	37.0724	61.6411	38.1117	13.4496	53.8232	38.7909		77.709	43.9373	25.0952	59.7627	106.79	87.7726	27.1412	60.4617		4.90296	7.38573	4.21743	5.35893	4.5903	4.21779	4.18842	5.26129		3.5566	3.73965	3.59815	4.76303	3.9362	6.5166	7.04018	3.72023
3.70658		67.8186	49.5796	37.2753	61.8024	37.9769	13.8266	54.1351	38.9789		77.8621	44.0904	25.4344	59.7593	107.167	87.9956	27.3319	60.6572		4.90117	7.3673	4.22682	5.36755	4.58515	4.21444	4.18429	5.26008		3.55597	3.74784	3.60807	4.75894	3.94347	6.49786	7.02242	3.72778
3.76829		67.6682	49.9624	37.4783	61.9636	37.8421	14.2037	54.447	39.167		78.0151	44.2436	25.7737	59.756	107.545	88.2185	27.5225	60.8527		4.89938	7.34891	4.2349	5.37601	4.57999	4.21109	4.18017	5.25888		3.55534	3.75604	3.618	4.75485	3.95017	6.47912	7.00467	3.73534
3.82999		67.5178	50.3451	37.6813	62.1249	37.7073	14.5807	54.7589	39.3551		78.1681	44.3967	26.113	59.7526	107.923	88.4414	27.7131	61.0483		4.89705	7.33052	4.24298	5.38434	4.57483	4.20774	4.17605	5.25767		3.55471	3.76424	3.62792	4.75075	3.95684	6.46039	6.98691	3.74289
3.8917		67.3674	50.7278	37.8843	62.2846	37.5725	14.9577	55.0708	39.5431		78.3211	44.5499	26.4523	59.7493	108.3	88.6644	27.8868	61.2438		4.89468	7.31213	4.25105	5.39218	4.56974	4.2044	4.17193	5.25646		3.55403	3.77244	3.63784	4.74666	3.9635	6.44165	6.96915	3.75045
3.9534		67.217	51.1105	38.0873	62.4205	37.4377	15.3348	55.3768	39.7312		78.4741	44.703	26.7916	59.7459	108.678	88.8873	28.0505	61.4394		4.89231	7.29374	4.25913	5.3996	4.565	4.20105	4.1678	5.25525		3.55335	3.78064	3.64776	4.74257	3.97017	6.42291	6.9514	3.75792
4.01511		67.0678	51.4933	38.2903	62.5565	37.3029	15.7118	55.6793	39.9193		78.6271	44.8562	27.1309	59.7425	109.056	89.1102	28.2001	61.6349		4.88995	7.27535	4.26721	5.40701	4.56027	4.1977	4.16368	5.25405		3.55267	3.78883	3.65768	4.73847	3.97683	6.40417	6.93364	3.76522
4.07681		66.922	51.876	38.4994	62.6924	37.2405	16.0889	55.9819	40.1073		78.7801	45.0093	27.4702	59.7392	109.434	89.3332	28.3497	61.8304		4.88771	7.25696	4.27528	5.41443	4.55567	4.19435	4.15956	5.25284		3.55199	3.79703	3.66761	4.73438	3.98325	6.38543	6.91588	3.77248
4.13852		66.7761	52.2587	38.7336	62.8283	37.1816	16.4659	56.2844	40.2934		78.9331	45.1625	27.8095	59.7358	109.811	89.5561	28.4993	62.0265		4.88553	7.23857	4.28336	5.42184	4.55116	4.191	4.15543	5.25163		3.55131	3.80523	3.67753	4.73084	3.98944	6.36675	6.89813	3.77975
4.20022		66.6312	52.6414	38.9677	62.9643	37.1226	16.843	56.5776	40.4457		79.0821	45.3157	28.1488	59.7324	110.189	89.779	28.6489	62.2272		4.88335	7.22018	4.29144	5.42926	4.54664	4.18766	4.15131	5.25043		3.55063	3.81343	3.68745	4.72755	3.99551	6.3501	6.88037	3.78702
4.26193		66.4872	53.0242	39.2019	63.1002	37.0636	17.22	56.8577	40.598		79.2247	45.4688	28.488	59.7291	110.567	90.002	28.7985	62.4279		4.88118	7.20179	4.29952	5.43667	4.54212	4.18453	4.14692	5.24922		3.54995	3.82163	3.69737	4.72426	4.00145	6.33344	6.86407	3.79428
4.32363		66.3433	53.4069	39.4361	63.2361	37.0047	17.5673	57.1378	40.7503		79.3674	45.622	28.8273	59.7257	110.944	90.2249	28.9481	62.6285		4.879	7.18341	4.30759	5.44409	4.53761	4.18174	4.14249	5.24801		3.54926	3.82983	3.70729	4.72097	4.00721	6.31678	6.8491	3.80144
4.38534		66.1994	53.7896	39.6702	63.3721	36.9457	17.8706	57.418	40.9027		79.5071	45.7751	29.1666	59.7223	111.322	90.4478	29.0977	62.8292		4.87682	7.16502	4.31567	5.45151	4.53309	4.17901	4.13807	5.24681		3.54858	3.83696	3.71722	4.71768	4.01291	6.30013	6.83413	3.80834
4.44704		66.0555	54.1723	39.9044	63.508	36.8867	18.1739	57.6981	41.055		79.6456	45.9283	29.5059	59.719	111.7	90.6708	29.2473	63.0276		4.87464	7.14663	4.32375	5.45892	4.52857	4.17634	4.13363	5.2456		3.5479	3.84375	3.72714	4.71461	4.01861	6.28347	6.81916	3.8152
4.50875		65.9116	54.5551	40.1385	63.6439	36.8278	18.4772	57.9782	41.2073		79.784	46.0814	29.8452	59.7356	112.078	90.8923	29.3969	63.2223		4.87247	7.12824	4.33183	5.46634	4.52406	4.17371	4.12916	5.24439		3.54722	3.85053	3.73706	4.71162	4.02409	6.26681	6.8042	3.82206
4.57045		65.7693	54.9378	40.388	63.7568	36.7688	18.7805	58.2584	41.3596		79.9225	46.2346	30.1845	59.7539	112.455	91.1123	29.5464	63.4171		4.87029	7.10985	4.3399	5.47375	4.51954	4.17134	4.1247	5.24319		3.54654	3.85732	3.74698	4.70886	4.0291	6.25016	6.78923	3.82891
4.63216		65.6296	55.3205	40.6507	63.8692	36.7098	19.0838	58.5385	41.512		80.0605	46.3758	30.4901	59.7723	112.833	91.3323	29.696	63.6118		4.86811	7.09146	4.34798	5.48117	4.51503	4.16929	4.12023	5.24198		3.54586	3.86411	3.7569	4.70614	4.03398	6.2335	6.77426	3.83577
4.69386		65.4899	55.7032	40.9133	63.9816	36.6509	19.3871	58.8186	41.6643		80.1953	46.5141	30.795	59.7906	113.211	91.5522	29.8456	63.8066		4.86594	7.07307	4.35606	5.48858	4.51066	4.16724	4.11577	5.24077		3.54517	3.8709	3.76683	4.70343	4.03887	6.21684	6.75929	3.84263
4.75557		65.3501	56.0859	41.1759	64.094	36.5919	19.6904	59.0987	41.8166		80.3272	46.6524	31.0999	59.8136	113.588	91.7722	29.9952	64.0013		4.86376	7.05468	4.36413	5.496	4.50631	4.16519	4.11131	5.23956		3.54449	3.87768	3.77675	4.70071	4.04376	6.20019	6.74485	3.84948
4.81727		65.2104	56.4687	41.4385	64.2064	36.5329	19.9937	59.3789	41.9689		80.4571	46.7907	31.4048	59.8418	113.966	91.9922	30.1448	64.1961		4.86158	7.03629	4.37221	5.50341	4.50197	4.16314	4.10685	5.23836		3.54381	3.88447	3.78667	4.698	4.04864	6.18353	6.73146	3.85634
4.87898		65.0706	56.8514	41.7012	64.3188	36.474	20.287	59.659	42.1213		80.587	46.929	31.7097	59.87	114.344	92.2121	30.2939	64.3908		4.8594	7.0179	4.38029	5.51083	4.49764	4.16109	4.10239	5.23715		3.54314	3.89126	3.79659	4.6954	4.05353	6.16687	6.71807	3.86319
4.94068		64.9309	57.2341	41.9638	64.4312	36.415	20.5693	59.9391	42.2641		80.7169	47.0673	32.0146	59.8982	114.722	92.4321	30.4226	64.5856		4.85723	6.99951	4.38837	5.51824	4.49331	4.15904	4.09793	5.23487		3.54247	3.89805	3.80651	4.69333	4.05842	6.15022	6.70468	3.87005
5.00239		64.7912	57.6168	42.2264	64.5436	36.356	20.8516	60.2192	42.4062		80.8468	47.2056	32.3176	59.9263	115.099	92.6521	30.5513	64.7804		4.85505	6.98112	4.39644	5.52566	4.48898	4.15699	4.09347	5.23187		3.54182	3.90484	3.81644	4.69131	4.0633	6.13356	6.69129	3.87691
5.06409		64.6514	57.9996	42.489	64.656	36.2971	21.1339	60.4994	42.5415		80.9767	47.3439	32.6129	59.9545	115.362	92.872	30.68	64.9751		4.85287	6.96273	4.40452	5.53184	4.48465	4.15494	4.08904	5.22886		3.54117	3.91096	3.82636	4.68929	4.06819	6.1169	6.6779	3.88376
5.1258		64.5117	58.3823	42.7517	64.7684	36.2381	21.4162	60.7795	42.6766		81.1053	47.4821	32.9081	59.9916	115.585	93.092	30.8087	65.1699		4.8507	6.94525	4.4126	5.53791	4.48036	4.15289	4.08463	5.22586		3.54052	3.91692	3.83495	4.68727	4.07308	6.10035	6.6645	3.89062
5.1875		64.3719	58.741	43.0143	64.8808	36.1791	21.6986	61.0596	42.8117		81.2287	47.6186	33.2034	60.0389	115.808	93.312	30.933	65.3646		4.84852	6.92871	4.42068	5.54399	4.47613	4.15084	4.0803	5.22286		3.53987	3.92288	3.84294	4.68525	4.07796	6.08438	6.65111	3.89748
5.24921		64.2323	59.0662	43.2769	64.9824	36.1202	21.9809	61.3397	42.9468		81.3521	47.7455	33.4986	60.0862	116.031	93.5319	31.0541	65.5554		4.84634	6.91217	4.42875	5.55007	4.4719	4.14879	4.07609	5.21985		3.53922	3.92883	3.85074	4.68323	4.08273	6.06842	6.63878	3.90401
5.31091		64.0973	59.3914	43.5395	65.0701	36.0612	22.2632	61.6199	43.082		81.4756	47.8724	33.7939	60.1335	116.253	93.7517	31.1749	65.7412		4.84416	6.89563	4.43683	5.55615	4.46767	4.14674	4.07187	5.21687		3.53864	3.93472	3.85844	4.68121	4.08693	6.05246	6.62737	3.91039
5.37262		63.9623	59.7072	43.8031	65.1578	36.0022	22.5455	61.8856	43.2171		81.5954	47.9992	34.0876	60.1808	116.462	93.9702	31.2924	65.9232		4.84199	6.87943	4.44444	5.56223	4.46344	4.14469	4.06766	5.21389		3.53807	3.94039	3.86613	4.67919	4.09111	6.03649	6.61595	3.91677
5.43432		63.8273	60.0194	44.0843	65.2455	35.9433	22.8278	62.1411	43.3522		81.7149	48.1261	34.3749	60.2281	116.663	94.1888	31.4086	66.0987		4.83981	6.86334	4.45117	5.56831	4.4592	4.14264	4.06344	5.21091		3.5375	3.9458	3.87382	4.67717	4.09529	6.02053	6.60454	3.92315
5.49603		63.6923	60.3317	44.3655	65.3332	35.8843	23.1101	62.3966	43.4873		81.8342	48.2415	34.6417	60.2754	116.856	94.4073	31.5248	66.2742		4.83763	6.84808	4.4579	5.57439	4.45497	4.14059	4.05923	5.20793		3.53692	3.95104	3.88151	4.67514	4.09948	6.00479	6.59312	3.92953
5.55773		63.5577	60.644	44.6467	65.4209	35.8253	23.3911	62.652	43.6214		81.9483	48.3563	34.9084	60.3227	117.041	94.6259	31.6373	66.4497		4.8357	6.83316	4.46464	5.58047	4.45074	4.13854	4.05501	5.20495		3.53635	3.95627	3.8892	4.67312	4.10366	5.98985	6.58171	3.93591
5.61944		63.425	60.9563	44.9279	65.5086	35.7664	23.6621	62.9075	43.7499		82.0624	48.471	35.1751	60.3699	117.227	94.8444	31.7483	66.6252		4.83392	6.81823	4.47092	5.58605	4.44651	4.13649	4.0508	5.20197		3.53577	3.96151	3.8969	4.6711	4.10784	5.97491	6.5703	3.94228
5.68114		63.2949	61.2686	45.2091	65.5957	35.7074	23.933	63.1629	43.8782		82.1765	48.5858	35.4418	60.4172	117.412	95.063	31.8593	66.8007		4.83218	6.8033	4.47718	5.59138	4.44228	4.13444	4.04658	5.19899		3.5352	3.96675	3.90459	4.66908	4.11185	5.95997	6.55888	3.94861
5.74285		63.1718	61.5809	45.4939	65.6586	35.6484	24.204	63.4118	44.0023		82.2906	48.7006	35.7086	60.4645	117.579	95.2811	31.9677	66.9762		4.83107	6.78838	4.48345	5.59671	4.43805	4.13264	4.04237	5.19601		3.53462	3.97198	3.91228	4.66706	4.11555	5.94503	6.54747	3.95473
5.80455		63.0487	61.8681	45.7805	65.7215	35.5895	24.4749	63.6523	44.1264		82.4047	48.8153	35.9753	60.5118	117.737	95.4976	32.0731	67.1517		4.82997	6.77345	4.48971	5.60204	4.43381	4.13115	4.03815	5.19312		3.53405	3.97722	3.91997	4.66549	4.11925	5.93009	6.53605	3.96085
5.86626		62.9256	62.1454	46.0681	65.7843	35.5568	24.7428	63.8928	44.2505		82.5126	48.9301	36.242	60.5591	117.895	95.7129	32.1786	67.3272		4.82887	6.75852	4.49597	5.60738	4.42958	4.12968	4.03394	5.19026		3.53348	3.98242	3.92766	4.66391	4.12294	5.91515	6.52464	3.96697
5.92796		62.8025	62.4228	46.3578	65.8472	35.5716	25.0083	64.1333	44.3747		82.6198	49.0449	36.5087	60.6064	118.053	95.9282	32.284	67.4957		4.82776	6.7436	4.50205	5.61271	4.42535	4.12836	4.02973	5.18778		3.5329	3.98723	3.93535	4.66241	4.12664	5.90021	6.51323	3.9727
5.98967		62.6794	62.7001	46.6488	65.9101	35.5863	25.2738	64.3738	44.4988		82.727	49.1561	36.7754	60.6537	118.211	96.1435	32.3879	67.6439		4.82666	6.72867	4.50792	5.61778	4.42112	4.12711	4.02578	5.1853		3.53233	3.99194	3.94305	4.66092	4.13034	5.88527	6.50181	3.97816
6.05137		62.5563	62.9775	46.9397	65.973	35.6011	25.5393	64.6143	44.6228		82.8342	49.2607	37.0422	60.701	118.368	96.3588	32.4892	67.7921		4.82556	6.71374	4.51335	5.62248	4.41689	4.12586	4.02184	5.18283		3.53175	3.99666	3.95074	4.65948	4.13404	5.87033	6.4904	3.98362
6.11308		62.4331	63.2548	47.2306	66.0358	35.6159	25.8048	64.8547	44.7426		82.9413	49.3607	37.3089	60.7482	118.526	96.5741	32.5885	67.9403		4.82445	6.69882	4.51862	5.62717	4.41266	4.1246	4.01789	5.18035		3.53118	4.00129	3.95843	4.65807	4.13774	5.85539	6.47898	3.98909
6.17478		62.31	63.5322	47.5215	66.0987	35.6306	26.0703	65.0952	44.8609		83.0469	49.4607	37.5756	60.8018	118.684	96.7894	32.686	68.0885		4.82335	6.68473	4.52389	5.63186	4.40843	4.12335	4.01403	5.17787		3.53066	4.00581	3.96612	4.65675	4.14144	5.84045	6.46757	3.99455
6.23649		62.1869	63.8095	47.8138	66.1616	35.6454	26.3358	65.3346	44.9792		83.1495	49.5608	37.8423	60.8647	118.835	97.0047	32.7835	68.2367		4.82225	6.67199	4.52916	5.63655	4.40479	4.1221	4.01024	5.17539		3.53024	4.01022	3.97381	4.65556	4.14513	5.82551	6.45689	4.00001
6.29819		62.0638	64.0869	48.1079	66.2244	35.6602	26.6013	65.5638	45.0975		83.2504	49.6578	38.109	60.9311	118.963	97.22	32.8809	68.3848		4.82115	6.65926	4.53444	5.64124	4.40116	4.12085	4.00646	5.17291		3.52983	4.01456	3.98151	4.65437	4.14875	5.81057	6.44686	4.00547
6.3599		61.9407	64.3642	48.4021	66.2873	35.6749	26.8668	65.793	45.2131		83.3504	49.7521	38.3758	60.9974	119.08	97.4353	32.9764	68.533		4.82004	6.64653	4.53971	5.64593	4.39752	4.11971	4.00277	5.17043		3.52941	4.0186	3.9892	4.65318	4.15211	5.79563	6.43683	4.01093
6.4216		61.8176	64.6416	48.6962	66.3502	35.6897	27.1323	66.0194	45.3223		83.4485	49.8297	38.6425	61.0638	119.197	97.6506	33.0685	68.6812		4.81894	6.6338	4.54498	5.65062	4.39388	4.1187	3.99921	5.16795		3.529	4.02264	3.99689	4.65199	4.15546	5.78069	6.4268	4.01639
6.48331		61.6945	64.9189	48.9903	66.4131	35.7045	27.3983	66.2391	45.4316		83.5466	49.8987	38.9092	61.1301	119.313	97.8659	33.1606	68.8294		4.81784	6.62107	4.55025	5.65509	4.39024	4.11768	3.99565	5.16547		3.52858	4.02668	4.00458	4.6508	4.15882	5.76575	6.41677	4.02186
6.54501		61.5714	65.1962	49.2846	66.4759	35.7192	27.6643	66.4589	45.5408		83.6434	49.9677	39.1759	61.1965	119.43	98.0812	33.2527	68.9776		4.81673	6.60834	4.55553	5.65926	4.3866	4.11666	3.99209	5.16299		3.52817	4.03072	4.01227	4.64961	4.16217	5.75081	6.40711	4.02732
6.60672		61.4483	65.4736	49.5784	66.5388	35.734	27.9303	66.6787	45.6501		83.7339	50.0367	39.4426	61.2628	119.547	98.2965	33.3447	69.1258		4.81563	6.59561	4.56042	5.66344	4.38297	4.11568	3.98854	5.16051		3.52775	4.03476	4.01996	4.64842	4.16553	5.73587	6.39775	4.03278
6.66842		61.3252	65.7509	49.8717	66.6017	35.7488	28.1963	66.8985	45.7593		83.8244	50.1057	39.7094	61.3292	119.664	98.5118	33.4368	69.274		4.81453	6.58288	4.5649	5.66762	4.37933	4.1148	3.98498	5.15803		3.52734	4.0388	4.02766	4.64723	4.16871	5.72126	6.3884	4.03824
6.73013		61.2021	66.0283	50.165	66.6645	35.7635	28.4623	67.1183	45.8686		83.9148	50.1748	39.9761	61.3955	119.781	98.7238	33.523	69.4222		4.81342	6.57015	4.56937	5.67172	4.37569	4.11393	3.98142	5.15555		3.52692	4.04284	4.03535	4.64604	4.17185	5.70746	6.37904	4.0437
6.79184		61.079	66.3056	50.4583	66.722	35.7783	28.7283	67.3319	45.9778		84.0053	50.2438	40.2428	61.4627	119.897	98.9342	33.6086	69.5586		4.81232	6.55742	4.57384	5.67559	4.37205	4.1131	3.97786	5.15307		3.52651	4.04615	4.04304	4.64485	4.17499	5.69366	6.36969	4.04916
6.85354		60.9559	66.583	50.7516	66.7705	35.7931	28.9943	67.5397	46.087		84.0957	50.3128	40.5095	61.5345	120.014	99.1437	33.6942	69.6855		4.81122	6.54469	4.57831	5.67922	4.36841	4.11232	3.9745	5.15059		3.52609	4.04941	4.0509	4.64366	4.17812	5.67986	6.36033	4.05462
6.91525		60.8328	66.8507	51.0449	66.8171	35.8078	29.2603	67.7467	46.1963		84.1862	50.3818	40.7762	61.6084	120.131	99.3521	33.7798	69.8118		4.81011	6.53195	4.58278	5.68286	4.36478	4.11154	3.97118	5.14811		3.52568	4.05267	4.05941	4.64247	4.18126	5.66607	6.35098	4.06009
6.97695		60.7097	67.1002	51.3382	66.8637	35.8383	29.5263	67.9536	46.3055		84.2766	50.4508	41.043	61.6839	120.248	99.5605	33.8654	69.9298		4.80901	6.51922	4.58693	5.68649	4.36114	4.11083	3.96786	5.14563		3.52526	4.05593	4.06791	4.64139	4.1844	5.65227	6.34162	4.06555
7.03866		60.587	67.3421	51.6314	66.9103	35.8736	29.7923	68.1606	46.4148		84.3671	50.5199	41.3097	61.7594	120.365	99.7676	33.951	70.0478		4.80832	6.50729	4.59075	5.69013	4.3575	4.11025	3.9646	5.14339		3.52485	4.05919	4.07641	4.64039	4.18754	5.63847	6.33293	4.07101
7.10036		60.4776	67.577	51.9247	66.9569	35.9089	30.0582	68.3676	46.524		84.4575	50.5889	41.5764	61.8349	120.481	99.9737	34.0366	70.1659		4.80812	6.49588	4.59457	5.69376	4.35386	4.10979	3.96139	5.14151		3.52443	4.06245	4.08491	4.63939	4.19062	5.6258	6.32475	4.07647
7.16207		60.3682	67.8119	52.218	67.0035	35.9442	30.3242	68.5689	46.6333		84.5425	50.6579	41.8431	61.9103	120.598	100.177	34.1222	70.2839		4.80793	6.48453	4.59839	5.69739	4.35023	4.10934	3.95826	5.13963		3.52402	4.06571	4.09342	4.63839	4.19361	5.61377	6.31656	4.08193
7.22377		60.2588	68.0468	52.5113	67.0487	35.9794	30.5902	68.7689	46.7425		84.6262	50.7269	42.1098	61.9858	120.699	100.381	34.2048	70.3868		4.80774	6.47393	4.60221	5.70098	4.34659	4.10888	3.95516	5.13774		3.5236	4.06897	4.10192	4.63739	4.1966	5.60173	6.30837	4.08739
7.28548		60.1494	68.2818	52.8046	67.0913	36.0239	30.8562	68.9633	46.8517		84.7098	50.7959	42.3766	62.0613	120.796	100.584	34.2858	70.4831		4.80754	6.46414	4.60604	5.70426	4.34295	4.10843	3.95207	5.13602		3.52319	4.07223	4.11042	4.63639	4.19959	5.5897	6.30018	4.09285
7.34718		60.04	68.5167	53.0979	67.134	36.0691	31.1222	69.1576	46.961		84.793	50.865	42.6433	62.137	120.889	100.787	34.3655	70.5795		4.80735	6.45435	4.60986	5.70751	4.33945	4.10798	3.94897	5.13435		3.52283	4.07549	4.11892	4.63546	4.20256	5.57766	6.29199	4.09826
7.40889		59.9306	68.7516	53.3911	67.1766	36.1143	31.3882	69.3518	47.0702		84.8704	50.934	42.91	62.2166	120.981	100.989	34.4452	70.6758		4.80716	6.44457	4.61368	5.71032	4.33634	4.10752	3.94614	5.13269		3.52254	4.07875	4.12742	4.63456	4.20548	5.56562	6.2838	4.10309
7.47059		59.8211	68.9865	53.6844	67.2192	36.1595	31.6542	69.5461	47.1716		84.9478	51.003	43.1767	62.2972	121.067	101.185	34.5249	70.7722		4.80721	6.43478	4.61715	5.71313	4.33324	4.10707	3.94336	5.13127		3.52226	4.08201	4.13593	4.63365	4.2084	5.55359	6.27562	4.10786
7.5323		59.7152	69.2214	53.9777	67.2619	36.2047	31.9209	69.7351	47.2724		85.0252	51.072	43.4434	62.3778	121.15	101.381	34.6045	70.8685		4.80731	6.425	4.62042	5.71593	4.33013	4.10661	3.94058	5.12993		3.52197	4.08527	4.14443	4.63275	4.2113	5.54155	6.26743	4.11257
7.594		59.6114	69.4488	54.271	67.3038	36.2499	32.1936	69.9231	47.3732		85.1026	51.141	43.7102	62.4584	121.233	101.577	34.6814	70.9649		4.80748	6.41521	4.62368	5.71874	4.32718	4.10616	3.9378	5.12859		3.52168	4.08853	4.15293	4.63185	4.21416	5.52952	6.25924	4.11728
7.65571		59.5075	69.6666	54.5643	67.3441	36.2951	32.4663	70.1078	47.4739		85.18	51.21	43.9769	62.539	121.316	101.774	34.7583	71.0612		4.8078	6.40542	4.62693	5.72154	4.32442	4.1057	3.93502	5.12725		3.5214	4.09179	4.16143	4.63095	4.21703	5.51748	6.25105	4.12189
7.71741		59.4067	69.8844	54.8576	67.3844	36.3403	32.7404	70.2896	47.5747		85.2574	51.2791	44.2436	62.6197	121.399	101.97	34.8353	71.1576		4.8086	6.39564	4.62975	5.72435	4.32165	4.10525	3.93224	5.12591		3.52115	4.09468	4.16993	4.6301	4.21988	5.50544	6.24286	4.12645
7.77912		59.3064	70.1023	55.1509	67.4246	36.3855	33.0183	70.4715	47.6755		85.3348	51.3481	44.5103	62.7014	121.482	102.166	34.9122	71.254		4.8094	6.38585	4.63227	5.72715	4.31888	4.10479	3.92946	5.12457		3.52091	4.09742	4.17844	4.62927	4.22271	5.49341	6.23468	4.13099
7.84082		59.2062	70.3201	55.4441	67.4649	36.4307	33.2963	70.6534	47.7762		85.4122	51.4171	44.7771	62.7845	121.566	102.362	34.9849	71.3503		4.81021	6.37607	4.63479	5.72996	4.31612	4.10434	3.92668	5.12326		3.52068	4.10006	4.18694	4.62844	4.22551	5.48137	6.22649	4.13543
7.90253		59.1087	70.5356	55.7374	67.5051	36.476	33.5742	70.8312	47.877		85.4896	51.4861	45.0438	62.8677	121.649	102.558	35.0569	71.4467		4.81101	6.36628	4.63732	5.73276	4.31335	4.10389	3.9239	5.12244		3.52048	4.1027	4.19544	4.62762	4.22831	5.46934	6.2183	4.13986
7.96423		59.0146	70.7406	56.0307	67.5442	36.5259	33.8522	71.0078	47.9778		85.567	51.5551	45.3105	62.9522	121.73	102.743	35.129	71.543		4.81181	6.35649	4.63984	5.7354	4.31058	4.10343	3.92112	5.12161		3.52029	4.10515	4.20394	4.62679	4.23111	5.4573	6.21011	4.14419
8.02594		58.9205	70.9457	56.324	67.5832	36.5812	34.1301	71.1742	48.0776		85.6389	51.6242	45.5772	63.0372	121.801	102.92	35.201	71.6158		4.81262	6.34671	4.64237	5.7377	4.30781	4.10313	3.91834	5.12079		3.5201	4.10759	4.21244	4.626	4.23391	5.44526	6.20192	4.14851
8.08764		58.8264	71.1507	56.6173	67.6221	36.6365	34.4081	71.3392	48.1753		85.7082	51.6932	45.8439	63.1221	121.873	103.098	35.273	71.6809		4.81342	6.33692	4.64489	5.73993	4.30505	4.10289	3.91571	5.11997		3.5199	4.11003	4.22095	4.62522	4.23666	5.43323	6.19373	4.15272
8.14935		58.7323	71.3558	56.9099	67.661	36.6918	34.686	71.5041	48.2723		85.7776	51.7545	46.1107	63.2075	121.944	103.276	35.345	71.7461		4.81422	6.32714	4.64741	5.74216	4.30228	4.1027	3.91322	5.11914		3.51972	4.11247	4.22945	4.62445	4.2394	5.42119	6.18555	4.15691
8.21105		58.6383	71.5609	57.1965	67.6999	36.7471	34.964	71.6691	48.3694		85.847	51.8023	46.3774	63.2941	122.016	103.454	35.417	71.8113		4.81503	6.31735	4.64994	5.7444	4.29978	4.10253	3.91073	5.11832		3.51958	4.11492	4.23795	4.62367	4.24215	5.40915	6.17736	4.16107
8.27276		58.5442	71.7659	57.4827	67.7387	36.8024	35.2419	71.834	48.4664		85.9164	51.8502	46.6441	63.3808	122.087	103.632	35.489	71.8764		4.81583	6.30756	4.65246	5.7465	4.29733	4.10236	3.90839	5.1175		3.51944	4.11736	4.24645	4.62289	4.24489	5.39712	6.16995	4.16504
8.33446		58.4531	71.9685	57.7689	67.777	36.8577	35.5199	71.999	48.5634		85.9858	51.8981	46.9108	63.4675	122.159	103.81	35.5611	71.9416		4.81663	6.29778	4.65498	5.74839	4.29514	4.10218	3.90612	5.11668		3.51931	4.11952	4.25495	4.62215	4.24764	5.38508	6.16276	4.16901
8.39617		58.3649	72.1602	58.0551	67.8153	36.9129	35.7978	72.1639	48.66		86.0552	51.9459	47.1775	63.5541	122.227	103.988	35.6331	72.0067		4.81743	6.28799	4.65751	5.75028	4.29295	4.10201	3.90385	5.11585		3.51917	4.12155	4.26346	4.62141	4.25038	5.37305	6.15558	4.17298
8.45787		58.2778	72.3509	58.3395	67.8536	36.9682	36.0758	72.3289	48.7556		86.1246	51.9929	47.4443	63.6409	122.291	104.166	35.7051	72.0719		4.81824	6.27912	4.66003	5.75217	4.29076	4.10184	3.90157	5.11504		3.51904	4.12359	4.27196	4.62067	4.25313	5.36101	6.14839	4.17695
8.51958		58.1921	72.5416	58.6218	67.8919	37.0235	36.3537	72.4938	48.8512		86.194	52.0362	47.711	63.7289	122.355	104.344	35.7771	72.137		4.81904	6.27085	4.66255	5.75406	4.28857	4.10167	3.8993	5.11454		3.51894	4.12563	4.28046	4.61999	4.25584	5.34897	6.1412	4.18092
8.58128		58.1107	72.7323	58.9029	67.9302	37.0788	36.6317	72.6588	48.9463		86.2602	52.0784	47.9777	63.8169	122.418	104.522	35.8491	72.2022		4.81984	6.26259	4.66508	5.75595	4.28637	4.10156	3.89703	5.11406		3.51888	4.12766	4.28896	4.61932	4.25854	5.33694	6.13401	4.18475
8.64299		58.0294	72.923	59.184	67.9684	37.1341	36.9096	72.823	49.0407		86.3253	52.1207	48.2444	63.9048	122.482	104.7	35.9211	72.2673		4.82068	6.25432	4.6676	5.75771	4.28418	4.10145	3.89476	5.11363		3.51887	4.1297	4.29746	4.61864	4.26124	5.3249	6.12682	4.18848
8.70469		57.948	73.1137	59.4652	68.0067	37.1894	37.1876	72.9757	49.1352		86.3905	52.163	48.5111	63.993	122.544	104.877	35.993	72.3325		4.82205	6.24605	4.67001	5.75921	4.28199	4.10134	3.89248	5.11324		3.51886	4.13174	4.30597	4.61797	4.26393	5.31287	6.11963	4.1922
8.7664		57.8666	73.3044	59.7463	68.0448	37.2448	37.4658	73.1283	49.2297		86.4544	52.2052	48.7779	64.0816	122.603	105.055	36.0619	72.3976		4.82343	6.23779	4.67194	5.76072	4.2798	4.10123	3.89021	5.1129		3.51884	4.13377	4.31447	4.6173	4.26661	5.30183	6.11244	4.19585
8.8281		57.7852	73.4941	60.0239	68.083	37.3044	37.7444	73.2809	49.3242		86.5167	52.2475	49.0446	64.1701	122.662	105.233	36.1301	72.4628		4.8248	6.22952	4.67387	5.76222	4.27761	4.10113	3.88807	5.11265		3.51883	4.13581	4.32297	4.61662	4.26928	5.29153	6.10526	4.1993
8.88981		57.705	73.6772	60.3012	68.1211	37.364	38.0231	73.4313	49.4184		86.579	52.2898	49.3113	64.2587	122.719	105.411	36.1984	72.5036		4.82625	6.22126	4.6757	5.76373	4.27567	4.10103	3.88599	5.1124		3.51882	4.13785	4.33147	4.61595	4.27193	5.28123	6.09826	4.20275
8.95151		57.6314	73.8555	60.5771	68.1592	37.4236	38.3018	73.5792	49.5114		86.6413	52.3321	49.578	64.3477	122.773	105.589	36.2666	72.5412		4.82779	6.21302	4.67747	5.76523	4.27384	4.10093	3.88392	5.11215		3.51881	4.13989	4.33998	4.61528	4.27458	5.27118	6.09153	4.2062
9.01322		57.5578	74.0326	60.8505	68.1973	37.4832	38.5805	73.7254	49.6037		86.7036	52.3743	49.8447	64.4367	122.828	105.767	36.3346	72.5789		4.82934	6.20525	4.67923	5.76673	4.27202	4.10084	3.88192	5.11192		3.51879	4.14192	4.34848	4.6146	4.27723	5.26132	6.08481	4.20965
9.07492		57.4842	74.2097	61.1238	68.2355	37.5428	38.8591	73.8638	49.6959		86.7658	52.4144	50.1021	64.5257	122.883	105.938	36.4021	72.6165		4.83088	6.19749	4.68099	5.76812	4.27019	4.10074	3.87994	5.11177		3.51878	4.14396	4.35698	4.61393	4.27988	5.25147	6.07808	4.2131
9.13663		57.4106	74.3869	61.3971	68.2736	37.6024	39.1378	74.0021	49.7882		86.8255	52.4538	50.3485	64.6147	122.937	106.099	36.4694	72.6541		4.83258	6.18972	4.68261	5.76927	4.26839	4.10065	3.87796	5.11166		3.51877	4.14587	4.36548	4.61325	4.28253	5.24161	6.07135	4.21655
9.19833		57.3371	74.564	61.6704	68.3113	37.662	39.4165	74.1405	49.8804		86.8852	52.4921	50.5948	64.704	122.985	106.26	36.536	72.6918		4.83436	6.18246	4.68413	5.77041	4.26668	4.10055	3.87606	5.11155		3.51876	4.14766	4.37398	4.61258	4.28518	5.23175	6.06462	4.22
9.26004		57.2706	74.7411	61.9378	68.349	37.7216	39.6952	74.2788	49.9727		86.9448	52.5298	50.8412	64.7935	123.033	106.42	36.6024	72.7294		4.83613	6.17536	4.68565	5.77156	4.26502	4.10046	3.87417	5.11147		3.51874	4.14931	4.38249	4.61191	4.28781	5.22228	6.05789	4.22335
9.32174		57.2064	74.9128	62.2051	68.3866	37.7812	39.9731	74.4172	50.0649		87.0017	52.5676	51.0863	64.8829	123.081	106.581	36.6687	72.7671		4.83791	6.16826	4.68716	5.77271	4.26343	4.10036	3.87228	5.11142		3.51873	4.15089	4.39099	4.61125	4.29037	5.21288	6.05116	4.22643
9.38345		57.1423	75.0768	62.4724	68.4243	37.8408	40.2466	74.5555	50.1572		87.0585	52.6053	51.3297	64.9723	123.128	106.739	36.7351	72.8047		4.83969	6.16116	4.68868	5.77385	4.26201	4.10027	3.87045	5.11141		3.51872	4.15247	4.39949	4.61063	4.29291	5.20347	6.04461	4.2295
9.44515		57.0781	75.2408	62.7396	68.462	37.9003	40.5201	74.6938	50.2494		87.1153	52.643	51.5732	65.0618	123.176	106.895	36.8015	72.8424		4.84147	6.15406	4.6902	5.775	4.26059	4.10017	3.86866	5.11142		3.5187	4.15406	4.40947	4.61001	4.29546	5.19429	6.03824	4.23258
9.50686		57.0139	75.4049	63.0069	68.4994	37.9599	40.7936	74.8322	50.3417		87.1721	52.6807	51.8167	65.1512	123.224	107.044	36.8679	72.88		4.84325	6.14696	4.69171	5.77611	4.25917	4.10008	3.86688	5.11142		3.51869	4.15564	4.41988	4.6094	4.298	5.18531	6.03218	4.23565
9.56856		56.9497	75.5689	63.2723	68.5366	38.0195	41.0671	74.9705	50.4339		87.2288	52.7184	52.0602	65.241	123.272	107.192	36.9343	72.9176		4.84503	6.13986	4.69319	5.77701	4.25775	4.09998	3.86514	5.11145		3.51868	4.15722	4.43029	4.60879	4.30054	5.17632	6.02613	4.23873
9.63027		56.8855	75.7329	63.5349	68.5738	38.0791	41.3406	75.1074	50.5262		87.2856	52.7561	52.3037	65.3307	123.32	107.341	37.0006	72.9553		4.84692	6.13277	4.6945	5.77792	4.25632	4.09988	3.86347	5.11154		3.51867	4.1588	4.4407	4.60817	4.30308	5.16734	6.02008	4.2418
9.69198		56.8214	75.8969	63.792	68.611	38.1387	41.6142	75.2372	50.618		87.3417	52.7937	52.5471	65.4205	123.367	107.49	37.0669	72.9929		4.8489	6.12567	4.69581	5.77882	4.2549	4.09979	3.86181	5.11163		3.51865	4.16038	4.45111	4.60756	4.30563	5.15854	6.01403	4.24488
9.75368		56.7675	76.0609	64.0468	68.648	38.1983	41.8877	75.3669	50.7074		87.3959	52.8306	52.789	65.5107	123.41	107.638	37.1326	73.0306		4.85088	6.11857	4.69712	5.77972	4.25348	4.09969	3.86014	5.11173		3.51864	4.16196	4.46152	4.60694	4.30817	5.15032	6.00797	4.24788
9.81539		56.7136	76.2249	64.3015	68.685	38.2579	42.1612	75.4941	50.7968		87.4497	52.8676	53.029	65.6008	123.45	107.787	37.1981	73.0546		4.85286	6.11147	4.69837	5.78052	4.25206	4.0996	3.85847	5.11182		3.51865	4.16354	4.47193	4.60633	4.31071	5.14211	6.00192	4.25074
9.87709		56.6596	76.3889	64.5562	68.7221	38.3162	42.4347	75.6208	50.8862		87.5009	52.9045	53.2684	65.691	123.491	107.935	37.2633	73.0787		4.85491	6.10437	4.69944	5.78127	4.25087	4.0995	3.85685	5.11191		3.51871	4.16512	4.48234	4.60572	4.31325	5.13389	5.99587	4.25346
9.9388		56.6057	76.5529	64.811	68.7591	38.3743	42.7082	75.7465	50.9756		87.5521	52.9415	53.5079	65.7811	123.532	108.084	37.3284	73.1023		4.85698	6.09727	4.7005	5.78202	4.24974	4.09941	3.85527	5.112		3.51878	4.1667	4.49274	4.60511	4.3158	5.12567	5.98981	4.25615
10.0005		56.5518	76.7169	65.0657	68.7961	38.4325	42.9767	75.8702	51.0651		87.6033	52.9785	53.7473	65.8713	123.57	108.233	37.3934	73.1209		4.85906	6.09017	4.70157	5.78276	4.2486	4.09928	3.85374	5.11209		3.51885	4.16828	4.50315	4.6045	4.31834	5.11746	5.98376	4.25884
10.0622		56.4979	76.881	65.3204	68.833	38.4906	43.2441	75.9899	51.1545		87.6545	53.0156	53.9867	65.9614	123.606	108.375	37.4585	73.1396		4.86119	6.08307	4.70264	5.78343	4.24747	4.09911	3.85221	5.11218		3.51891	4.16986	4.51356	4.6039	4.32088	5.10924	5.97771	4.26153
10.1239		56.4477	77.0366	65.5751	68.87	38.5488	43.5114	76.1095	51.2439		87.7057	53.0527	54.2262	66.0518	123.643	108.513	37.5236	73.1583		4.86336	6.07636	4.7037	5.78409	4.24633	4.09895	3.85073	5.11227		3.51898	4.17145	4.52397	4.6033	4.32342	5.10103	5.97166	4.26422
10.1856		56.3997	77.1911	65.8299	68.9071	38.6069	43.7788	76.2292	51.3333		87.7569	53.0901	54.4656	66.1424	123.68	108.651	37.5886	73.1769		4.86562	6.06983	4.70477	5.78471	4.2452	4.09879	3.84926	5.11236		3.51905	4.17303	4.53438	4.6027	4.32597	5.09281	5.9656	4.26691
10.2473		56.3536	77.3443	66.0846	68.9441	38.6651	44.0461	76.3489	51.4227		87.8081	53.1277	54.7051	66.2334	123.717	108.789	37.6537	73.1956		4.86787	6.06355	4.70583	5.78528	4.24416	4.09861	3.84783	5.11245		3.51911	4.17461	4.54479	4.60209	4.32851	5.0846	5.95955	4.26958
10.309		56.3149	77.4958	66.3311	68.9812	38.7232	44.3135	76.4686	51.5121		87.8594	53.1654	54.9445	66.3244	123.752	108.926	37.7186	73.2143		4.87013	6.05734	4.7069	5.78573	4.24316	4.09835	3.84647	5.11253		3.51918	4.17616	4.5552	4.60149	4.33105	5.07638	5.9535	4.27206
10.3707		56.2763	77.6466	66.5758	69.0183	38.7814	44.5801	76.5883	51.6015		87.9106	53.2033	55.1834	66.4153	123.784	109.064	37.7832	73.229		4.87239	6.05114	4.70797	5.78619	4.24223	4.09809	3.84512	5.11261		3.51926	4.17759	4.5656	4.60089	4.33359	5.0689	5.94745	4.27446
10.4324		56.2376	77.794	66.8206	69.0553	38.8395	44.8407	76.7011	51.689		87.9608	53.2416	55.4196	66.5063	123.815	109.2	37.8477	73.2424		4.87465	6.04493	4.70903	5.78664	4.24131	4.09784	3.84376	5.11269		3.51935	4.179	4.57633	4.60028	4.33614	5.06155	5.94139	4.27686
10.4941		56.1989	77.9414	67.0653	69.0924	38.8977	45.1013	76.8124	51.7759		88.0085	53.2811	55.6557	66.5973	123.847	109.333	37.9123	73.2527		4.87691	6.03873	4.7101	5.78709	4.24042	4.09758	3.84241	5.11277		3.51945	4.18041	4.58736	4.59965	4.33863	5.0542	5.93534	4.27925
10.5558		56.1603	78.0887	67.3065	69.1297	38.9558	45.3619	76.9236	51.8628		88.0551	53.3214	55.8919	66.6883	123.879	109.466	37.9768	73.2629		4.87917	6.03252	4.71116	5.78755	4.23961	4.09732	3.84106	5.11286		3.51954	4.18182	4.59839	4.59903	4.34106	5.04686	5.92929	4.28165
10.6176		56.1216	78.2361	67.5459	69.1671	39.014	45.6225	77.0349	51.9496		88.1017	53.3618	56.128	66.7793	123.911	109.597	38.0413	73.2731		4.88143	6.02632	4.71223	5.788	4.23879	4.09707	3.8397	5.11294		3.51964	4.18323	4.60942	4.5984	4.34348	5.03951	5.92324	4.28405
10.6793		56.083	78.3835	67.7853	69.2051	39.0721	45.8831	77.1461	52.0365		88.1484	53.4022	56.3642	66.8702	123.943	109.726	38.1056	73.2834		4.88369	6.02011	4.7133	5.78846	4.23798	4.09681	3.83845	5.11302		3.51973	4.18465	4.62046	4.59778	4.3459	5.03216	5.91718	4.28645
10.741		56.0443	78.5276	68.019	69.2435	39.1303	46.1437	77.2574	52.1234		88.195	53.4426	56.6003	66.9612	123.971	109.855	38.1698	73.2936		4.88605	6.01391	4.71428	5.78891	4.23724	4.09655	3.83723	5.1131		3.51983	4.18606	4.63149	4.59715	4.34832	5.02481	5.91113	4.28874
10.8027		56.0056	78.671	68.2452	69.282	39.1873	46.4043	77.3687	52.2099		88.2416	53.4829	56.8365	67.0522	123.999	109.983	38.234	73.3039		4.88843	6.0077	4.71515	5.78936	4.23651	4.0963	3.83601	5.11318		3.51993	4.18746	4.64252	4.59653	4.35074	5.01749	5.90508	4.29098
10.8644		55.9744	78.8128	68.4714	69.3205	39.2414	46.6649	77.4799	52.2953		88.2875	53.5233	57.0723	67.1437	124.028	110.108	38.2981	73.3141		4.89089	6.00169	4.71603	5.78982	4.2358	4.09604	3.83479	5.11321		3.52003	4.18884	4.65379	4.5959	4.35316	5.01054	5.89926	4.29307
10.9261		55.9465	78.9495	68.6977	69.359	39.2955	46.9255	77.5853	52.3795		88.3318	53.5637	57.3049	67.2354	124.055	110.232	38.3622	73.3243		4.89339	5.9959	4.7169	5.79027	4.23525	4.09578	3.83358	5.11315		3.52016	4.19023	4.66509	4.59527	4.35558	5.00379	5.8937	4.29513
10.9878		55.9187	79.0852	68.9239	69.3975	39.3496	47.1787	77.6816	52.4637		88.3761	53.6041	57.5375	67.3273	124.08	110.356	38.4264	73.3332		4.8959	5.99013	4.71778	5.79073	4.23472	4.09553	3.83236	5.11308		3.52031	4.19161	4.67639	4.59465	4.358	4.99713	5.88813	4.29719
11.0495		55.8909	79.2209	69.1502	69.436	39.4037	47.4311	77.778	52.5479		88.4185	53.6444	57.7702	67.4192	124.105	110.48	38.4905	73.339		4.8984	5.98435	4.71865	5.79117	4.23419	4.09527	3.83128	5.11302		3.52046	4.19298	4.68769	4.59402	4.36042	4.99047	5.88256	4.29925
11.1112		55.863	79.3566	69.3764	69.4745	39.4578	47.6836	77.8744	52.6321		88.4601	53.6877	58.0028	67.5114	124.131	110.604	38.5545	73.3449		4.9009	5.97857	4.71948	5.79146	4.23365	4.09501	3.83019	5.11295		3.52061	4.19436	4.69899	4.59337	4.36282	4.98381	5.877	4.30132
11.1729		55.8352	79.4922	69.6026	69.5129	39.5119	47.9361	77.9708	52.7164		88.5017	53.7315	58.2355	67.6037	124.156	110.728	38.6184	73.3507		4.9034	5.9728	4.72029	5.79174	4.23312	4.09466	3.82911	5.11289		3.52075	4.19573	4.71029	4.59271	4.36518	4.97714	5.87149	4.30338
11.2346		55.8118	79.6279	69.8289	69.5514	39.566	48.1886	78.0672	52.8006		88.5433	53.7753	58.4681	67.696	124.179	110.847	38.6824	73.3566		4.9059	5.96717	4.7211	5.79203	4.23259	4.09431	3.82803	5.11282		3.5209	4.1971	4.7216	4.59204	4.36755	4.97048	5.86609	4.30544
11.2963		55.7911	79.7636	70.0551	69.5899	39.6201	48.441	78.1636	52.8848		88.5849	53.8191	58.7007	67.7886	124.201	110.966	38.7463	73.3603		4.9084	5.96164	4.7219	5.79231	4.23205	4.09393	3.82694	5.11276		3.52105	4.19847	4.7329	4.59137	4.3699	4.96408	5.86069	4.3075
11.358		55.7706	79.8993	70.2813	69.6284	39.6742	48.6935	78.26	52.9667		88.6266	53.8645	58.9334	67.8813	124.224	111.085	38.8102	73.3633		4.9109	5.95612	4.72267	5.7926	4.23152	4.09354	3.82586	5.11269		3.5212	4.19984	4.7442	4.59068	4.37224	4.95772	5.8553	4.30947
11.4197		55.7509	80.035	70.5076	69.6682	39.7283	48.946	78.3564	53.0483		88.6682	53.9113	59.166	67.9745	124.246	111.203	38.874	73.3663		4.91341	5.9506	4.72344	5.79288	4.23099	4.09314	3.82477	5.11263		3.52135	4.20121	4.7555	4.58998	4.37457	4.95191	5.8499	4.31134
11.4814		55.7347	80.1707	70.7338	69.7085	39.7824	49.1985	78.4527	53.13		88.7088	53.958	59.3987	68.0678	124.268	111.321	38.9379	73.3693		4.91591	5.94508	4.72421	5.79317	4.23045	4.09273	3.82369	5.11256		3.52149	4.20258	4.7668	4.58928	4.3769	4.9461	5.8445	4.31321
11.5431		55.7186	80.3064	70.9601	69.7488	39.8352	49.4509	78.5491	53.2117		88.7478	54.0048	59.6313	68.1611	124.287	111.436	39.0018	73.3723		4.91841	5.93956	4.72497	5.79346	4.22994	4.09231	3.82261	5.1125		3.52164	4.20394	4.77817	4.58856	4.37922	4.94028	5.83913	4.31498
11.6048		55.7025	80.4355	71.1863	69.7891	39.8865	49.7034	78.6455	53.2933		88.7866	54.0516	59.8639	68.2544	124.305	111.551	39.0656	73.3753		4.92091	5.93409	4.72572	5.79374	4.2296	4.09187	3.8216	5.11229		3.52179	4.20531	4.78959	4.58782	4.38152	4.93447	5.83385	4.31666
11.6665		55.6888	80.5624	71.4125	69.8294	39.9378	49.9523	78.7419	53.375		88.8244	54.0985	60.0966	68.3479	124.324	111.665	39.1295	73.3783		4.92341	5.92876	4.72643	5.79402	4.22926	4.0914	3.8206	5.11203		3.52194	4.20668	4.80102	4.58708	4.38382	4.92866	5.8286	4.31835
11.7282		55.6771	80.6893	71.6308	69.8697	39.9891	50.1984	78.8383	53.4566		88.8622	54.1479	60.3292	68.4421	124.343	111.779	39.1934	73.3814		4.92591	5.92343	4.72715	5.79425	4.22892	4.09094	3.81962	5.11177		3.52209	4.20805	4.81244	4.58635	4.3861	4.92284	5.8234	4.32003
11.7899		55.6655	80.8162	71.8435	69.91	40.0399	50.4445	78.9347	53.5363		88.8994	54.1972	60.5619	68.5362	124.361	111.891	39.2573	73.3827		4.92842	5.9181	4.72786	5.79448	4.22858	4.09047	3.81865	5.11151		3.52223	4.20942	4.82386	4.58561	4.38837	4.91703	5.8182	4.32171
11.8517		55.6558	80.9431	72.0562	69.9505	40.0893	50.6906	79.0311	53.6148		88.9357	54.2482	60.7945	68.6304	124.38	112.002	39.3211	73.3834		4.93092	5.91286	4.72858	5.7947	4.22825	4.08997	3.81768	5.11125		3.52238	4.21079	4.83529	4.58485	4.39064	4.91122	5.81301	4.3234
11.9134		55.6485	81.07	72.2689	69.992	40.1368	50.9367	79.1275	53.6932		88.9714	54.2996	61.0271	68.7252	124.399	112.112	39.385	73.3842		4.93342	5.90768	4.72929	5.7949	4.22791	4.08947	3.81674	5.11099		3.52253	4.21216	4.84671	4.58406	4.39291	4.9054	5.80783	4.32508
11.9751		55.6412	81.1969	72.4815	70.0334	40.1843	51.1828	79.2239	53.7717		89.0071	54.351	61.2566	68.8201	124.417	112.223	39.4488	73.3849		4.93592	5.9025	4.73001	5.79511	4.22764	4.08896	3.81581	5.11073		3.52268	4.21353	4.85802	4.58324	4.39511	4.89959	5.80272	4.32677
12.0368		55.6339	81.3235	72.6903	70.0749	40.2318	51.4289	79.3202	53.8501		89.0424	54.4031	61.4861	68.9154	124.436	112.331	39.5127	73.3856		4.93842	5.89732	4.7307	5.79531	4.22744	4.08841	3.81489	5.11036		3.52283	4.21491	4.86926	4.58242	4.39729	4.89378	5.7976	4.32845
12.0985		55.6325	81.4464	72.8954	70.1176	40.2792	51.675	79.4166	53.9286		89.0762	54.4574	61.7156	69.0108	124.451	112.439	39.5766	73.3864		4.94092	5.89214	4.73138	5.79551	4.22724	4.08786	3.81396	5.10983		3.52297	4.21629	4.88051	4.5816	4.39948	4.88796	5.79253	4.33003
12.1602		55.6325	81.5661	73.1005	70.1602	40.3267	51.9211	79.5115	54.007		89.1098	54.5118	61.945	69.1071	124.467	112.546	39.6405	73.3861		4.94343	5.88703	4.73205	5.79571	4.22704	4.08732	3.81305	5.10929		3.52312	4.21766	4.89176	4.58078	4.40166	4.88215	5.78752	4.33152
12.2219		55.6325	81.6824	73.3057	70.2029	40.3742	52.1672	79.5973	54.0855		89.1434	54.5662	62.1741	69.2038	124.482	112.65	39.7044	73.3853		4.94597	5.88199	4.7327	5.7959	4.22685	4.08677	3.81214	5.10875		3.52327	4.21904	4.90301	4.57996	4.40384	4.87634	5.78254	4.33302
12.2836		55.6325	81.7987	73.5108	70.2456	40.4217	52.4117	79.6822	54.1639		89.1769	54.6205	62.4014	69.3004	124.497	112.755	39.7683	73.3846		4.94852	5.87703	4.73335	5.79608	4.22665	4.08619	3.81127	5.10821		3.52342	4.22042	4.91426	4.57914	4.40603	4.87064	5.77757	4.33452
12.3453		55.6325	81.915	73.716	70.2883	40.4692	52.6539	79.7658	54.2424		89.2105	54.6787	62.6286	69.3971	124.512	112.859	39.8322	73.3838		4.95108	5.87207	4.734	5.79626	4.22645	4.0856	3.8104	5.10768		3.52357	4.22181	4.92551	4.57829	4.40821	4.8655	5.77259	4.33591
12.407		55.6325	82.0313	73.9211	70.3309	40.5167	52.896	79.8482	54.3208		89.2427	54.7403	62.8559	69.4937	124.527	112.964	39.8961	73.3831		4.95362	5.86711	4.73465	5.79643	4.22625	4.08491	3.80953	5.10714		3.52372	4.22319	4.93676	4.57738	4.41039	4.86036	5.76761	4.3372
12.4687		55.6324	82.1476	74.1262	70.3742	40.5642	53.1381	79.9292	54.3986		89.2746	54.8018	63.0832	69.5904	124.54	113.068	39.9601	73.3823		4.95617	5.86215	4.73531	5.79661	4.22605	4.08421	3.80867	5.1066		3.52387	4.22458	4.948	4.57647	4.41257	4.85522	5.76264	4.33849
12.5304		55.6324	82.2639	74.3314	70.4181	40.6117	53.3803	80.0101	54.4748		89.3063	54.8634	63.3102	69.6885	124.554	113.173	40.024	73.3816		4.95871	5.85719	4.73596	5.79677	4.22586	4.08351	3.8078	5.10606		3.52404	4.22598	4.95925	4.57556	4.41476	4.85008	5.75766	4.33978
12.5921		55.6356	82.3802	74.532	70.4632	40.6592	53.6224	80.0911	54.5511		89.3354	54.925	63.535	69.7866	124.567	113.275	40.088	73.3808		4.96124	5.85223	4.73661	5.79694	4.22567	4.08281	3.80693	5.10553		3.52421	4.22737	4.9705	4.57465	4.41694	4.84494	5.75279	4.34107
12.6538		55.6424	82.4965	74.7309	70.5088	40.7067	53.8645	80.1692	54.6262		89.3644	54.9866	63.7599	69.886	124.58	113.376	40.1519	73.3801		4.96373	5.84737	4.73724	5.7971	4.22554	4.08211	3.80606	5.10499		3.52438	4.22877	4.98175	4.57374	4.41912	4.8398	5.74803	4.34237
12.7155		55.6491	82.6128	74.9298	70.5543	40.7542	54.1066	80.245	54.7009		89.3935	55.0481	63.9847	69.989	124.594	113.477	40.2159	73.3788		4.96623	5.84254	4.73785	5.79726	4.22541	4.08141	3.8052	5.10445		3.52455	4.23016	4.993	4.57274	4.4213	4.83466	5.74327	4.34366
12.7772		55.6576	82.7291	75.1283	70.5999	40.8017	54.3488	80.3208	54.7755		89.4226	55.1097	64.208	70.0921	124.607	113.577	40.2799	73.3774		4.96873	5.83774	4.73847	5.79742	4.2253	4.08071	3.80435	5.10391		3.52472	4.23156	5.00411	4.5717	4.42349	4.82952	5.7385	4.34495
12.8389		55.6667	82.8454	75.3249	70.6455	40.8463	54.5909	80.3965	54.8502		89.4517	55.1713	64.4284	70.1951	124.62	113.676	40.3439	73.376		4.97122	5.83314	4.73909	5.79757	4.2252	4.08001	3.80352	5.10337		3.52489	4.23296	5.01474	4.57066	4.42559	4.82437	5.73374	4.34624
12.9006		55.6818	82.9617	75.5194	70.6911	40.8908	54.833	80.4723	54.9248		89.4808	55.2328	64.6488	70.2981	124.632	113.775	40.408	73.3745		4.97372	5.82855	4.7397	5.79772	4.2251	4.07931	3.8027	5.1028		3.52504	4.23437	5.02538	4.56962	4.42768	4.81937	5.72898	4.34753
12.9623		55.6973	83.078	75.7134	70.7366	40.9354	55.0752	80.5481	54.9994		89.5099	55.2944	64.8692	70.4012	124.644	113.872	40.4722	73.3731		4.97621	5.82396	4.74032	5.79786	4.22501	4.07861	3.80189	5.10197		3.52519	4.23578	5.03601	4.56857	4.42975	4.81455	5.72422	4.34883
13.0241		55.7127	83.1943	75.9075	70.7822	40.9794	55.3165	80.6238	55.0741		89.5389	55.356	65.0896	70.5042	124.656	113.969	40.5365	73.3717		4.97871	5.81937	4.74092	5.79801	4.22491	4.07791	3.80107	5.10105		3.52534	4.23719	5.04665	4.56753	4.43183	4.80973	5.71945	4.35012
13.0858		55.7281	83.3034	76.1015	70.8283	41.0231	55.5564	80.6964	55.1477		89.568	55.4175	65.31	70.6072	124.668	114.065	40.6007	73.3703		4.98121	5.81477	4.74151	5.79816	4.22481	4.07721	3.80026	5.10013		3.5255	4.2386	5.05728	4.56649	4.4339	4.80491	5.71469	4.35141
13.1475		55.7435	83.412	76.2947	70.8756	41.0666	55.7949	80.7665	55.2201		89.5971	55.4791	65.5304	70.7103	124.68	114.16	40.665	73.3688		4.9837	5.81018	4.74211	5.79831	4.22472	4.07651	3.79945	5.0992		3.52565	4.24001	5.06792	4.56545	4.43595	4.80009	5.70993	4.35255
13.2092		55.7589	83.5205	76.4858	70.9241	41.1095	56.0333	80.8366	55.2926		89.6262	55.5448	65.7508	70.8133	124.691	114.255	40.7292	73.3675		4.98616	5.80559	4.7427	5.79845	4.22463	4.07581	3.79863	5.09828		3.5258	4.24145	5.07855	4.5644	4.43797	4.79532	5.70517	4.35368
13.2709		55.7744	83.6291	76.6769	70.9725	41.1524	56.2718	80.9067	55.365		89.6553	55.6128	65.9712	70.9163	124.703	114.351	40.7934	73.3661		4.98856	5.801	4.74328	5.7986	4.22455	4.07511	3.79782	5.09736		3.52596	4.24288	5.08918	4.56336	4.43998	4.79064	5.7004	4.35477
13.3326		55.7898	83.7376	76.8652	71.0209	41.1953	56.5102	80.9768	55.4375		89.6844	55.6821	66.1753	71.0194	124.714	114.445	40.8577	73.3648		4.99095	5.7964	4.74386	5.79875	4.22446	4.07441	3.797	5.09643		3.52611	4.24431	5.09982	4.56232	4.442	4.78597	5.69564	4.35586
13.3943		55.8052	83.8401	77.053	71.0693	41.238	56.7487	81.0444	55.5099		89.7134	55.7514	66.3791	71.1224	124.726	114.538	40.9219	73.3638		4.99335	5.79181	4.74444	5.79888	4.22438	4.07371	3.79619	5.09551		3.52626	4.24575	5.11045	4.56128	4.44402	4.7814	5.69088	4.35691
13.456		55.8206	83.9411	77.2408	71.1186	41.2799	56.9871	81.1109	55.5824		89.7402	55.8245	66.5829	71.2254	124.737	114.631	40.9862	73.3627		4.99575	5.78722	4.74501	5.79902	4.22429	4.07301	3.79537	5.09459		3.52642	4.24718	5.12036	4.56013	4.44604	4.7769	5.68611	4.35795
13.5177		55.8408	84.042	77.4286	71.1685	41.3213	57.2256	81.1774	55.6548		89.7669	55.899	66.7868	71.3285	124.748	114.723	41.0504	73.3616		4.99815	5.78263	4.74557	5.79916	4.22421	4.0723	3.79457	5.09367		3.52657	4.24862	5.12843	4.55897	4.44801	4.77239	5.68135	4.35897
13.5794		55.8623	84.1429	77.6164	71.2195	41.3627	57.464	81.2413	55.7259		89.7935	55.9735	66.9906	71.4315	124.759	114.812	41.1146	73.3606		5.00054	5.77803	4.74612	5.79929	4.22412	4.07149	3.79377	5.09274		3.52669	4.25005	5.13651	4.5578	4.44993	4.76788	5.67659	4.35996
13.6411		55.8856	84.2439	77.804	71.2704	41.4041	57.698	81.3027	55.7957		89.8175	56.0479	67.1944	71.5345	124.77	114.901	41.1789	73.3595		5.00289	5.77344	4.74668	5.79942	4.22404	4.07068	3.79298	5.09181		3.52679	4.25149	5.14458	4.55664	4.45185	4.76338	5.67183	4.36095
13.7028		55.9093	84.3448	77.9809	71.3214	41.4455	57.9315	81.3641	55.8652		89.8414	56.1224	67.3982	71.6376	124.781	114.99	41.2431	73.3587		5.00521	5.76885	4.74724	5.79955	4.22395	4.06987	3.79218	5.09071		3.52689	4.25292	5.15266	4.55543	4.45377	4.75887	5.66719	4.36194
13.7645		55.935	84.4457	78.1577	71.3724	41.4869	58.1649	81.4254	55.9346		89.8653	56.1969	67.602	71.7406	124.791	115.079	41.3073	73.3582		5.00752	5.76426	4.7478	5.79968	4.22387	4.06905	3.79139	5.08956		3.52699	4.25436	5.16074	4.55421	4.45569	4.75436	5.66258	4.36288
13.8262		55.9622	84.5467	78.3346	71.4244	41.5283	58.3983	81.4868	56.0041		89.8893	56.2713	67.8058	71.8436	124.802	115.168	41.3716	73.3578		5.00984	5.75986	4.74835	5.79981	4.22378	4.06824	3.7906	5.08842		3.52709	4.25579	5.16881	4.55299	4.45761	4.74986	5.65797	4.36381
13.8879		55.9895	84.6476	78.5114	71.4773	41.5697	58.6317	81.5482	56.0736		89.9132	56.3458	68.0096	71.9467	124.813	115.257	41.4358	73.3573		5.01211	5.75553	4.74891	5.79994	4.2237	4.06742	3.78981	5.08723		3.52719	4.25723	5.17689	4.55176	4.45953	4.7455	5.65336	4.36474
13.9496		56.0167	84.7486	78.6883	71.5301	41.6098	58.8652	81.6096	56.1431		89.9372	56.4203	68.2135	72.0497	124.824	115.346	41.5001	73.3568		5.01437	5.75121	4.74947	5.80006	4.22358	4.06657	3.78902	5.08598		3.52728	4.25866	5.18496	4.55043	4.46145	4.74117	5.64875	4.36562
14.0113		56.044	84.8495	78.8652	71.583	41.6498	59.0986	81.6694	56.2125		89.9611	56.4947	68.4173	72.1536	124.834	115.436	41.5647	73.3563		5.01661	5.74688	4.75002	5.80019	4.22347	4.06571	3.78823	5.08473		3.52738	4.2601	5.19304	4.5491	4.46337	4.73683	5.64414	4.3664
14.073		56.0712	84.9504	79.042	71.6363	41.6899	59.332	81.7266	56.282		89.9851	56.572	68.6211	72.2618	124.845	115.522	41.6294	73.3559		5.01878	5.74256	4.75058	5.80031	4.22336	4.06486	3.78744	5.08349		3.52748	4.26153	5.20112	4.54776	4.46529	4.7325	5.63955	4.36718
14.1347		56.1026	85.0514	79.2189	71.6906	41.73	59.5655	81.7822	56.3515		90.009	56.6518	68.8249	72.37	124.854	115.608	41.6941	73.3563		5.0208	5.73823	4.75114	5.80043	4.22324	4.064	3.78664	5.08224		3.52758	4.26297	5.20919	4.54643	4.46721	4.72819	5.63499	4.36796
14.1964		56.134	85.1523	79.3957	71.745	41.77	59.7989	81.8351	56.421		90.0329	56.7316	69.0287	72.4781	124.864	115.692	41.7588	73.357		5.02282	5.73391	4.75168	5.80054	4.2231	4.06315	3.78585	5.08097		3.52768	4.2644	5.21727	4.54509	4.46913	4.72395	5.6305	4.36874
14.2582		56.1654	85.2499	79.5726	71.8	41.8101	60.0323	81.888	56.4892		90.0569	56.8129	69.2325	72.5871	124.873	115.776	41.8236	73.3578		5.02484	5.72958	4.75221	5.80064	4.22296	4.06228	3.78506	5.07961		3.52778	4.26584	5.22534	4.54376	4.47105	4.71972	5.62601	4.36952
14.3199		56.1969	85.3441	79.7494	71.8555	41.85	60.2657	81.9408	56.5561		90.0808	56.8946	69.4363	72.6968	124.883	115.86	41.8887	73.3585		5.02686	5.72526	4.75274	5.80075	4.22282	4.06138	3.78427	5.07825		3.52788	4.26727	5.23342	4.54242	4.47295	4.71549	5.62151	4.37029
14.3816		56.2311	85.4383	79.9263	71.9113	41.8893	60.4992	81.9937	56.6231		90.1048	56.9787	69.6402	72.8065	124.892	115.944	41.9539	73.3593		5.02887	5.72101	4.75328	5.80086	4.22258	4.06048	3.78348	5.07689		3.52792	4.26871	5.2415	4.54109	4.47479	4.71129	5.61702	4.37107
14.4433		56.2654	85.5323	80.1032	71.9685	41.9285	60.7326	82.0466	56.6901		90.1287	57.0628	69.844	72.9162	124.901	116.027	42.019	73.36		5.03089	5.71679	4.75381	5.80097	4.22233	4.05958	3.78269	5.07552		3.52796	4.27014	5.24957	4.53975	4.47661	4.70712	5.61253	4.37185
14.505		56.3	85.6241	80.28	72.0259	41.9678	60.9598	82.0995	56.757		90.1527	57.1469	70.0478	73.0259	124.911	116.111	42.0841	73.3608		5.03291	5.7126	4.75434	5.80108	4.22208	4.05868	3.78189	5.07409		3.528	4.27158	5.25765	4.53842	4.47844	4.70297	5.60803	4.37263
14.5667		56.3399	85.7159	80.4569	72.0833	42.0069	61.1866	82.152	56.824		90.1766	57.231	70.2516	73.1364	124.92	116.192	42.1493	73.3615		5.03493	5.70844	4.75486	5.80118	4.22183	4.05778	3.7811	5.07266		3.52803	4.27301	5.26572	4.53708	4.48027	4.69883	5.60354	4.37341
14.6284		56.3798	85.8077	80.6337	72.1407	42.0455	61.4133	82.1996	56.891		90.2005	57.3153	70.4554	73.2473	124.93	116.272	42.2144	73.3623		5.03694	5.70428	4.75539	5.80129	4.22158	4.05688	3.78031	5.07122		3.52807	4.27446	5.2738	4.53575	4.48209	4.69472	5.59905	4.37419
14.6901		56.4197	85.8984	80.8106	72.1981	42.0842	61.6401	82.2471	56.9578		90.2245	57.4019	70.6592	73.3582	124.939	116.351	42.2796	73.363		5.03896	5.70012	4.75591	5.8014	4.22133	4.05598	3.77952	5.06973		3.52811	4.2759	5.28188	4.53436	4.48385	4.69062	5.59456	4.37497
14.7518		56.4596	85.9877	80.9875	72.2564	42.1229	61.8669	82.2946	57.0231		90.2484	57.4888	70.8631	73.4714	124.949	116.43	42.3447	73.3648		5.04098	5.69596	4.75642	5.80151	4.22108	4.05508	3.77873	5.06824		3.52814	4.27734	5.28995	4.53293	4.48562	4.68654	5.59006	4.37575
14.8135		56.4995	86.0769	81.1643	72.317	42.1616	62.0937	82.3421	57.0885		90.2724	57.5771	71.0669	73.5848	124.958	116.508	42.4098	73.3673		5.043	5.6918	4.75694	5.80162	4.22083	4.05418	3.77793	5.06675		3.52818	4.27879	5.29803	4.5315	4.48738	4.68248	5.58564	4.37653
14.8752		56.5393	86.1661	81.3412	72.3776	42.2001	62.3205	82.3883	57.1538		90.2963	57.6657	71.2555	73.6981	124.967	116.587	42.475	73.3697		5.04502	5.68771	4.75745	5.80172	4.22058	4.05327	3.77714	5.06522		3.52819	4.28023	5.3061	4.53006	4.48915	4.67847	5.5813	4.37731
14.9369		56.5792	86.2538	81.518	72.4382	42.2385	62.5473	82.4323	57.2192		90.3203	57.7543	71.4371	73.8115	124.977	116.666	42.5403	73.3722		5.04703	5.68364	4.75797	5.80183	4.22033	4.05233	3.77633	5.06368		3.52819	4.28167	5.31418	4.52857	4.49091	4.67446	5.57696	4.37809
14.9986		56.6191	86.3413	81.6949	72.4988	42.2766	62.7715	82.4755	57.2831		90.3424	57.8441	71.6187	73.9249	124.986	116.745	42.6057	73.3746		5.04905	5.67956	4.75847	5.80192	4.22008	4.0514	3.77552	5.06213		3.52818	4.28311	5.32225	4.52708	4.49267	4.67045	5.57262	4.37887
15.0603		56.659	86.4264	81.8718	72.5594	42.3146	62.9933	82.5188	57.3462		90.3639	57.9347	71.8003	74.0382	124.996	116.819	42.6711	73.3771		5.05107	5.67549	4.75898	5.80201	4.21983	4.05047	3.77471	5.06058		3.52816	4.28454	5.33033	4.52559	4.49444	4.66644	5.56828	4.37965
15.122		56.6989	86.5115	82.0486	72.62	42.3525	63.2152	82.5613	57.4092		90.3852	58.0262	71.9819	74.1516	125.005	116.887	42.7365	73.3795		5.05309	5.67151	4.75948	5.8021	4.21958	4.04953	3.7739	5.05904		3.52813	4.28598	5.33841	4.52411	4.4962	4.66243	5.56394	4.38033
15.1837		56.7388	86.5967	82.2191	72.6806	42.3905	63.437	82.6019	57.4723		90.4063	58.1193	72.1635	74.265	125.015	116.955	42.802	73.382		5.05511	5.66754	4.75999	5.80218	4.21933	4.0486	3.77309	5.05746		3.52811	4.28742	5.34648	4.52262	4.49796	4.65842	5.5596	4.381
15.2454		56.779	86.6818	82.3871	72.7411	42.4284	63.6589	82.6426	57.5354		90.427	58.2125	72.3452	74.3783	125.022	117.023	42.8675	73.3852		5.05696	5.66358	4.76049	5.80226	4.21908	4.04767	3.77227	5.05587		3.52809	4.28885	5.35456	4.52113	4.49973	4.65443	5.55526	4.38167
15.3071		56.8235	86.7669	82.554	72.8017	42.4663	63.8799	82.6823	57.5984		90.4476	58.3056	72.5268	74.4917	125.029	117.091	42.933	73.389		5.05875	5.65961	4.76098	5.80233	4.21883	4.04673	3.77141	5.05428		3.52804	4.29029	5.36263	4.51965	4.50149	4.65048	5.55092	4.38231
15.3688		56.869	86.8521	82.7199	72.8636	42.5039	64.0984	82.7206	57.6615		90.4681	58.3987	72.7084	74.6051	125.036	117.16	42.9985	73.3928		5.06046	5.65565	4.76148	5.80241	4.21858	4.04578	3.77055	5.05268		3.52797	4.29173	5.37071	4.51816	4.50321	4.64654	5.54658	4.38294
15.4305		56.9152	86.9369	82.8846	72.9287	42.5412	64.317	82.7585	57.7245		90.4887	58.4919	72.89	74.7184	125.043	117.228	43.0639	73.3966		5.06211	5.65168	4.76197	5.80249	4.21833	4.04484	3.76969	5.05107		3.52789	4.29316	5.37879	4.51664	4.50493	4.6426	5.54224	4.38357
15.4923		56.9613	87.0192	83.0492	72.994	42.5782	64.5355	82.7941	57.7876		90.5081	58.585	73.0716	74.8318	125.05	117.296	43.1294	73.4004		5.06375	5.64772	4.76246	5.80255	4.21808	4.04389	3.76883	5.04946		3.52782	4.29459	5.38686	4.51509	4.50664	4.6387	5.53791	4.3842
15.554		57.0075	87.1014	83.2138	73.0594	42.6153	64.7532	82.8287	57.8507		90.5273	58.6803	73.2532	74.9452	125.057	117.364	43.1949	73.4049		5.0654	5.64375	4.76295	5.80261	4.21783	4.04293	3.76797	5.04785		3.52775	4.29602	5.39494	4.51354	4.50836	4.6348	5.53368	4.38482
15.6157		57.0549	87.1837	83.3784	73.1247	42.6524	64.9694	82.8632	57.9137		90.5466	58.7763	73.4348	75.0585	125.064	117.432	43.2603	73.4096		5.06705	5.63979	4.76345	5.80266	4.21754	4.04198	3.76711	5.04623		3.52767	4.29745	5.40301	4.51199	4.51006	4.6309	5.52944	4.38545
15.6774		57.1035	87.2655	83.543	73.1901	42.6895	65.1838	82.8978	57.9768		90.5658	58.8744	73.6072	75.1719	125.07	117.5	43.3258	73.4146		5.0687	5.63596	4.76394	5.80271	4.21718	4.04103	3.76625	5.04462		3.5276	4.29886	5.41109	4.51044	4.51176	4.627	5.52524	4.38608
15.7391		57.152	87.346	83.7051	73.2554	42.7265	65.3982	82.9323	58.0399		90.585	58.9724	73.7777	75.2852	125.076	117.568	43.3912	73.4197		5.07034	5.6322	4.76442	5.80276	4.2168	4.04007	3.76538	5.04301		3.52753	4.30027	5.41917	4.50889	4.51346	4.6231	5.52107	4.38671
15.8008		57.2006	87.4265	83.8672	73.3208	42.7636	65.6125	82.9668	58.1025		90.6043	59.0705	73.9482	75.3986	125.081	117.636	43.4567	73.4248		5.07199	5.62844	4.7649	5.80281	4.21643	4.03911	3.76452	5.04139		3.52744	4.30167	5.42724	4.50733	4.51515	4.61924	5.51696	4.38731
15.8625		57.2492	87.5071	84.028	73.3861	42.8007	65.8269	83.0001	58.1633		90.6235	59.1685	74.1186	75.5129	125.086	117.704	43.5221	73.4304		5.07364	5.62467	4.76538	5.80286	4.21604	4.03815	3.76366	5.03978		3.52731	4.30308	5.43532	4.50573	4.51684	4.61538	5.51285	4.3879
15.9242		57.2993	87.5858	84.1884	73.4515	42.8378	66.0394	83.0311	58.2241		90.6427	59.2665	74.2891	75.6278	125.09	117.772	43.5876	73.4363		5.07524	5.62091	4.76586	5.80292	4.21564	4.03719	3.7628	5.03816		3.52717	4.30449	5.44339	4.50413	4.51852	4.61152	5.50874	4.38849
15.9859		57.3508	87.6643	84.3488	73.5168	42.8748	66.2509	83.0622	58.2849		90.662	59.3646	74.4542	75.7428	125.093	117.84	43.653	73.4424		5.0767	5.61715	4.76634	5.80297	4.21523	4.03623	3.76194	5.03655		3.52703	4.30589	5.45147	4.50253	4.5202	4.60766	5.50463	4.38908
16.0476		57.4024	87.7427	84.5071	73.5822	42.9119	66.4625	83.0911	58.3458		90.6807	59.4626	74.6164	75.8578	125.097	117.908	43.7185	73.4485		5.07817	5.61338	4.76681	5.80302	4.21481	4.03527	3.76108	5.03494		3.52689	4.3073	5.45955	4.50093	4.52188	4.60382	5.50053	4.38966
16.1093		57.454	87.8211	84.6648	73.6475	42.949	66.6727	83.1194	58.4055		90.6986	59.5607	74.7786	75.9729	125.101	117.977	43.7839	73.455		5.07964	5.60962	4.76729	5.80307	4.21438	4.03431	3.76022	5.03334		3.52676	4.30871	5.46762	4.49934	4.52356	4.6	5.49642	4.39025
16.171		57.5056	87.8996	84.8225	73.7129	42.9855	66.8816	83.1477	58.4643		90.7166	59.6587	74.9408	76.088	125.103	118.045	43.8494	73.4616		5.08111	5.60586	4.76777	5.80312	4.21395	4.03335	3.75936	5.03173		3.52662	4.31012	5.4757	4.49774	4.52524	4.59619	5.49231	4.39081
16.2327		57.5572	87.978	84.9802	73.7782	43.0217	67.0896	83.176	58.5232		90.7342	59.7588	75.103	76.2031	125.105	118.113	43.9148	73.4684		5.08258	5.60209	4.76823	5.80317	4.21352	4.03239	3.75849	5.03013		3.52648	4.31152	5.48377	4.49614	4.52692	4.59237	5.48836	4.39138
16.2944		57.6091	88.0546	85.1379	73.8436	43.058	67.2976	83.2042	58.582		90.7515	59.8601	75.2652	76.3182	125.107	118.181	43.9804	73.4754		5.084	5.59833	4.7687	5.80323	4.21308	4.03143	3.75763	5.02854		3.52635	4.31293	5.49185	4.49454	4.5286	4.58855	5.48443	4.39194
16.3561		57.6624	88.1306	85.2939	73.9089	43.0943	67.505	83.2303	58.6408		90.7688	59.9613	75.4274	76.4332	125.108	118.249	44.046	73.4831		5.08538	5.59457	4.76916	5.80327	4.21262	4.03047	3.75673	5.02695		3.52621	4.31433	5.49993	4.49294	4.53027	4.58474	5.48051	4.3925
16.4178		57.7159	88.2066	85.4479	73.9743	43.1306	67.7086	83.2556	58.6997		90.7858	60.0626	75.5896	76.5483	125.11	118.317	44.1117	73.4908		5.08671	5.59083	4.76961	5.80329	4.21216	4.02951	3.7558	5.02537		3.52607	4.31571	5.508	4.49132	4.53194	4.58095	5.47658	4.39305
16.4795		57.77	88.2826	85.6018	74.0408	43.1669	67.9123	83.2802	58.7585		90.8027	60.1639	75.7472	76.6634	125.109	118.381	44.1773	73.4985		5.08804	5.58722	4.77007	5.80331	4.2117	4.02855	3.75487	5.02378		3.52589	4.31709	5.51608	4.48969	4.53362	4.57716	5.47266	4.3936
16.5412		57.8241	88.3586	85.7558	74.1089	43.2032	68.1159	83.3049	58.8173		90.8192	60.2652	75.8986	76.7785	125.109	118.439	44.2429	73.5062		5.08937	5.58362	4.77053	5.80333	4.21124	4.02759	3.75392	5.0222		3.52571	4.31847	5.52415	4.48806	4.53529	4.57338	5.46873	4.39415
16.6029		57.8792	88.4346	85.9098	74.177	43.2395	68.3196	83.3281	58.8762		90.8356	60.3665	76.0501	76.8936	125.109	118.496	44.3086	73.5138		5.09066	5.5801	4.77099	5.80336	4.21077	4.02663	3.75295	5.02063		3.52553	4.31984	5.5304	4.48643	4.53696	4.56961	5.4648	4.39469
16.6647		57.9347	88.5094	86.0637	74.2452	43.2757	68.5232	83.3508	58.935		90.8516	60.4681	76.2015	77.0087	125.108	118.554	44.3745	73.5218		5.09185	5.57659	4.77143	5.80338	4.2103	4.02567	3.75199	5.01906		3.52532	4.32121	5.53622	4.4848	4.53863	4.56584	5.46088	4.39523
16.7264		57.9902	88.5836	86.2175	74.3134	43.312	68.7269	83.3729	58.9939		90.8676	60.5707	76.3529	77.1237	125.106	118.605	44.4407	73.5302		5.09303	5.57308	4.77188	5.8034	4.20982	4.02471	3.75102	5.01749		3.52512	4.32257	5.54204	4.48318	4.54031	4.56209	5.45695	4.39576
16.7881		58.0457	88.6577	86.369	74.3819	43.3483	68.9305	83.3944	59.0527		90.8834	60.6737	76.5043	77.2385	125.103	118.656	44.5069	73.5388		5.0942	5.56957	4.77232	5.80341	4.20934	4.02375	3.75006	5.01593		3.52491	4.32393	5.54787	4.48155	4.54198	4.55834	5.45314	4.39628
16.8498		58.1012	88.7318	86.5198	74.4507	43.3846	69.1308	83.4153	59.1102		90.8988	60.777	76.6557	77.3532	125.098	118.706	44.5731	73.5478		5.09537	5.56606	4.77277	5.80342	4.20886	4.02279	3.74907	5.01437		3.5247	4.32529	5.55354	4.47992	4.54365	4.55459	5.44943	4.3968
16.9115		58.1572	88.8051	86.6698	74.5196	43.4209	69.3291	83.4354	59.1674		90.914	60.8804	76.8071	77.4679	125.093	118.757	44.6393	73.5572		5.09654	5.56254	4.7732	5.80342	4.20838	4.02183	3.74807	5.01281		3.5245	4.32664	5.55911	4.47829	4.54532	4.55084	5.44571	4.39732
16.9732		58.2143	88.8777	86.8191	74.5888	43.4572	69.5274	83.4551	59.224		90.9292	60.9837	76.9585	77.5826	125.087	118.808	44.7055	73.5665		5.09771	5.55919	4.77363	5.80342	4.20789	4.02087	3.74706	5.01126		3.52427	4.32798	5.56469	4.47665	4.54699	4.54714	5.44199	4.39784
17.0349		58.2714	88.9503	86.9684	74.6579	43.4935	69.7256	83.4719	59.2798		90.9435	61.0873	77.1099	77.6973	125.082	118.859	44.7717	73.5758		5.09888	5.55587	4.77406	5.80341	4.20741	4.01991	3.74603	5.0097		3.52404	4.32933	5.57012	4.47502	4.54867	4.54345	5.43828	4.39836
17.0966		58.3286	89.0229	87.1161	74.7276	43.5297	69.9239	83.4886	59.3357		90.9575	61.1914	77.2572	77.8117	125.076	118.909	44.8379	73.5858		5.10005	5.55254	4.77448	5.80341	4.20692	4.01896	3.745	5.00816		3.52381	4.33067	5.57545	4.47339	4.55034	4.53975	5.43456	4.39888
17.1583		58.3857	89.0955	87.2624	74.7974	43.566	70.1221	83.5054	59.3916		90.9715	61.2956	77.3979	77.9259	125.071	118.96	44.9047	73.5962		5.10122	5.54922	4.77491	5.80341	4.20643	4.018	3.74397	5.00662		3.52356	4.33201	5.58078	4.47176	4.55202	4.53606	5.43089	4.3994
17.22		58.4429	89.1677	87.4086	74.8673	43.6023	70.3181	83.5221	59.4474		90.9855	61.3997	77.5385	78.04	125.065	119.011	44.9715	73.6066		5.10233	5.5459	4.77532	5.8034	4.20594	4.01704	3.74295	5.00507		3.52328	4.33334	5.58611	4.47014	4.55369	4.53237	5.42733	4.39992
17.2817		58.5002	89.2391	87.5548	74.9371	43.6385	70.513	83.5389	59.5033		90.9995	61.5041	77.6792	78.1537	125.06	119.062	45.0384	73.617		5.10337	5.54258	4.77573	5.80338	4.20545	4.01609	3.74191	5.00353		3.52299	4.33466	5.59119	4.46851	4.55536	4.52867	5.42377	4.40044
17.3434		58.5583	89.31	87.7011	75.0069	43.6746	70.7028	83.5556	59.5591		91.0136	61.6088	77.8199	78.2672	125.052	119.112	45.106	73.6276		5.10442	5.53926	4.77614	5.80336	4.20496	4.01513	3.74086	5.00199		3.52271	4.33598	5.59617	4.46689	4.55704	4.52498	5.42021	4.40094
17.4051		58.6166	89.3809	87.8473	75.0767	43.7107	70.8921	83.5724	59.614		91.0276	61.7136	77.9606	78.3807	125.044	119.163	45.1737	73.6391		5.10543	5.53594	4.77654	5.80334	4.20447	4.01419	3.73979	5.00044		3.52242	4.33731	5.60116	4.46527	4.55871	4.52128	5.41665	4.40144
17.4668		58.6751	89.4517	87.9931	75.1466	43.7468	71.0814	83.5891	59.6682		91.0413	61.8183	78.1013	78.4942	125.034	119.214	45.2413	73.6507		5.10642	5.5327	4.77694	5.80332	4.20399	4.01325	3.73869	4.9989		3.52214	4.33863	5.60615	4.46365	4.56039	4.51759	5.41312	4.40193
17.5285		58.7343	89.522	88.1365	75.2164	43.7829	71.2707	83.6019	59.7223		91.0542	61.9231	78.242	78.6073	125.021	119.256	45.309	73.6624		5.1074	5.52961	4.77734	5.8033	4.2035	4.01231	3.7376	4.99736		3.52186	4.33995	5.61114	4.46203	4.56206	4.5139	5.40967	4.40243
17.5902		58.7934	89.5919	88.2793	75.2862	43.819	71.46	83.6141	59.7764		91.067	62.0283	78.3827	78.7199	125.007	119.296	45.3767	73.6755		5.10835	5.52652	4.77772	5.80327	4.20302	4.01137	3.7365	4.99581		3.52157	4.34126	5.61612	4.46043	4.56373	4.5102	5.40624	4.40293
17.6519		58.8526	89.661	88.4221	75.3563	43.8551	71.6494	83.6263	59.8305		91.0794	62.1335	78.5234	78.8326	124.993	119.336	45.4444	73.6886		5.10926	5.52343	4.7781	5.80323	4.20254	4.01042	3.73541	4.99427		3.52129	4.34256	5.62111	4.45883	4.56541	4.50651	5.40289	4.40343
17.7136		58.9118	89.7292	88.5621	75.4265	43.8912	71.8387	83.6385	59.8846		91.0918	62.2387	78.6603	78.9452	124.979	119.376	45.5121	73.7017		5.11016	5.52034	4.77847	5.8032	4.20206	4.00948	3.73431	4.99274		3.52101	4.34386	5.6259	4.45722	4.56708	4.50284	5.39953	4.40393
17.7753		58.9709	89.7973	88.7012	75.4967	43.9274	72.028	83.6507	59.9378		91.1035	62.3439	78.7952	79.0572	124.965	119.416	45.5798	73.7148		5.11106	5.51725	4.77885	5.80316	4.20157	4.00854	3.73322	4.9912		3.52072	4.34516	5.63041	4.45562	4.56876	4.49921	5.39617	4.40441
17.837		59.0301	89.8655	88.8404	75.5669	43.9635	72.2173	83.6629	59.9906		91.1149	62.4492	78.9282	79.1688	124.951	119.456	45.6475	73.7279		5.11196	5.51416	4.77922	5.80312	4.2011	4.0076	3.73212	4.98967		3.52044	4.34645	5.63492	4.45403	4.57043	4.49557	5.39283	4.4049
17.8988		59.0893	89.9337	88.9795	75.637	43.9998	72.4066	83.6751	60.0431		91.1263	62.5544	79.0606	79.2804	124.937	119.496	45.7158	73.7429		5.11287	5.51106	4.7796	5.80307	4.20063	4.00666	3.73103	4.98813		3.52015	4.34775	5.63944	4.45246	4.57211	4.49194	5.38966	4.40538
17.9605		59.1486	90.0018	89.1187	75.7072	44.036	72.5959	83.6873	60.0949		91.1377	62.6597	79.1931	79.3906	124.922	119.537	45.7846	73.7604		5.11358	5.50802	4.77997	5.80302	4.20016	4.00571	3.72992	4.9866		3.51987	4.34905	5.64395	4.45088	4.57379	4.48832	5.38649	4.40586
18.0222		59.2084	90.07	89.2579	75.7774	44.0723	72.7852	83.6986	60.1468		91.1491	62.765	79.3235	79.5008	124.908	119.577	45.8533	73.7779		5.11427	5.50509	4.78034	5.80296	4.1997	4.00477	3.72878	4.98506		3.51959	4.35033	5.64846	4.44931	4.57547	4.48472	5.38332	4.40633
18.0839		59.2685	90.1382	89.397	75.8476	44.1085	72.9709	83.7081	60.1986		91.1605	62.8703	79.4525	79.611	124.894	119.617	45.9221	73.7954		5.11496	5.50215	4.78068	5.80291	4.19924	4.00383	3.72765	4.98352		3.5193	4.3516	5.65298	4.44773	4.57716	4.48111	5.38015	4.4068
18.1456		59.3286	90.2064	89.5362	75.9177	44.1449	73.1543	83.7177	60.2494		91.1712	62.9756	79.5816	79.7212	124.88	119.657	45.991	73.8128		5.11566	5.49924	4.78102	5.80284	4.19878	4.00289	3.72651	4.98197		3.51902	4.35288	5.65749	4.4462	4.57884	4.47752	5.37698	4.40726
18.2073		59.3888	90.2742	89.6739	75.9877	44.1813	73.3353	83.7263	60.2996		91.1815	63.081	79.7107	79.8314	124.866	119.697	46.0604	73.8303		5.11635	5.49637	4.78136	5.80278	4.19831	4.00195	3.72537	4.98043		3.51874	4.35416	5.662	4.44468	4.58053	4.47397	5.37382	4.40773
18.269		59.4489	90.3406	89.8098	76.0575	44.2176	73.5142	83.7346	60.3498		91.1918	63.1863	79.8389	79.9416	124.849	119.734	46.1297	73.8478		5.11704	5.49357	4.7817	5.80271	4.19785	4.00102	3.7242	4.97889		3.51845	4.35541	5.66652	4.44316	4.58221	4.47043	5.37066	4.40819
18.3307		59.5091	90.4069	89.9445	76.1274	44.2541	73.6931	83.7428	60.4		91.2015	63.2916	79.963	80.0517	124.829	119.768	46.199	73.8653		5.11773	5.49082	4.78203	5.80262	4.1974	4.0001	3.72303	4.97735		3.51817	4.35667	5.67086	4.44164	4.5839	4.46689	5.36764	4.40866
18.3924		59.5695	90.4724	90.0775	76.1965	44.2906	73.872	83.7511	60.4502		91.2107	63.3968	80.0871	80.1603	124.808	119.801	46.2687	73.8828		5.11842	5.48806	4.78237	5.80253	4.19696	3.99919	3.72185	4.9758		3.51788	4.35792	5.67508	4.44011	4.58558	4.46335	5.36473	4.40911
18.4541		59.63	90.5362	90.2105	76.2655	44.3272	74.0509	83.7586	60.4996		91.22	63.502	80.2113	80.2688	124.788	119.834	46.3385	73.9003		5.11912	5.48531	4.78265	5.80244	4.19652	3.99828	3.72068	4.97426		3.5176	4.35918	5.67927	4.43859	4.58727	4.45981	5.36182	4.40954
18.5158		59.6907	90.6	90.3436	76.3345	44.364	74.2298	83.7656	60.5476		91.2293	63.6068	80.3354	80.3767	124.767	119.866	46.4084	73.9178		5.11981	5.48256	4.78292	5.80235	4.19609	3.99737	3.71951	4.9727		3.51728	4.36044	5.68339	4.43707	4.58896	4.45627	5.3589	4.40997
18.5775		59.7514	90.6638	90.4766	76.4035	44.401	74.4087	83.7724	60.5956		91.2386	63.7116	80.4595	80.4834	124.747	119.898	46.4786	73.9353		5.1205	5.47981	4.78319	5.80226	4.19565	3.99646	3.71834	4.97115		3.51696	4.36169	5.68747	4.43555	4.59064	4.45273	5.35599	4.41041
18.6392		59.812	90.7276	90.6097	76.4725	44.438	74.5876	83.7781	60.6436		91.2478	63.8164	80.5836	80.5901	124.726	119.928	46.5488	73.9533		5.12119	5.47706	4.78346	5.80217	4.19521	3.99555	3.71717	4.96958		3.51665	4.36292	5.69145	4.43409	4.59233	4.44918	5.35307	4.41084
18.7009		59.8727	90.7914	90.7427	76.5415	44.475	74.7665	83.7816	60.6916		91.2566	63.9212	80.7065	80.6968	124.704	119.958	46.6191	73.9811		5.12188	5.47448	4.78373	5.80208	4.19477	3.99464	3.71598	4.96801		3.51633	4.36415	5.69543	4.43268	4.59402	4.44564	5.35026	4.41127
18.7626		59.9334	90.8552	90.8732	76.6106	44.512	74.94	83.7852	60.7396		91.2649	64.026	80.8266	80.8035	124.68	119.987	46.6898	74.009		5.12258	5.47191	4.784	5.80199	4.19435	3.99374	3.71479	4.96643		3.51601	4.36538	5.6994	4.43128	4.59571	4.44225	5.34752	4.41171
18.8243		59.994	90.9189	91.0019	76.6796	44.549	75.1124	83.7887	60.7876		91.273	64.1308	80.9453	80.9103	124.655	120.016	46.7605	74.0368		5.12327	5.46933	4.78426	5.80185	4.19394	3.99284	3.71358	4.96486		3.51569	4.3666	5.70338	4.42987	4.59739	4.43885	5.34505	4.41214
18.886		60.0547	90.9827	91.1305	76.7486	44.586	75.2847	83.7923	60.8341		91.2805	64.2353	81.064	81.017	124.63	120.043	46.8312	74.0646		5.12396	5.46675	4.78453	5.80171	4.19352	3.99195	3.71238	4.96329		3.51536	4.3678	5.70729	4.42847	4.59908	4.43546	5.34259	4.41255
18.9477		60.1154	91.0465	91.2591	76.8156	44.6231	75.457	83.7958	60.8795		91.288	64.3395	81.1827	81.1236	124.606	120.07	46.902	74.0924		5.12465	5.46417	4.7848	5.80157	4.19311	3.99106	3.71116	4.96171		3.51504	4.369	5.71098	4.42707	4.60077	4.43206	5.34013	4.41295
19.0094		60.1761	91.1103	91.3878	76.8826	44.6607	75.6294	83.7994	60.925		91.2954	64.4437	81.3014	81.2287	124.58	120.096	46.9728	74.1202		5.12534	5.46162	4.78507	5.80143	4.19269	3.99017	3.70995	4.96011		3.51472	4.3702	5.71467	4.42566	4.60245	4.42867	5.33766	4.41335
19.0712		60.237	91.1741	91.5164	76.9497	44.6984	75.8017	83.8029	60.9704		91.3027	64.5478	81.4201	81.3332	124.552	120.123	47.0439	74.1481		5.12604	5.45917	4.78534	5.80129	4.19228	3.9893	3.70872	4.95852		3.51439	4.3714	5.71837	4.42426	4.60413	4.42527	5.3352	4.41373
19.1329		60.2978	91.2379	91.645	77.0167	44.7363	75.9724	83.8064	61.0157		91.309	64.6502	81.5358	81.4375	124.524	120.147	47.1151	74.1759		5.12673	5.45672	4.78561	5.80115	4.19186	3.98844	3.70749	4.95692		3.51407	4.3726	5.72206	4.42285	4.60581	4.42188	5.33274	4.41409
19.1946		60.3587	91.2998	91.7711	77.0837	44.7746	76.14	83.81	61.0599		91.3153	64.7527	81.651	81.5417	124.496	120.17	47.1866	74.2037		5.12732	5.45428	4.78588	5.80101	4.19145	3.98757	3.70627	4.95532		3.51374	4.3738	5.72576	4.42145	4.60749	4.41848	5.33028	4.41445
19.2563		60.4196	91.3609	91.8966	77.1507	44.8146	76.3075	83.8135	61.103		91.3215	64.8552	81.7662	81.6451	124.469	120.192	47.2583	74.2315		5.12785	5.45188	4.78614	5.80087	4.19104	3.9867	3.70504	4.95372		3.51342	4.375	5.72945	4.42004	4.60916	4.41509	5.32781	4.41481
19.318		60.4805	91.4219	92.0222	77.2177	44.8545	76.475	83.8171	61.1461		91.3278	64.9576	81.8814	81.7478	124.439	120.215	47.33	74.2593		5.12835	5.44951	4.78641	5.80073	4.19062	3.98584	3.7038	4.95211		3.5131	4.37615	5.73314	4.4187	4.61082	4.41169	5.32535	4.41516
19.3797		60.5414	91.4818	92.1475	77.2847	44.8945	76.642	83.8206	61.1891		91.3341	65.0601	81.9965	81.8505	124.409	120.237	47.4018	74.2871		5.12884	5.44717	4.78668	5.80059	4.19022	3.98497	3.70256	4.95049		3.51277	4.3773	5.73684	4.4174	4.61249	4.4083	5.32289	4.41552
19.4414		60.6023	91.5408	92.2702	77.3505	44.9344	76.8067	83.8242	61.2322		91.3397	65.1626	82.1094	81.9532	124.378	120.26	47.4735	74.315		5.12933	5.44491	4.78695	5.80045	4.18981	3.9841	3.70131	4.94887		3.51245	4.37845	5.74053	4.4161	4.61416	4.40491	5.32042	4.41588
19.5031		60.6632	91.5997	92.3929	77.4159	44.9743	76.9701	83.8277	61.2742		91.3444	65.265	82.2224	82.0555	124.347	120.282	47.5452	74.3428		5.12982	5.44268	4.78722	5.80029	4.18941	3.98324	3.70003	4.94724		3.51213	4.3796	5.74422	4.41482	4.61582	4.40151	5.31796	4.41624
19.5648		60.7241	91.6586	92.5156	77.4805	45.0143	77.1295	83.8313	61.3157		91.3491	65.3675	82.3346	82.1571	124.313	120.304	47.6169	74.378		5.13024	5.44045	4.78747	5.80011	4.189	3.98237	3.69875	4.9456		3.5118	4.38075	5.74792	4.41358	4.61745	4.39812	5.3155	4.41655
19.6265		60.785	91.7176	92.6383	77.5447	45.0542	77.2889	83.8348	61.3566		91.3538	65.47	82.4458	82.2577	124.279	120.324	47.6887	74.4151		5.13065	5.43822	4.78766	5.79993	4.18859	3.9815	3.69746	4.94396		3.51148	4.3819	5.75142	4.41234	4.61909	4.39485	5.31303	4.41683
19.6882		60.8459	91.7765	92.761	77.6089	45.0942	77.4483	83.8384	61.3972		91.3585	65.5724	82.5571	82.3583	124.244	120.338	47.7604	74.4522		5.13107	5.43599	4.78785	5.79973	4.18818	3.98066	3.69617	4.94232		3.51117	4.38305	5.75489	4.4111	4.62072	4.39161	5.31061	4.41711
19.7499		60.9068	91.8355	92.8831	77.6731	45.1341	77.6077	83.8419	61.4367		91.3631	65.6749	82.6681	82.459	124.21	120.352	47.8321	74.4936		5.13148	5.43376	4.78804	5.79954	4.18776	3.97982	3.69488	4.94068		3.51085	4.38418	5.75835	4.40989	4.62235	4.38836	5.30848	4.41738
19.8116		60.9676	91.8941	93.0035	77.7364	45.1741	77.7671	83.8455	61.4762		91.3678	65.7774	82.7771	82.5596	124.176	120.366	47.9039	74.5355		5.13189	5.43161	4.78823	5.79935	4.18733	3.97898	3.69359	4.93903		3.51054	4.38529	5.76182	4.40871	4.62398	4.38511	5.30637	4.41766
19.8733		61.0284	91.9489	93.1236	77.7976	45.214	77.9265	83.849	61.5147		91.3719	65.8798	82.8862	82.6592	124.142	120.38	47.9761	74.5773		5.1323	5.42949	4.78842	5.79913	4.1869	3.97814	3.6923	4.93736		3.51023	4.38639	5.76529	4.40754	4.62562	4.3819	5.30433	4.41794
19.935		61.0892	92.0037	93.2429	77.8588	45.254	78.0859	83.8526	61.5521		91.3755	65.9823	82.9952	82.7581	124.107	120.394	48.0484	74.6191		5.13272	5.42748	4.78861	5.79888	4.18648	3.97732	3.69102	4.9357		3.50991	4.38748	5.76873	4.40637	4.62725	4.37874	5.30228	4.41822
19.9967		61.1501	92.0586	93.3619	77.9201	45.2939	78.2453	83.8554	61.5895		91.3792	66.0848	83.1043	82.855	124.07	120.408	48.1206	74.6644		5.13313	5.42547	4.7888	5.79863	4.18605	3.9765	3.68973	4.93403		3.50961	4.38857	5.77211	4.40522	4.62888	4.37558	5.30029	4.4185
20.0584		61.2109	92.1134	93.477	77.9813	45.3338	78.4014	83.8565	61.6269		91.3828	66.1873	83.2133	82.952	124.033	120.422	48.1929	74.7126		5.13351	5.42347	4.78899	5.79838	4.18562	3.97569	3.68844	4.93237		3.5093	4.38963	5.77549	4.40412	4.63052	4.37242	5.29839	4.41877
20.1201		61.2717	92.1683	93.5902	78.0425	45.3738	78.5549	83.8576	61.6643		91.3859	66.288	83.3206	83.049	123.995	120.436	48.2653	74.7609		5.13384	5.42147	4.78913	5.79813	4.18519	3.97487	3.68715	4.93069		3.509	4.3907	5.77883	4.40303	4.63212	4.36925	5.29649	4.419
20.1818		61.3326	92.2231	93.7035	78.1037	45.4137	78.7079	83.8584	61.7016		91.3884	66.3885	83.4277	83.1459	123.956	120.45	48.3378	74.8091		5.13418	5.41947	4.78926	5.79788	4.18476	3.97406	3.68586	4.929		3.5087	4.39176	5.78213	4.40194	4.63371	4.36626	5.29459	4.41922
20.2435		61.3934	92.2779	93.8167	78.1649	45.4542	78.8571	83.8585	61.7365		91.3908	66.4889	83.5347	83.2429	123.917	120.464	48.4102	74.8574		5.13451	5.41747	4.7894	5.79762	4.18433	3.97325	3.68457	4.92732		3.5084	4.39278	5.78542	4.40085	4.63528	4.36334	5.29271	4.41942
20.3053		61.4542	92.3328	93.93	78.2261	45.497	79.0062	83.8586	61.7714		91.3933	66.5886	83.6415	83.3399	123.877	120.478	48.4826	74.9099		5.13485	5.41552	4.78953	5.79737	4.1839	3.97245	3.68328	4.92563		3.50811	4.39381	5.78872	4.39976	4.63685	4.36042	5.29091	4.4196
20.367		61.515	92.3876	94.0432	78.2873	45.5399	79.1554	83.8587	61.8064		91.3957	66.6883	83.7473	83.4368	123.836	120.492	48.5551	74.9646		5.13514	5.41368	4.78967	5.79712	4.18346	3.97165	3.682	4.92394		3.50781	4.39483	5.79201	4.39871	4.63843	4.3575	5.28921	4.41977
20.4287		61.5759	92.4425	94.1565	78.3485	45.5828	79.3046	83.8588	61.8387		91.3982	66.788	83.8525	83.5338	123.794	120.506	48.6277	75.0261		5.13543	5.41183	4.7898	5.79687	4.183	3.97086	3.6807	4.92226		3.50753	4.39585	5.79531	4.39769	4.64	4.35458	5.28769	4.41993
20.4904		61.6366	92.4973	94.2697	78.4076	45.6256	79.4537	83.8589	61.8689		91.4006	66.8876	83.9577	83.6307	123.752	120.52	48.7003	75.0877		5.13572	5.40998	4.78994	5.79662	4.18252	3.97007	3.67936	4.92056		3.50724	4.39684	5.7986	4.39669	4.64155	4.35166	5.28617	4.42005
20.5521		61.6973	92.5508	94.3829	78.4658	45.6685	79.6021	83.8591	61.8991		91.4031	66.9873	84.063	83.7257	123.71	120.534	48.7728	75.1493		5.136	5.40818	4.79007	5.79637	4.18203	3.96929	3.67803	4.91886		3.50696	4.39781	5.80189	4.39569	4.64307	4.34873	5.28465	4.42017
20.6138		61.758	92.6019	94.4962	78.5233	45.7123	79.746	83.8589	61.9293		91.4055	67.0865	84.1682	83.8192	123.667	120.548	48.8454	75.2109		5.13625	5.40652	4.7902	5.79611	4.18155	3.96852	3.6767	4.91716		3.50668	4.39878	5.80511	4.39469	4.64459	4.34581	5.28313	4.42029
20.6755		61.8186	92.6531	94.6094	78.5808	45.7564	79.8898	83.8583	61.9595		91.408	67.1848	84.2725	83.9126	123.623	120.562	48.918	75.2724		5.1365	5.40486	4.7903	5.79586	4.18106	3.96774	3.67536	4.91545		3.50641	4.39974	5.80833	4.39372	4.64611	4.34289	5.28161	4.42041
20.7372		61.8792	92.7043	94.7227	78.6377	45.8005	80.0337	83.8573	61.9898		91.4104	67.2831	84.3765	84.006	123.579	120.576	48.9906	75.334		5.13675	5.4032	4.79038	5.79561	4.18058	3.96698	3.67402	4.91374		3.50614	4.40071	5.81155	4.39276	4.64763	4.33997	5.28009	4.42053
20.7989		61.9399	92.7542	94.8359	78.6935	45.8466	80.177	83.8561	62.02		91.4121	67.3814	84.4806	84.0995	123.535	120.59	49.0631	75.3956		5.13699	5.40154	4.79045	5.79536	4.18007	3.96622	3.67267	4.91203		3.50588	4.40165	5.81473	4.39183	4.64915	4.33705	5.27857	4.42056
20.8606		62.0005	92.8039	94.9492	78.7493	45.8927	80.3136	83.8549	62.0502		91.4136	67.4797	84.5846	84.1929	123.49	120.602	49.1357	75.4572		5.13721	5.39988	4.79052	5.79511	4.17955	3.96546	3.67131	4.91032		3.50564	4.40257	5.81791	4.39091	4.65066	4.33412	5.27705	4.42058
20.9223		62.0611	92.8529	95.0624	78.8051	45.9388	80.4474	83.8537	62.0804		91.4151	67.578	84.688	84.2839	123.443	120.61	49.2083	75.5308		5.13742	5.39822	4.7906	5.79485	4.17897	3.96471	3.66996	4.9086		3.50539	4.40349	5.82109	4.39	4.65214	4.3312	5.27553	4.4206
20.984		62.1217	92.9007	95.1756	78.8605	45.9849	80.5811	83.8519	62.1106		91.4165	67.6763	84.7909	84.3744	123.396	120.618	49.2808	75.605		5.13762	5.39655	4.79067	5.7946	4.17837	3.96396	3.6686	4.90689		3.50515	4.40434	5.82427	4.38908	4.65359	4.32828	5.27401	4.42062
21.0457		62.1823	92.9471	95.2889	78.9149	46.0311	80.7149	83.8497	62.1408		91.4176	67.7745	84.8938	84.4649	123.349	120.624	49.3533	75.6792		5.13782	5.395	4.79074	5.79435	4.17776	3.96322	3.66725	4.90518		3.50491	4.4052	5.82743	4.38819	4.65504	4.32536	5.27249	4.42064
21.1074		62.2429	92.9936	95.4021	78.9683	46.0772	80.8487	83.8474	62.1711		91.4183	67.8728	84.9967	84.5554	123.301	120.63	49.4258	75.7535		5.13799	5.3936	4.79082	5.79406	4.17716	3.96249	3.66589	4.90347		3.50466	4.40605	5.83058	4.38734	4.6565	4.32244	5.27098	4.42067
21.1691		62.3034	93.04	95.5154	79.0218	46.1233	80.9825	83.8452	62.2013		91.4191	67.9702	85.0996	84.6458	123.254	120.636	49.4982	75.8277		5.13816	5.39229	4.79083	5.79375	4.17656	3.96175	3.66453	4.90176		3.50442	4.40691	5.83369	4.38649	4.65792	4.31952	5.26956	4.42069
21.2308		62.3639	93.0864	95.6286	79.0753	46.1694	81.1163	83.843	62.2261		91.4199	68.0675	85.2025	84.7363	123.207	120.64	49.5706	75.902		5.13832	5.39098	4.79083	5.79343	4.17596	3.96102	3.66317	4.90005		3.50418	4.40777	5.83681	4.38564	4.65933	4.31659	5.26855	4.42066
21.2925		62.4244	93.1329	95.7364	79.1274	46.2156	81.25	83.8408	62.2509		91.4207	68.1642	85.3054	84.8256	123.156	120.645	49.6429	75.9849		5.13848	5.38967	4.79082	5.7931	4.17536	3.96028	3.6618	4.89834		3.50393	4.40862	5.83992	4.38479	4.66074	4.31373	5.26754	4.42061
21.3542		62.4849	93.1793	95.843	79.1796	46.2617	81.3838	83.8377	62.2758		91.4214	68.2608	85.4083	84.913	123.106	120.649	49.7152	76.0681		5.13865	5.38835	4.79082	5.79278	4.17475	3.95955	3.66044	4.89663		3.50369	4.40942	5.84304	4.38395	4.66212	4.31104	5.26654	4.42051
21.4159		62.5454	93.2239	95.9497	79.2306	46.3096	81.5176	83.8345	62.3006		91.4217	68.3575	85.5112	85.0005	123.056	120.653	49.7874	76.1513		5.1388	5.38704	4.79082	5.79245	4.17415	3.95884	3.65907	4.89491		3.50348	4.41017	5.84616	4.38315	4.6635	4.30835	5.26553	4.42041
21.4777		62.6058	93.2666	96.0563	79.2815	46.3584	81.6514	83.8313	62.325		91.4216	68.4542	85.6141	85.0879	123.006	120.657	49.8594	76.2403		5.13893	5.38573	4.79082	5.79213	4.17355	3.95812	3.65771	4.8932		3.50327	4.41091	5.84927	4.38239	4.66484	4.30575	5.26452	4.42031
21.5394		62.6663	93.3093	96.163	79.3324	46.4071	81.7852	83.8277	62.347		91.4214	68.5508	85.717	85.1753	122.956	120.661	49.9313	76.3327		5.13907	5.38442	4.79081	5.79181	4.17293	3.95741	3.65634	4.8915		3.50307	4.41166	5.85239	4.38163	4.666	4.30316	5.26352	4.42018
21.6011		62.7268	93.352	96.2696	79.3822	46.4559	81.9189	83.8236	62.369		91.4212	68.6472	85.8197	85.2628	122.906	120.663	50.0032	76.4251		5.13917	5.38311	4.79081	5.79148	4.17223	3.95671	3.65497	4.88979		3.50291	4.41241	5.85549	4.38087	4.66716	4.30056	5.26251	4.42002
21.6628		62.7873	93.3947	96.3763	79.4309	46.5046	82.0512	83.8196	62.391		91.421	68.7432	85.9229	85.3483	122.856	120.665	50.0751	76.5175		5.13928	5.38179	4.79081	5.79116	4.17152	3.95603	3.65361	4.88808		3.50274	4.41316	5.85857	4.38012	4.66831	4.29797	5.2615	4.41986
21.7245		62.8477	93.4375	96.4829	79.479	46.5534	82.1766	83.8154	62.4122		91.4209	68.8391	86.0261	85.4332	122.805	120.666	50.147	76.61		5.13939	5.38056	4.7908	5.79082	4.1708	3.95536	3.65225	4.88638		3.50258	4.4139	5.86165	4.37936	4.66947	4.29538	5.26049	4.41964
21.7862		62.9082	93.4783	96.5874	79.5271	46.6021	82.2995	83.8107	62.4305		91.4207	68.9345	86.1293	85.5181	122.755	120.665	50.2186	76.7024		5.13949	5.37953	4.79072	5.79047	4.17004	3.95468	3.65089	4.88467		3.50241	4.41465	5.86473	4.3786	4.67063	4.29278	5.25949	4.4194
21.8479		62.9686	93.5179	96.6915	79.5753	46.6519	82.4194	83.8059	62.4487		91.4205	69.0295	86.2325	85.603	122.703	120.665	50.2897	76.8062		5.1396	5.37849	4.79064	5.79011	4.16928	3.95401	3.64953	4.88296		3.50225	4.41537	5.86781	4.37784	4.67179	4.29029	5.25848	4.41916
21.9096		63.029	93.5568	96.7955	79.6234	46.702	82.5393	83.8003	62.4669		91.4203	69.1245	86.3357	85.6872	122.651	120.665	50.3608	76.915		5.13971	5.37746	4.79056	5.78975	4.16852	3.95333	3.64817	4.88126		3.50208	4.41603	5.87088	4.37708	4.67295	4.28784	5.25747	4.41893
21.9713		63.0895	93.5956	96.8995	79.6702	46.7525	82.6592	83.794	62.4852		91.4202	69.2194	86.4389	85.7697	122.599	120.664	50.432	77.0238		5.13979	5.37642	4.79049	5.78936	4.16774	3.95265	3.64681	4.87957		3.50192	4.41669	5.87396	4.37637	4.67411	4.28539	5.25647	4.41869
22.033		63.1499	93.6344	97.0024	79.7154	46.8031	82.779	83.7878	62.5034		91.4196	69.3144	86.5422	85.8513	122.547	120.664	50.5031	77.1325		5.13987	5.37547	4.7904	5.78896	4.1669	3.95198	3.64545	4.87787		3.50175	4.41735	5.87704	4.37568	4.67527	4.28294	5.25546	4.41843
22.0947		63.2104	93.6722	97.105	79.7606	46.8542	82.8989	83.7815	62.5217		91.4187	69.4094	86.6454	85.933	122.494	120.664	50.5742	77.2413		5.13995	5.37456	4.79027	5.78856	4.16605	3.9513	3.6441	4.87618		3.50159	4.41797	5.88012	4.37499	4.67643	4.28049	5.25445	4.41812
22.1564		63.2709	93.7064	97.2071	79.8058	46.9059	83.0188	83.7752	62.5399		91.4176	69.5044	86.7497	86.0146	122.442	120.663	50.6453	77.3501		5.14002	5.37371	4.79015	5.78816	4.16519	3.95063	3.64276	4.8745		3.50143	4.41854	5.88319	4.37431	4.67759	4.27805	5.25345	4.41779
22.2181		63.3313	93.7406	97.3087	79.8509	46.9576	83.1387	83.7689	62.5556		91.4165	69.5993	86.8539	86.0962	122.389	120.66	50.7164	77.4589		5.14009	5.37289	4.79002	5.78775	4.16434	3.94995	3.64142	4.87282		3.50126	4.41908	5.88626	4.37364	4.67874	4.27571	5.25244	4.41739
22.2798		63.3918	93.7748	97.4102	79.8961	47.0093	83.2552	83.7627	62.5698		91.4154	69.6935	86.9582	86.1778	122.337	120.658	50.7873	77.5677		5.14015	5.37219	4.78987	5.78735	4.16348	3.94928	3.64009	4.87115		3.50114	4.41962	5.88932	4.37298	4.6799	4.27337	5.25143	4.41697
22.3415		63.4523	93.809	97.5108	79.9405	47.061	83.366	83.7564	62.5839		91.4144	69.7873	87.0631	86.2591	122.284	120.654	50.8573	77.6765		5.14021	5.37155	4.78972	5.78695	4.16262	3.9486	3.63876	4.86948		3.50103	4.42016	5.89239	4.37233	4.68106	4.27103	5.25065	4.41655
22.4032		63.5128	93.8432	97.611	79.9833	47.1127	83.4768	83.75	62.598		91.413	69.8811	87.1684	86.3376	122.231	120.65	50.9273	77.7853		5.14027	5.37091	4.78953	5.78655	4.16173	3.94793	3.63742	4.86782		3.50093	4.4207	5.89545	4.37168	4.68222	4.26869	5.25006	4.41613
22.4649		63.5733	93.8774	97.7113	80.0249	47.1644	83.5876	83.742	62.6105		91.4113	69.975	87.2737	86.4161	122.179	120.647	50.9973	77.8952		5.14032	5.37027	4.78933	5.78615	4.1608	3.94725	3.63609	4.86615		3.50083	4.42123	5.89852	4.37103	4.68338	4.26643	5.24946	4.41571
22.5266		63.6338	93.9116	97.8105	80.0666	47.2163	83.6984	83.7341	62.6206		91.4097	70.0684	87.3791	86.4946	122.126	120.641	51.0673	78.0156		5.14037	5.36963	4.78914	5.78575	4.1598	3.9466	3.63476	4.86448		3.50073	4.42177	5.90158	4.37041	4.68454	4.2642	5.24887	4.41529
22.5883		63.6943	93.9458	97.9085	80.1082	47.2689	83.8092	83.7261	62.6308		91.4081	70.1609	87.4855	86.5731	122.074	120.636	51.1372	78.1377		5.14042	5.36899	4.78895	5.78535	4.15876	3.94595	3.63344	4.86283		3.50066	4.42231	5.90464	4.36979	4.6857	4.26198	5.24827	4.41487
22.65		63.7548	93.98	98.0065	80.1499	47.3216	83.92	83.7176	62.6409		91.4064	70.2526	87.592	86.6504	122.021	120.631	51.2063	78.2616		5.14047	5.36835	4.78868	5.78495	4.15772	3.94532	3.63213	4.86119		3.50059	4.42285	5.9077	4.36917	4.68686	4.25975	5.24768	4.41439
22.7118		63.8153	94.0142	98.1045	80.1908	47.3743	84.0308	83.7084	62.651		91.4046	70.3443	87.6985	86.7213	121.969	120.625	51.2753	78.387		5.14051	5.36785	4.78842	5.78451	4.15668	3.94468	3.63083	4.85957		3.50054	4.42337	5.91076	4.36855	4.68802	4.25753	5.24708	4.41383
22.7735		63.8758	94.044	98.2024	80.2303	47.4277	84.1388	83.6992	62.6612		91.4024	70.436	87.8062	86.7921	121.918	120.617	51.3444	78.5163		5.14055	5.36749	4.78816	5.78407	4.15565	3.94404	3.62952	4.85795		3.50049	4.42374	5.91382	4.36793	4.68917	4.2553	5.24648	4.41327
22.8352		63.9363	94.073	98.3004	80.2698	47.481	84.2439	83.6899	62.6713		91.4003	70.5277	87.9145	86.863	121.866	120.61	51.4134	78.6456		5.14059	5.36712	4.7879	5.78362	4.15461	3.94341	3.62823	4.85633		3.50045	4.42409	5.91689	4.36731	4.69033	4.25313	5.24589	4.4127
22.8969		63.9969	94.1021	98.3984	80.3088	47.5344	84.3479	83.6799	62.6815		91.3981	70.6194	88.0229	86.9339	121.815	120.603	51.4816	78.7749		5.14063	5.36676	4.78763	5.78317	4.15357	3.94277	3.62696	4.85471		3.50041	4.42444	5.91995	4.36669	4.69149	4.25106	5.24529	4.41214
22.9586		64.0574	94.1311	98.4951	80.347	47.5877	84.4452	83.6696	62.6896		91.396	70.7111	88.1313	87.0047	121.765	120.595	51.5496	78.906		5.14066	5.36639	4.78737	5.78272	4.15253	3.94214	3.62568	4.85312		3.50041	4.42478	5.92301	4.36609	4.69252	4.249	5.2447	4.41155
23.0203		64.118	94.1602	98.5897	80.384	47.6411	84.5392	83.6584	62.6962		91.3938	70.8028	88.2397	87.0756	121.715	120.588	51.6175	79.0405		5.14069	5.36603	4.78711	5.78226	4.15149	3.94152	3.62441	4.85154		3.5004	4.42513	5.92608	4.36548	4.69345	4.24693	5.24415	4.4109
23.082		64.1785	94.1891	98.6843	80.4209	47.6944	84.6332	83.6472	62.7027		91.3914	70.8945	88.3481	87.1465	121.665	120.579	51.6855	79.1751		5.14072	5.36566	4.7868	5.7818	4.15045	3.94089	3.62313	4.84998		3.50039	4.42547	5.92914	4.36488	4.69438	4.24486	5.24372	4.41024
23.1437		64.2391	94.2154	98.7789	80.4577	47.7478	84.7272	83.636	62.708		91.3886	70.9862	88.458	87.2173	121.616	120.57	51.7535	79.3125		5.14075	5.3654	4.78647	5.78133	4.14941	3.94026	3.62186	4.84842		3.5004	4.42582	5.9322	4.36428	4.69531	4.2428	5.24331	4.40957
23.2054		64.2996	94.2418	98.8735	80.4936	47.8012	84.8212	83.6248	62.7127		91.3858	71.0768	88.5687	87.2882	121.566	120.56	51.8209	79.4515		5.14078	5.36524	4.78613	5.78087	4.14838	3.93964	3.62059	4.84687		3.50044	4.42617	5.93527	4.36369	4.69621	4.24073	5.24293	4.40876
23.2671		64.3602	94.2675	98.9681	80.5289	47.8545	84.9153	83.6114	62.7161		91.3829	71.1644	88.6795	87.3591	121.517	120.55	51.888	79.5921		5.14081	5.36512	4.78578	5.7804	4.14725	3.93901	3.61934	4.84534		3.50049	4.42651	5.93833	4.36309	4.69708	4.23866	5.24262	4.40796
23.3288		64.4208	94.2911	99.0627	80.564	47.9079	85.0093	83.5956	62.7192		91.3801	71.2519	88.7902	87.4299	121.467	120.539	51.9533	79.7341		5.14083	5.36499	4.78542	5.77992	4.14608	3.93838	3.6181	4.84381		3.50055	4.42686	5.94139	4.3625	4.69791	4.23661	5.2423	4.40715
23.3905		64.4814	94.3147	99.1573	80.5981	47.9612	85.1033	83.5798	62.7223		91.3773	71.3395	88.9017	87.5008	121.417	120.529	52.0175	79.8777		5.14086	5.36486	4.78506	5.77945	4.1449	3.93776	3.61685	4.84229		3.5006	4.4272	5.94445	4.3619	4.6987	4.23464	5.24198	4.40635
23.4522		64.5421	94.3383	99.2494	80.632	48.0146	85.1973	83.564	62.7242		91.3745	71.4271	89.015	87.5717	121.369	120.517	52.0818	80.0234		5.14088	5.36477	4.78467	5.77898	4.14373	3.93713	3.61562	4.8408		3.50065	4.42755	5.94751	4.36131	4.69949	4.23271	5.24167	4.40554
23.5139		64.6027	94.3619	99.3402	80.6652	48.0679	85.2914	83.5482	62.7255		91.3717	71.5146	89.1282	87.6425	121.321	120.505	52.146	80.1745		5.1409	5.36475	4.78427	5.7785	4.14255	3.9365	3.6144	4.83932		3.50071	4.4279	5.95056	4.36072	4.70028	4.23081	5.24136	4.40474
23.5756		64.6633	94.3855	99.431	80.6969	48.1213	85.3854	83.5324	62.726		91.3689	71.6022	89.2415	87.7134	121.274	120.493	52.2103	80.3255		5.14093	5.36474	4.78386	5.77802	4.14135	3.93586	3.61318	4.83783		3.50078	4.42824	5.95362	4.36013	4.70108	4.22892	5.24113	4.40393
23.6373		64.7241	94.4075	99.5219	80.7283	48.1746	85.4794	83.5166	62.7252		91.3651	71.6897	89.3547	87.7843	121.23	120.48	52.2745	80.4766		5.14095	5.36485	4.78345	5.77755	4.14007	3.93523	3.61197	4.83639		3.50089	4.42859	5.95668	4.35954	4.70187	4.22702	5.24094	4.40313
23.699		64.7848	94.4284	99.6127	80.7598	48.2277	85.5734	83.5008	62.7239		91.3613	71.7773	89.468	87.8551	121.186	120.465	52.3388	80.6277		5.14096	5.365	4.78303	5.77707	4.13878	3.9346	3.61078	4.83501		3.50101	4.42892	5.95973	4.35894	4.70266	4.22512	5.24075	4.40233
23.7607		64.8455	94.4494	99.7036	80.7912	48.2807	85.6675	83.485	62.7226		91.3575	71.8649	89.5828	87.926	121.141	120.45	52.403	80.7788		5.14098	5.36515	4.78255	5.7766	4.13749	3.93396	3.60958	4.83362		3.50113	4.42913	5.96279	4.35835	4.70345	4.22322	5.24056	4.40147
23.8224		64.9064	94.4678	99.7944	80.8227	48.3338	85.7615	83.4693	62.721		91.3536	71.9524	89.6982	87.9969	121.097	120.436	52.4673	80.9298		5.14099	5.3653	4.78207	5.77613	4.1362	3.93333	3.60839	4.83224		3.50124	4.42935	5.96584	4.35776	4.70423	4.2215	5.24038	4.40043
23.8841		64.9673	94.4862	99.8833	80.8541	48.3869	85.8535	83.4535	62.7163		91.3498	72.04	89.8161	88.0594	121.053	120.421	52.5315	81.0809		5.14101	5.36545	4.7816	5.77565	4.13491	3.93269	3.6072	4.83086		3.50136	4.42956	5.96883	4.35717	4.70495	4.21983	5.24023	4.3994
23.9459		65.0283	94.5045	99.9717	80.8855	48.4399	85.937	83.4377	62.7116		91.346	72.1275	89.9339	88.121	121.008	120.406	52.5958	81.2373		5.14102	5.36561	4.78112	5.77518	4.13363	3.93206	3.60601	4.82947		3.50152	4.42972	5.97182	4.35658	4.7056	4.21816	5.24011	4.39836
24.0076		65.0892	94.5229	100.059	80.9151	48.493	86.0191	83.4219	62.7068		91.3422	72.2151	90.0517	88.1826	120.964	120.392	52.66	81.3954		5.14104	5.36576	4.78064	5.77472	4.13234	3.93142	3.60484	4.82809		3.50168	4.42988	5.97481	4.35599	4.70625	4.21649	5.24005	4.39732
24.0693		65.1501	94.5413	100.146	80.9447	48.5461	86.0936	83.4061	62.7021		91.3384	72.3027	90.1695	88.2442	120.919	120.375	52.7243	81.554		5.14106	5.36591	4.78017	5.77426	4.13103	3.93077	3.60367	4.8267		3.50187	4.43003	5.9778	4.3554	4.7069	4.21481	5.24002	4.39629
24.131		65.211	94.5586	100.233	80.9737	48.5991	86.168	83.3903	62.6974		91.3345	72.3874	90.2873	88.3059	120.875	120.358	52.7886	81.7149		5.14106	5.36606	4.77969	5.77381	4.12965	3.93011	3.60251	4.82532		3.50208	4.43019	5.98079	4.35481	4.70755	4.21314	5.23999	4.39525
24.1927		65.272	94.5742	100.319	81.0024	48.6514	86.2424	83.3745	62.6927		91.3307	72.4713	90.4051	88.3675	120.833	120.34	52.8528	81.8768		5.14107	5.36632	4.77921	5.77335	4.12827	3.92946	3.60134	4.824		3.50229	4.43034	5.98377	4.35422	4.70819	4.21147	5.23996	4.39421
24.2544		65.3329	94.5897	100.403	81.0306	48.7035	86.3168	83.3587	62.6826		91.3269	72.5551	90.5229	88.4291	120.793	120.322	52.9171	82.0416		5.14108	5.36661	4.77873	5.7729	4.12689	3.9288	3.60017	4.82277		3.50249	4.43047	5.98676	4.35363	4.70884	4.2098	5.23993	4.39317
24.3161		65.3938	94.6039	100.487	81.0587	48.7556	86.3913	83.3429	62.6713		91.3231	72.6379	90.6409	88.4886	120.753	120.303	52.9813	82.2064		5.14108	5.36697	4.77825	5.77244	4.1255	3.92814	3.59901	4.82154		3.5027	4.43056	5.98975	4.35304	4.70949	4.20813	5.2399	4.39214
24.3778		65.4548	94.6178	100.571	81.0857	48.8078	86.4657	83.325	62.66		91.3187	72.7201	90.7632	88.5417	120.714	120.283	53.0456	82.3712		5.14107	5.36735	4.77773	5.77199	4.12406	3.92746	3.59784	4.82031		3.50291	4.43066	5.99274	4.35245	4.71014	4.20646	5.23987	4.3911
24.4395		65.516	94.6316	100.654	81.1116	48.8599	86.5401	83.3041	62.6488		91.3139	72.8023	90.8856	88.5949	120.674	120.259	53.1075	82.5361		5.14107	5.36772	4.77719	5.77153	4.12262	3.92679	3.59668	4.81908		3.50311	4.43076	5.99573	4.35186	4.71079	4.20478	5.23984	4.38993
24.5012		65.5773	94.643	100.738	81.1375	48.912	86.6146	83.2817	62.6375		91.309	72.8844	91.0079	88.648	120.635	120.236	53.1685	82.7059		5.14106	5.36809	4.77664	5.77108	4.12118	3.92611	3.59552	4.81784		3.50337	4.43078	5.99872	4.35127	4.71141	4.20311	5.23988	4.38873
24.5629		65.6385	94.6525	100.82	81.1633	48.964	86.689	83.2592	62.6262		91.3042	72.9666	91.1303	88.7012	120.595	120.213	53.2289	82.8774		5.14106	5.36847	4.77609	5.77064	4.11972	3.92543	3.59437	4.81661		3.50363	4.4308	6.0017	4.35068	4.71198	4.20144	5.23992	4.38752
24.6246		65.6998	94.6621	100.901	81.1892	49.0154	86.7634	83.2368	62.615		91.299	73.0475	91.2526	88.7543	120.555	120.19	53.2889	83.049		5.14103	5.36884	4.77554	5.77021	4.11825	3.92475	3.59322	4.81548		3.5039	4.43081	6.00469	4.35009	4.71256	4.19977	5.24	4.38632
24.6863		65.7612	94.6717	100.983	81.2151	49.0656	86.8379	83.2143	62.6037		91.2937	73.128	91.375	88.8075	120.516	120.167	53.3489	83.2205		5.141	5.36921	4.77499	5.76979	4.1167	3.92405	3.59206	4.81438		3.50421	4.43082	6.00768	4.34949	4.71311	4.1981	5.24009	4.3851
24.748		65.8226	94.6813	101.061	81.241	49.1157	86.9123	83.1919	62.5924		91.2883	73.2081	91.4974	88.8606	120.478	120.144	53.4076	83.3921		5.14097	5.36961	4.77444	5.76937	4.11514	3.92335	3.59092	4.81328		3.50452	4.43083	6.01067	4.3489	4.71365	4.19643	5.24017	4.38377
24.8097		65.8842	94.6908	101.137	81.2668	49.1657	86.98	83.1694	62.5811		91.2827	73.2876	91.6197	88.9138	120.443	120.121	53.4642	83.5636		5.14094	5.37007	4.77386	5.76895	4.11358	3.92264	3.58978	4.81219		3.50483	4.43085	6.01366	4.3483	4.71419	4.19475	5.24025	4.38244
24.8714		65.9458	94.7004	101.214	81.2927	49.2158	87.0449	83.147	62.5699		91.277	73.366	91.7433	88.9669	120.407	120.097	53.5207	83.7352		5.1409	5.37053	4.77327	5.76853	4.11202	3.92187	3.58864	4.81109		3.50515	4.43086	6.01665	4.3477	4.71473	4.19313	5.24036	4.38111
24.9331		66.0074	94.71	101.291	81.3186	49.2659	87.1092	83.1211	62.5586		91.2712	73.4441	91.8718	89.0201	120.372	120.074	53.5772	83.9079		5.14087	5.37099	4.77268	5.76811	4.11045	3.9211	3.58751	4.81002		3.50546	4.43087	6.01963	4.3471	4.71527	4.19164	5.24049	4.37978
24.9948		66.069	94.7195	101.367	81.3444	49.3159	87.1706	83.0944	62.5473		91.265	73.5222	92.0021	89.0732	120.337	120.051	53.6337	84.084		5.14083	5.37151	4.7721	5.76768	4.10889	3.92033	3.58637	4.80901		3.50577	4.43088	6.02246	4.3465	4.71578	4.19016	5.24063	4.37845
25.0565		66.1306	94.7291	101.444	81.3703	49.366	87.2319	83.0677	62.5326		91.2589	73.6003	92.1324	89.1264	120.302	120.026	53.6903	84.2614		5.14076	5.37202	4.77151	5.76727	4.10733	3.91957	3.58525	4.80803		3.50608	4.43089	6.02528	4.3459	4.71623	4.18872	5.24078	4.37712
25.1183		66.1922	94.7373	101.521	81.3962	49.4161	87.292	83.0409	62.5155		91.2527	73.6775	92.2627	89.1795	120.266	119.999	53.7468	84.4392		5.14069	5.37253	4.77092	5.76688	4.10577	3.9188	3.58413	4.80706		3.50647	4.43082	6.0281	4.3453	4.71669	4.18729	5.24092	4.37574
25.18		66.2539	94.7429	101.597	81.4202	49.4661	87.3495	83.0142	62.4984		91.2465	73.7538	92.393	89.2326	120.231	119.97	53.8033	84.6183		5.14062	5.37305	4.77033	5.76649	4.1042	3.91803	3.583	4.80609		3.50687	4.43075	6.03092	4.3447	4.71715	4.18585	5.24107	4.37429
25.2417		66.3157	94.7486	101.674	81.444	49.5151	87.4066	82.9875	62.4812		91.2402	73.8298	92.5233	89.2858	120.196	119.941	53.8598	84.7982		5.14056	5.37356	4.76975	5.76609	4.10264	3.91727	3.58191	4.80517		3.50726	4.43067	6.03374	4.3441	4.71761	4.18445	5.24121	4.37285
25.3034		66.3776	94.7529	101.751	81.4677	49.5633	87.4626	82.9608	62.4641		91.2336	73.9046	92.6536	89.3356	120.161	119.911	53.9164	84.9792		5.14049	5.37408	4.76914	5.7657	4.10108	3.9165	3.58081	4.80427		3.50765	4.43058	6.03656	4.3435	4.71806	4.18306	5.24135	4.3714
25.3651		66.4394	94.7569	101.824	81.4914	49.6116	87.5165	82.934	62.4449		91.2269	73.9793	92.784	89.3804	120.129	119.882	53.9729	85.1611		5.1404	5.37462	4.76852	5.76531	4.09952	3.91573	3.57971	4.80341		3.50804	4.43046	6.03938	4.3429	4.71852	4.1817	5.2415	4.36992
25.4268		66.5014	94.7607	101.894	81.514	49.6583	87.5699	82.9052	62.4242		91.2203	74.0541	92.9143	89.4248	120.098	119.85	54.0294	85.3431		5.14029	5.37521	4.76791	5.76492	4.09793	3.91497	3.57861	4.80255		3.50843	4.43034	6.0422	4.3423	4.71898	4.18034	5.24168	4.36841
25.4885		66.5635	94.7634	101.964	81.5366	49.7047	87.6202	82.8755	62.4035		91.2136	74.1283	93.0446	89.4691	120.068	119.814	54.086	85.5269		5.14018	5.37579	4.76729	5.76452	4.09628	3.9142	3.57751	4.80168		3.50882	4.43022	6.04502	4.34169	4.71944	4.179	5.24188	4.36689
25.5502		66.6255	94.7653	102.035	81.5591	49.751	87.6705	82.8449	62.3827		91.2068	74.2016	93.1749	89.5135	120.037	119.779	54.1425	85.7108		5.14008	5.37638	4.76667	5.76413	4.09463	3.91343	3.57642	4.8009		3.50921	4.43008	6.04784	4.34109	4.71989	4.17768	5.24207	4.36533
25.6119		66.6875	94.7664	102.105	81.5816	49.7973	87.7208	82.8121	62.362		91.1998	74.2733	93.3052	89.5579	120.007	119.743	54.199	85.8988		5.13996	5.37696	4.76606	5.76374	4.09299	3.91267	3.57535	4.80013		3.50965	4.42989	6.05066	4.34049	4.72035	4.17641	5.24227	4.36376
25.6736		66.7495	94.7675	102.175	81.6042	49.8437	87.7663	82.7793	62.3412		91.1929	74.3451	93.4355	89.6023	119.976	119.708	54.2537	86.0869		5.13982	5.37755	4.76543	5.76335	4.09134	3.9119	3.57428	4.79936		3.51011	4.42971	6.05346	4.33988	4.72081	4.17517	5.24249	4.36216
25.7353		66.8115	94.7685	102.245	81.6265	49.89	87.8111	82.7466	62.3205		91.1858	74.4168	93.5658	89.6467	119.946	119.673	54.3068	86.2749		5.13968	5.37813	4.76479	5.76298	4.08969	3.91113	3.57322	4.79858		3.51058	4.42952	6.05614	4.33925	4.72127	4.17392	5.24272	4.36054
25.797		66.8736	94.7675	102.315	81.648	49.9364	87.856	82.7138	62.2972		91.1786	74.4886	93.6961	89.6898	119.915	119.637	54.3599	86.4629		5.13953	5.37872	4.76415	5.76261	4.08803	3.91036	3.57217	4.79785		3.51105	4.42933	6.05882	4.33863	4.72172	4.17268	5.24295	4.35884
25.8587		66.9356	94.766	102.381	81.6696	49.9827	87.9008	82.681	62.2727		91.1714	74.5603	93.8264	89.7303	119.885	119.602	54.4122	86.6509		5.13936	5.3793	4.76352	5.76225	4.08635	3.9096	3.57113	4.79718		3.51151	4.42914	6.0615	4.338	4.72218	4.17143	5.24318	4.35708
25.9204		66.9976	94.7645	102.447	81.6907	50.0268	87.9443	82.6483	62.2481		91.1641	74.6278	93.9567	89.7707	119.854	119.566	54.4642	86.8389		5.13918	5.37989	4.76288	5.76188	4.08467	3.90878	3.57008	4.79652		3.51198	4.42895	6.06417	4.33736	4.72264	4.17019	5.24342	4.35532
25.9821		67.0597	94.763	102.512	81.7115	50.0701	87.9772	82.6155	62.2235		91.1568	74.6946	94.087	89.8105	119.825	119.531	54.5157	87.027		5.13901	5.38047	4.76224	5.76152	4.08299	3.90795	3.56905	4.79585		3.51251	4.42877	6.06674	4.3367	4.72309	4.16894	5.24367	4.35356
26.0438		67.1218	94.7612	102.576	81.7316	50.1135	88.0101	82.5806	62.199		91.1492	74.7613	94.2173	89.8492	119.797	119.495	54.5662	87.215		5.13883	5.38106	4.76161	5.76116	4.08131	3.9071	3.56803	4.79518		3.51305	4.42852	6.06923	4.33604	4.72355	4.1677	5.24395	4.35181
26.1055		67.1839	94.757	102.639	81.7518	50.1568	88.043	82.5437	62.1744		91.1416	74.8281	94.3476	89.8869	119.769	119.46	54.6167	87.4033		5.13861	5.38166	4.76097	5.76079	4.07963	3.90625	3.56701	4.79452		3.51359	4.42828	6.07173	4.33538	4.72401	4.16647	5.24424	4.35005
26.1672		67.2461	94.7528	102.702	81.7719	50.2002	88.0758	82.5068	62.1486		91.134	74.8949	94.4779	89.9235	119.741	119.424	54.6671	87.5964		5.13839	5.38227	4.76033	5.76043	4.07794	3.90541	3.566	4.79394		3.51413	4.42801	6.07422	4.33472	4.72447	4.1653	5.24453	4.34829
26.2289		67.3082	94.7486	102.762	81.7921	50.2435	88.1087	82.4698	62.1176		91.1264	74.9617	94.6082	89.96	119.714	119.389	54.7176	87.7895		5.13817	5.38287	4.75969	5.76009	4.07626	3.90455	3.565	4.79336		3.51467	4.42774	6.07671	4.33406	4.72492	4.16413	5.24482	4.34653
26.2906		67.3703	94.744	102.822	81.8122	50.2869	88.1416	82.4329	62.0866		91.1188	75.0285	94.7391	89.9955	119.687	119.35	54.7681	87.9826		5.13795	5.38347	4.75904	5.75975	4.07458	3.90369	3.56402	4.79278		3.51521	4.42745	6.0792	4.3334	4.72536	4.16298	5.24511	4.34477
26.3524		67.4324	94.7381	102.882	81.8324	50.3297	88.1745	82.396	62.0555		91.1112	75.0953	94.8742	90.0274	119.662	119.308	54.8174	88.1758		5.1377	5.38407	4.75839	5.75941	4.07288	3.90282	3.56307	4.79223		3.51575	4.42712	6.08169	4.33272	4.72578	4.16185	5.24539	4.34301
26.4141		67.4945	94.7298	102.942	81.8514	50.3711	88.2074	82.3581	62.0245		91.1037	75.162	95.0096	90.0592	119.636	119.265	54.866	88.3689		5.13743	5.38466	4.75774	5.75907	4.07118	3.90193	3.56212	4.79171		3.51628	4.42679	6.08418	4.33202	4.72621	4.16075	5.24568	4.34125
26.4758		67.5565	94.7208	103.002	81.8702	50.4123	88.2402	82.318	61.9935		91.0958	75.2288	95.1464	90.0911	119.61	119.222	54.9146	88.5622		5.13713	5.38524	4.75708	5.75874	4.06948	3.90105	3.56117	4.79119		3.51682	4.42646	6.08667	4.33131	4.72663	4.15972	5.24597	4.33947
26.5375		67.6186	94.7118	103.058	81.8891	50.4531	88.2731	82.2779	61.9625		91.0878	75.2956	95.2831	90.1229	119.584	119.18	54.9631	88.7585		5.13682	5.38581	4.75643	5.7584	4.06778	3.90017	3.56021	4.79067		3.51736	4.42613	6.08917	4.33061	4.72706	4.15869	5.24629	4.33758
26.5992		67.6806	94.7027	103.113	81.9079	50.493	88.306	82.2378	61.9314		91.0798	75.3624	95.4199	90.1548	119.559	119.137	55.0117	88.9549		5.13651	5.38638	4.75578	5.75806	4.06607	3.89927	3.55926	4.79023		3.5179	4.4258	6.09166	4.3299	4.7275	4.15767	5.24663	4.33567
26.6609		67.7427	94.6937	103.168	81.9268	50.5324	88.3389	82.1977	61.9004		91.0716	75.4292	95.5567	90.1866	119.533	119.094	55.0596	89.1512		5.1362	5.38695	4.75512	5.75772	4.06437	3.89836	3.55831	4.7898		3.51849	4.42547	6.0941	4.32918	4.72794	4.15664	5.24696	4.33372
26.7226		67.8047	94.6847	103.223	81.9456	50.5717	88.3717	82.1562	61.8694		91.0634	75.496	95.6934	90.2185	119.507	119.046	55.106	89.3475		5.1359	5.38752	4.75446	5.75739	4.06266	3.89746	3.55735	4.78937		3.51908	4.42514	6.09638	4.32844	4.72838	4.15562	5.24729	4.33177
26.7843		67.8668	94.6757	103.279	81.9637	50.6111	88.3958	82.114	61.8383		91.0546	75.5627	95.8302	90.2503	119.481	118.997	55.1525	89.544		5.13559	5.38805	4.75381	5.75706	4.06096	3.89655	3.5564	4.78894		3.5197	4.42476	6.09867	4.32769	4.72882	4.15459	5.24763	4.32982
26.846		67.9288	94.6667	103.333	81.9818	50.6502	88.4171	82.0713	61.8073		91.0456	75.6255	95.9669	90.2822	119.456	118.948	55.1989	89.7419		5.13525	5.38859	4.75315	5.75674	4.05926	3.89564	3.55545	4.78851		3.52032	4.42437	6.10095	4.32695	4.72926	4.15356	5.24796	4.32784
26.9077		67.9907	94.6567	103.385	81.9998	50.6877	88.4384	82.0278	61.7763		91.0367	75.6884	96.1037	90.311	119.43	118.899	55.2454	89.9407		5.13487	5.38912	4.75249	5.75642	4.05755	3.89473	3.5545	4.78808		3.52094	4.42398	6.10317	4.32619	4.7297	4.15254	5.2483	4.32583
26.9694		68.0526	94.6439	103.435	82.0175	50.7252	88.4597	81.984	61.7453		91.0277	75.7498	96.2417	90.3381	119.405	118.851	55.2918	90.1396		5.13449	5.38963	4.75183	5.75611	4.05583	3.89382	3.5536	4.78765		3.52156	4.42356	6.10528	4.32538	4.73014	4.15151	5.24864	4.32381
27.0311		68.1145	94.6298	103.484	82.0351	50.7627	88.481	81.9372	61.7142		91.0188	75.8106	96.3806	90.3653	119.38	118.802	55.3382	90.339		5.13411	5.39013	4.75117	5.75579	4.05412	3.89292	3.55271	4.78722		3.52219	4.4231	6.10739	4.32458	4.73058	4.15048	5.24899	4.32179
27.0928		68.1763	94.6156	103.533	82.0527	50.8002	88.5001	81.8903	61.6832		91.0099	75.8715	96.5195	90.3888	119.356	118.753	55.3847	90.5389		5.13368	5.39061	4.75051	5.75547	4.0524	3.892	3.55183	4.78679		3.52281	4.42264	6.1095	4.32377	4.73102	4.14946	5.24935	4.31974
27.1545		68.2381	94.6015	103.583	82.0704	50.8371	88.517	81.8433	61.6522		91.0009	75.9323	96.6584	90.4112	119.332	118.704	55.4307	90.7398		5.13322	5.39108	4.74985	5.75516	4.05068	3.89107	3.55095	4.78636		3.52343	4.42218	6.11161	4.32297	4.73146	4.14843	5.24971	4.31765
27.2162		68.2998	94.5874	103.632	82.0877	50.8732	88.5321	81.7964	61.6211		90.991	75.9932	96.7973	90.4336	119.307	118.656	55.4755	90.9408		5.13277	5.39154	4.74919	5.75484	4.04896	3.89014	3.55007	4.78596		3.52407	4.42172	6.11371	4.32216	4.7319	4.1474	5.25006	4.31556
27.2779		68.3615	94.5732	103.68	82.1044	50.909	88.5471	81.7494	61.5901		90.9809	76.0541	96.9368	90.456	119.283	118.607	55.5202	91.142		5.13232	5.39195	4.74853	5.75453	4.04724	3.88921	3.5492	4.78559		3.52472	4.42126	6.11575	4.32135	4.73235	4.14638	5.25042	4.31347
27.3396		68.4231	94.5578	103.725	82.1211	50.9433	88.5606	81.7025	61.5591		90.9708	76.1149	97.0774	90.4785	119.258	118.558	55.565	91.3446		5.13187	5.39236	4.74786	5.75422	4.04552	3.88827	3.54835	4.78521		3.52538	4.4208	6.11771	4.32051	4.73279	4.14535	5.25078	4.31138
27.4013		68.4847	94.5407	103.77	82.1378	50.9777	88.5729	81.6556	61.5266		90.9607	76.1744	97.218	90.5009	119.234	118.507	55.6092	91.5472		5.1314	5.39277	4.7472	5.75392	4.0438	3.88733	3.5475	4.78484		3.52603	4.42034	6.11967	4.31963	4.73323	4.14442	5.25114	4.30929
27.463		68.5463	94.5236	103.815	82.1544	51.012	88.5848	81.6086	61.491		90.9501	76.2335	97.3587	90.5233	119.21	118.451	55.6532	91.7498		5.13088	5.39318	4.74654	5.75361	4.04208	3.88638	3.54666	4.78449		3.5267	4.41987	6.12156	4.31875	4.73367	4.14352	5.2515	4.30714
27.5248		68.6079	94.5066	103.858	82.1711	51.0464	88.5948	81.5617	61.4554		90.9377	76.2913	97.4993	90.5458	119.185	118.396	55.6965	91.9524		5.13036	5.39358	4.74587	5.7533	4.04035	3.88543	3.54583	4.78414		3.52737	4.41941	6.12326	4.31788	4.73412	4.14262	5.25187	4.30498
27.5865		68.6695	94.488	103.897	82.1878	51.0808	88.6031	81.5122	61.4198		90.9253	76.3488	97.6399	90.5682	119.161	118.34	55.7396	92.1569		5.12983	5.39394	4.74521	5.75299	4.03862	3.88448	3.54501	4.78379		3.52805	4.41892	6.12497	4.317	4.73459	4.14171	5.25223	4.30281
27.6482		68.7309	94.4689	103.936	82.2045	51.1145	88.6099	81.4611	61.3831		90.9129	76.4063	97.7807	90.5906	119.137	118.284	55.7828	92.3617		5.12926	5.39415	4.74455	5.75268	4.03689	3.88353	3.54419	4.78344		3.52872	4.41839	6.12667	4.31608	4.73506	4.14084	5.25259	4.30065
27.7099		68.7923	94.4498	103.976	82.2212	51.1469	88.6168	81.4101	61.3463		90.9005	76.4638	97.9224	90.6097	119.112	118.228	55.8259	92.5666		5.12867	5.39422	4.74388	5.75238	4.03515	3.88258	3.54337	4.78309		3.5294	4.41786	6.12837	4.31516	4.73553	4.13997	5.25296	4.29848
27.7716		68.8536	94.4299	104.015	82.2378	51.1792	88.6237	81.359	61.3094		90.8881	76.5213	98.0656	90.6271	119.088	118.172	55.869	92.7714		5.12807	5.39429	4.74322	5.75207	4.03342	3.88162	3.54256	4.78274		3.5301	4.41733	6.13008	4.31422	4.736	4.13912	5.25332	4.29628
27.8333		68.9149	94.4093	104.054	82.2545	51.2116	88.6301	81.308	61.2726		90.8757	76.5788	98.2092	90.6437	119.064	118.116	55.9111	92.9763		5.12747	5.39436	4.74255	5.75176	4.03169	3.88066	3.54177	4.78239		3.53081	4.4168	6.13178	4.31326	4.73647	4.13829	5.25368	4.29407
27.895		68.9761	94.3884	104.093	82.2712	51.243	88.634	81.256	61.2358		90.8633	76.6364	98.3528	90.6603	119.041	118.061	55.953	93.1811		5.12688	5.39443	4.74189	5.75145	4.02996	3.87968	3.54098	4.78204		3.53151	4.41625	6.13348	4.3123	4.73694	4.13747	5.25404	4.29184
27.9567		69.0374	94.3663	104.132	82.2879	51.2738	88.6367	81.2031	61.1972		90.8509	76.6931	98.4965	90.6769	119.017	118.003	55.9948	93.3869		5.12625	5.39449	4.74123	5.75113	4.02823	3.8787	3.54019	4.78169		3.53222	4.41569	6.13519	4.31127	4.73741	4.13665	5.2544	4.28962
28.0184		69.0985	94.3438	104.171	82.3046	51.3039	88.6387	81.1493	61.1585		90.8385	76.7492	98.6401	90.6917	118.994	117.943	56.0366	93.5938		5.12558	5.39456	4.74056	5.75082	4.0265	3.87772	3.53941	4.78134		3.53293	4.41511	6.13689	4.31025	4.73788	4.13583	5.25476	4.28738
28.0801		69.1595	94.3214	104.21	82.3203	51.3341	88.6379	81.0953	61.1198		90.8261	76.8048	98.7837	90.7054	118.971	117.882	56.0785	93.8008		5.12492	5.39463	4.7399	5.75051	4.02476	3.87673	3.53862	4.78099		3.53363	4.41452	6.13859	4.30922	4.73835	4.13504	5.25512	4.28514
28.1418		69.2205	94.2983	104.246	82.336	51.3642	88.6372	81.0393	61.0811		90.8137	76.8597	98.9274	90.7192	118.948	117.822	56.1203	94.0078		5.12422	5.3947	4.73924	5.7502	4.02303	3.87575	3.53783	4.78064		3.53434	4.41394	6.14016	4.30819	4.73882	4.13426	5.25547	4.28286
28.2035		69.2815	94.2745	104.279	82.3517	51.3935	88.6365	80.9826	61.0423		90.8013	76.9145	99.071	90.7329	118.926	117.762	56.1613	94.2148		5.12352	5.39477	4.73858	5.74989	4.02129	3.87477	3.53706	4.78029		3.53505	4.41335	6.14155	4.30717	4.73929	4.13351	5.25582	4.28055
28.2652		69.3425	94.2502	104.312	82.3674	51.4216	88.6358	80.9259	61.0036		90.7866	76.9694	99.2146	90.7467	118.904	117.699	56.2022	94.4217		5.1228	5.39484	4.73792	5.74957	4.01956	3.87379	3.53629	4.77995		3.53575	4.41274	6.14294	4.30614	4.73976	4.13277	5.25617	4.27825
28.3269		69.4035	94.224	104.345	82.3831	51.4496	88.6308	80.8693	60.9649		90.7715	77.0243	99.3583	90.7576	118.883	117.636	56.243	94.6287		5.12201	5.39491	4.73728	5.74926	4.01782	3.87281	3.53553	4.77962		3.53647	4.41213	6.14433	4.30512	4.74023	4.13203	5.25653	4.27594
28.3886		69.4644	94.1976	104.376	82.3986	51.4777	88.6253	80.8126	60.9262		90.7564	77.0792	99.5019	90.7675	118.863	117.574	56.2833	94.8357		5.12122	5.39498	4.73664	5.74894	4.01608	3.87183	3.53476	4.77929		3.5372	4.41151	6.14572	4.30405	4.7407	4.13128	5.25688	4.27363
28.4503		69.5252	94.1712	104.399	82.4139	51.5057	88.6199	80.756	60.8874		90.7413	77.1341	99.6455	90.7774	118.842	117.511	56.3237	95.0427		5.12043	5.39505	4.736	5.74863	4.01434	3.87085	3.534	4.77896		3.53793	4.41087	6.1471	4.30294	4.74117	4.13058	5.25723	4.27133
28.512		69.586	94.1448	104.423	82.4292	51.5338	88.6145	80.6993	60.8487		90.7246	77.1884	99.7892	90.7874	118.821	117.445	56.364	95.2496		5.11965	5.39512	4.73536	5.74831	4.0126	3.86986	3.53323	4.77864		3.53868	4.41021	6.1483	4.30183	4.74164	4.12991	5.25758	4.26902
28.5737		69.6467	94.1184	104.447	82.4445	51.5596	88.6091	80.6409	60.8093		90.7077	77.2422	99.9328	90.7973	118.8	117.379	56.4037	95.4566		5.11886	5.39519	4.73472	5.74799	4.01086	3.86888	3.53247	4.77831		3.53942	4.40956	6.14949	4.30072	4.7421	4.12925	5.25792	4.26672
28.6354		69.7073	94.092	104.471	82.4595	51.5855	88.6013	80.5799	60.7693		90.6908	77.2959	100.077	90.8072	118.78	117.313	56.4434	95.664		5.11807	5.39526	4.73408	5.74768	4.00912	3.86787	3.5317	4.77798		3.54016	4.40891	6.15069	4.29958	4.74254	4.12858	5.25826	4.26441
28.6971		69.7679	94.0648	104.495	82.4743	51.6113	88.5919	80.5188	60.7289		90.6739	77.3492	100.222	90.8171	118.759	117.247	56.483	95.8711		5.11728	5.39533	4.73344	5.74736	4.00738	3.86686	3.53094	4.77765		3.54091	4.40826	6.15188	4.2984	4.74298	4.12791	5.2586	4.2621
28.7589		69.8284	94.0359	104.519	82.4888	51.6371	88.5826	80.4578	60.6885		90.657	77.4023	100.368	90.827	118.738	117.181	56.5226	96.078		5.11643	5.3954	4.7328	5.74704	4.00564	3.86585	3.53017	4.77733		3.54166	4.40761	6.15296	4.29722	4.74342	4.12724	5.25894	4.2598
28.8206		69.8889	94.0071	104.543	82.5033	51.6618	88.57	80.3967	60.6478		90.6388	77.4554	100.514	90.8354	118.717	117.114	56.5623	96.285		5.11556	5.39547	4.73216	5.74672	4.0039	3.86484	3.52941	4.777		3.54242	4.40695	6.15402	4.29605	4.74386	4.12658	5.25928	4.25749
28.8823		69.9494	93.9779	104.567	82.5178	51.6857	88.5567	80.3357	60.6069		90.6202	77.5082	100.66	90.8421	118.697	117.044	56.6016	96.492		5.11467	5.39554	4.73152	5.74639	4.00217	3.86383	3.52864	4.77667		3.54318	4.40627	6.15504	4.29487	4.74429	4.12593	5.25961	4.25518
28.944		70.0097	93.9474	104.59	82.5323	51.7097	88.5434	80.2747	60.566		90.6016	77.5601	100.806	90.8488	118.676	116.974	56.6405	96.699		5.11377	5.39561	4.73088	5.74607	4.00043	3.86281	3.52788	4.77634		3.54394	4.40558	6.15594	4.2937	4.74473	4.12535	5.25994	4.25288
29.0057		70.0697	93.9168	104.614	82.5469	51.7336	88.53	80.2136	60.525		90.5812	77.612	100.952	90.8555	118.657	116.904	56.6792	96.906		5.11277	5.39568	4.73024	5.74575	3.99869	3.86178	3.52712	4.77602		3.5447	4.40489	6.15684	4.29246	4.74517	4.12477	5.26028	4.25057
29.0674		70.1298	93.8863	104.638	82.5614	51.7561	88.5167	80.1526	60.4837		90.5608	77.6639	101.098	90.8621	118.64	116.834	56.7179	97.113		5.11177	5.39551	4.72959	5.74543	3.99695	3.86075	3.52635	4.77569		3.54547	4.4042	6.15774	4.29122	4.74561	4.1242	5.26061	4.24827
29.1291		70.1898	93.8552	104.662	82.5759	51.7783	88.5021	80.0893	60.4422		90.5405	77.7158	101.244	90.8674	118.622	116.764	56.7566	97.3192		5.11078	5.39523	4.72895	5.74511	3.99522	3.85971	3.52559	4.77536		3.54623	4.40349	6.15865	4.28998	4.74605	4.12362	5.26093	4.24596
29.1908		70.2499	93.8233	104.686	82.5904	51.8004	88.4841	80.0247	60.4006		90.5201	77.7677	101.39	90.8723	118.604	116.693	56.7953	97.5247		5.10978	5.39485	4.72831	5.74478	3.99348	3.85867	3.52485	4.77503		3.547	4.40279	6.15955	4.28872	4.74649	4.12305	5.26125	4.24365
29.2525		70.3099	93.7911	104.71	82.6049	51.8222	88.4662	79.9602	60.3587		90.4997	77.8196	101.536	90.8772	118.587	116.623	56.834	97.7302		5.10879	5.39443	4.72767	5.74446	3.99175	3.85763	3.52411	4.7747		3.54777	4.40208	6.16029	4.28743	4.7469	4.12247	5.26157	4.24134
29.3142		70.37	93.7583	104.734	82.619	51.8431	88.4482	79.8957	60.3167		90.4786	77.8715	101.682	90.8821	118.571	116.553	56.8727	97.9357		5.10779	5.39401	4.72705	5.74413	3.99002	3.85658	3.52337	4.77438		3.54854	4.40137	6.16104	4.2861	4.74729	4.12189	5.26189	4.23903
29.3759		70.43	93.7249	104.758	82.6327	51.8636	88.4302	79.8312	60.2745		90.4562	77.9234	101.828	90.8861	118.554	116.48	56.9111	98.1394		5.10679	5.39359	4.72645	5.74381	3.98829	3.85552	3.52264	4.77405		3.54932	4.40065	6.16176	4.28476	4.74768	4.12137	5.2622	4.23672
29.4376		70.4901	93.691	104.781	82.6465	51.8834	88.4096	79.7638	60.2318		90.4338	77.9745	101.975	90.8894	118.539	116.406	56.9492	98.3428		5.1058	5.39317	4.72585	5.74348	3.98656	3.85447	3.5219	4.77372		3.55009	4.39993	6.16242	4.28343	4.74807	4.12085	5.26251	4.23441
29.4993		70.5499	93.6571	104.801	82.6602	51.9027	88.3884	79.6958	60.1889		90.4114	78.0253	102.121	90.8924	118.524	116.332	56.9872	98.5462		5.10479	5.39274	4.72525	5.74315	3.98483	3.85339	3.52116	4.77339		3.55087	4.39921	6.16296	4.28209	4.74843	4.12033	5.26281	4.2321
29.561		70.6093	93.6231	104.817	82.6736	51.9218	88.3637	79.6277	60.146		90.3882	78.076	102.267	90.8954	118.509	116.258	57.0248	98.7497		5.10369	5.39205	4.72466	5.74283	3.9831	3.85232	3.52043	4.77306		3.55164	4.39849	6.16346	4.28076	4.7488	4.11984	5.2631	4.22979
29.6227		70.6687	93.5872	104.831	82.6867	51.9403	88.339	79.5597	60.1031		90.364	78.1264	102.413	90.8985	118.495	116.183	57.0625	98.9531		5.10258	5.39134	4.72408	5.7425	3.98137	3.85125	3.51969	4.77273		3.55242	4.39776	6.16397	4.27942	4.74916	4.11936	5.2634	4.22748
29.6844		70.7281	93.5509	104.844	82.6997	51.9561	88.3144	79.4917	60.0602		90.3399	78.1767	102.559	90.9007	118.481	116.106	57.1001	99.1547		5.10144	5.39064	4.72351	5.74217	3.97964	3.85016	3.51895	4.77239		3.5532	4.39704	6.16447	4.27808	4.74949	4.11888	5.2637	4.22518
29.7461		70.7876	93.5146	104.857	82.7126	51.971	88.2897	79.4236	60.0172		90.3157	78.2268	102.705	90.9026	118.469	116.026	57.1377	99.3549		5.10024	5.38993	4.72295	5.74185	3.9779	3.84908	3.51821	4.77206		3.55397	4.39631	6.16497	4.27667	4.74978	4.1184	5.264	4.22287
29.8078		70.847	93.4783	104.869	82.7256	51.9858	88.2651	79.3556	59.9743		90.2903	78.2766	102.851	90.9044	118.457	115.947	57.1754	99.555		5.09904	5.38922	4.72239	5.74152	3.97617	3.84797	3.51748	4.77172		3.55475	4.39559	6.16548	4.27526	4.75007	4.11792	5.2643	4.22056
29.8695		70.9064	93.442	104.882	82.7385	52.0007	88.2404	79.2876	59.931		90.2648	78.3263	102.997	90.905	118.444	115.867	57.2124	99.7552		5.09784	5.38851	4.72183	5.74119	3.97444	3.84686	3.51674	4.77138		3.55552	4.39486	6.16598	4.27384	4.75035	4.11747	5.26457	4.21825
29.9312		70.9658	93.4057	104.895	82.7509	52.0156	88.2126	79.2195	59.8873		90.2391	78.3754	103.143	90.9056	118.432	115.788	57.2493	99.9553		5.09664	5.3878	4.72127	5.74086	3.97271	3.84575	3.516	4.77105		3.5563	4.39414	6.16635	4.27239	4.75064	4.11703	5.26485	4.21594
29.993		71.0253	93.3694	104.907	82.7631	52.0304	88.183	79.1515	59.8434		90.2119	78.4246	103.289	90.9062	118.422	115.708	57.2861	100.155		5.09545	5.38709	4.72072	5.74054	3.97097	3.84464	3.51527	4.77071		3.55707	4.39341	6.16669	4.27092	4.75093	4.11659	5.26509	4.21363
30.0547		71.0846	93.3331	104.918	82.7752	52.0453	88.1533	79.0826	59.7994		90.1847	78.4737	103.434	90.9068	118.412	115.629	57.323	100.353		5.09425	5.38638	4.72018	5.74021	3.96924	3.84353	3.51458	4.77037		3.55784	4.39268	6.16696	4.26946	4.75121	4.11615	5.26533	4.21132
30.1164		71.1436	93.2962	104.927	82.7868	52.0602	88.1237	79.0121	59.7552		90.1575	78.5228	103.58	90.9074	118.402	115.549	57.3599	100.549		5.09293	5.38544	4.71966	5.73988	3.96749	3.84242	3.5139	4.77003		3.55862	4.39196	6.16711	4.26797	4.7515	4.11572	5.26558	4.20903
30.1781		71.2025	93.2581	104.936	82.7979	52.075	88.0924	78.9408	59.7109		90.1303	78.5702	103.726	90.9076	118.393	115.47	57.3967	100.746		5.09155	5.38448	4.71915	5.73956	3.96575	3.8413	3.51328	4.7697		3.55939	4.39124	6.16726	4.26646	4.75179	4.11528	5.26582	4.20677
30.2398		71.2614	93.2199	104.943	82.809	52.0899	88.057	78.8695	59.6666		90.1015	78.6175	103.871	90.9069	118.383	115.391	57.4334	100.942		5.09017	5.38352	4.71864	5.73924	3.964	3.84016	3.51265	4.76936		3.56015	4.39053	6.16741	4.26494	4.75207	4.11485	5.26607	4.20451
30.3015		71.3203	93.1808	104.949	82.8202	52.1048	88.0216	78.7982	59.6219		90.0724	78.6649	104.016	90.9062	118.374	115.311	57.4697	101.137		5.08879	5.38248	4.71814	5.73892	3.96225	3.83902	3.51203	4.76902		3.56092	4.38982	6.16756	4.26337	4.75236	4.11444	5.26631	4.20227
30.3632		71.3793	93.1418	104.954	82.8313	52.1196	87.9862	78.7243	59.5767		90.0433	78.7123	104.161	90.9044	118.367	115.231	57.5059	101.33		5.08741	5.38133	4.71763	5.7386	3.9605	3.83788	3.51141	4.76868		3.56168	4.38911	6.16772	4.26172	4.75263	4.11403	5.26655	4.20005
30.4249		71.4381	93.1027	104.96	82.8424	52.1345	87.9507	78.6504	59.5315		90.0142	78.7597	104.306	90.9026	118.359	115.147	57.5422	101.522		5.08603	5.38016	4.71713	5.73828	3.95874	3.83673	3.51079	4.76835		3.56244	4.38841	6.16787	4.26007	4.75284	4.11362	5.2668	4.19783
30.4866		71.4967	93.0635	104.965	82.8523	52.1494	87.9153	78.5765	59.4864		89.9835	78.8071	104.45	90.9007	118.352	115.062	57.5783	101.713		5.08466	5.37898	4.71666	5.73796	3.95697	3.83558	3.51017	4.76801		3.5632	4.3877	6.16802	4.25842	4.75304	4.11321	5.26699	4.19561
30.5483		71.5553	93.0237	104.97	82.8612	52.1613	87.8799	78.5026	59.4412		89.9524	78.8545	104.594	90.8989	118.346	114.978	57.6143	101.905		5.08328	5.37781	4.71619	5.73764	3.95521	3.83443	3.50955	4.76767		3.56395	4.38699	6.16811	4.25677	4.75322	4.11281	5.26715	4.19339
30.61		71.6138	92.9836	104.976	82.8701	52.1723	87.8423	78.4287	59.396		89.9213	78.9019	104.737	90.8971	118.341	114.894	57.6502	102.093		5.0819	5.37663	4.71572	5.73733	3.95345	3.83326	3.50893	4.76734		3.5647	4.3863	6.16808	4.25512	4.75339	4.11241	5.2673	4.1912
30.6717		71.6722	92.9426	104.979	82.879	52.1832	87.8017	78.3548	59.3509		89.8902	78.9492	104.88	90.8947	118.335	114.808	57.6859	102.281		5.08052	5.37526	4.71525	5.73704	3.95168	3.83209	3.50831	4.767		3.56544	4.38561	6.16806	4.25347	4.75355	4.11201	5.26746	4.18903
30.7334		71.7306	92.9012	104.982	82.888	52.1941	87.7611	78.281	59.3052		89.8587	78.9966	105.023	90.8905	118.331	114.721	57.7213	102.468		5.07908	5.37388	4.7148	5.73675	3.94992	3.83092	3.50769	4.76666		3.56618	4.38493	6.16795	4.25182	4.75368	4.11162	5.26762	4.18686
30.7951		71.7889	92.8598	104.983	82.8969	52.2041	87.7186	78.2071	59.2593		89.8261	79.044	105.166	90.8862	118.328	114.634	57.7568	102.656		5.0775	5.37249	4.71437	5.73645	3.94816	3.82975	3.50706	4.76633		3.56693	4.38426	6.16782	4.25017	4.75381	4.11123	5.26777	4.18468
30.8568		71.8471	92.8184	104.985	82.9058	52.2131	87.6711	78.1332	59.2132		89.7931	79.0914	105.309	90.8819	118.325	114.546	57.7922	102.83		5.07593	5.3711	4.71394	5.73616	3.94637	3.82858	3.50644	4.766		3.56767	4.38359	6.16769	4.24852	4.75394	4.11084	5.26793	4.18251
30.9185		71.9051	92.777	104.986	82.9147	52.2216	87.6236	78.0593	59.1668		89.7591	79.1379	105.452	90.8776	118.322	114.458	57.8276	103.004		5.07435	5.36971	4.7135	5.73586	3.94459	3.8274	3.50582	4.76566		3.5684	4.38293	6.16755	4.24686	4.75402	4.11044	5.26808	4.18038
30.9802		71.9632	92.7356	104.985	82.9236	52.23	87.5761	77.9854	59.1204		89.7248	79.1836	105.594	90.8733	118.319	114.368	57.8631	103.178		5.07277	5.36824	4.71307	5.73557	3.94281	3.8262	3.5052	4.76533		3.56912	4.38228	6.16741	4.24521	4.75409	4.11005	5.26824	4.17832
31.0419		72.0212	92.6942	104.984	82.9325	52.2384	87.5286	77.9115	59.074		89.6906	79.2293	105.737	90.869	118.316	114.279	57.8985	103.351		5.07119	5.36666	4.71266	5.73528	3.94103	3.825	3.5046	4.765		3.56985	4.38164	6.16717	4.24356	4.75417	4.10966	5.26839	4.17626
31.1036		72.0792	92.6528	104.984	82.9381	52.2469	87.4812	77.8376	59.0272		89.6553	79.2749	105.878	90.8647	118.313	114.188	57.9339	103.525		5.06962	5.36507	4.71225	5.73498	3.93924	3.82381	3.50406	4.76467		3.57057	4.38101	6.16693	4.24191	4.75424	4.10927	5.26846	4.1742
31.1654		72.1371	92.6114	104.983	82.9429	52.2553	87.4337	77.7616	58.9803		89.6189	79.32	106.017	90.8605	118.31	114.094	57.9693	103.699		5.06804	5.36348	4.71185	5.73469	3.93745	3.82261	3.50353	4.76435		3.57128	4.38038	6.16667	4.24019	4.75429	4.10888	5.26852	4.17214
31.2271		72.1948	92.5684	104.981	82.9477	52.263	87.3862	77.6851	58.9331		89.5825	79.3647	106.156	90.8562	118.31	114	58.0044	103.873		5.06646	5.36189	4.71147	5.73441	3.93565	3.82142	3.50301	4.76402		3.57196	4.37977	6.16633	4.23841	4.75431	4.10849	5.26858	4.17008
31.2888		72.2525	92.5252	104.979	82.9525	52.2697	87.3387	77.6087	58.8856		89.546	79.4094	106.294	90.8519	118.31	113.906	58.0393	104.046		5.0648	5.36026	4.71109	5.73416	3.93385	3.82022	3.5025	4.7637		3.57264	4.37916	6.16598	4.23662	4.75433	4.1081	5.26864	4.16801
31.3505		72.3102	92.482	104.976	82.9573	52.2765	87.2875	77.5323	58.8372		89.5096	79.4541	106.433	90.8476	118.309	113.812	58.0742	104.22		5.06311	5.35856	4.71072	5.73391	3.93205	3.81903	3.50199	4.76337		3.57332	4.37859	6.16563	4.23483	4.75432	4.10772	5.26868	4.16595
31.4122		72.3678	92.4388	104.974	82.9621	52.2832	87.233	77.4556	58.7887		89.4719	79.4988	106.572	90.8418	118.309	113.718	58.109	104.394		5.06141	5.35682	4.71036	5.73366	3.93025	3.81783	3.50149	4.76305		3.574	4.37805	6.16529	4.23298	4.7543	4.10733	5.26862	4.16389
31.4739		72.425	92.3956	104.97	82.9669	52.2892	87.1786	77.3784	58.7403		89.4334	79.5434	106.71	90.8354	118.309	113.624	58.1437	104.567		5.05966	5.35504	4.71004	5.7334	3.92845	3.81663	3.50101	4.76273		3.57468	4.3775	6.16494	4.23111	4.75426	4.10694	5.26856	4.16183
31.5356		72.4821	92.3524	104.966	82.9717	52.295	87.1227	77.3006	58.6919		89.3949	79.5876	106.849	90.8291	118.31	113.53	58.1783	104.741		5.0579	5.35325	4.70973	5.73315	3.92665	3.81544	3.50053	4.76242		3.57536	4.37696	6.16453	4.22925	4.75419	4.10655	5.2685	4.15977
31.5973		72.5391	92.3091	104.962	82.9765	52.3007	87.0654	77.2221	58.6434		89.3552	79.6313	106.988	90.8227	118.311	113.434	58.2128	104.915		5.05614	5.35142	4.70941	5.73291	3.92484	3.81424	3.50005	4.76211		3.57603	4.37641	6.16408	4.22738	4.75412	4.10616	5.26844	4.1577
31.659		72.5962	92.2659	104.957	82.9812	52.3059	87.0063	77.1436	58.595		89.3151	79.6745	107.125	90.8155	118.312	113.336	58.2472	105.089		5.05436	5.34955	4.70909	5.73268	3.92304	3.81303	3.49959	4.7618		3.57667	4.37587	6.16362	4.22551	4.75404	4.10576	5.26838	4.15564
31.7207		72.6533	92.2227	104.952	82.986	52.31	86.9469	77.0651	58.5466		89.274	79.7177	107.258	90.8083	118.314	113.238	58.2815	105.262		5.05254	5.34765	4.70877	5.73245	3.92123	3.81182	3.49914	4.7615		3.5773	4.37532	6.16315	4.22365	4.75397	4.10537	5.26832	4.15358
31.7824		72.7104	92.1791	104.947	82.9908	52.3142	86.8852	76.9866	58.4982		89.2329	79.7609	107.392	90.8008	118.316	113.136	58.3155	105.424		5.05072	5.34574	4.70845	5.73225	3.91943	3.81061	3.4987	4.7612		3.57793	4.37478	6.16264	4.22178	4.75384	4.10497	5.26826	4.15154
31.8441		72.7674	92.1347	104.941	82.9956	52.3183	86.8234	76.9081	58.4497		89.1911	79.8041	107.525	90.7928	118.318	113.03	58.3495	105.58		5.04886	5.34378	4.70813	5.73205	3.91762	3.8094	3.49826	4.7609		3.57854	4.37423	6.16211	4.21991	4.75372	4.10457	5.2682	4.14958
31.9058		72.8245	92.0904	104.935	83.0004	52.3225	86.7607	76.8296	58.4013		89.1487	79.8473	107.658	90.7846	118.32	112.924	58.3835	105.736		5.04699	5.34178	4.70782	5.73185	3.91581	3.80819	3.49783	4.76061		3.57913	4.37369	6.16156	4.21794	4.75356	4.10417	5.26811	4.14763
31.9675		72.8816	92.0461	104.928	83.004	52.3266	86.696	76.7511	58.3529		89.1056	79.8902	107.791	90.7763	118.323	112.819	58.4176	105.892		5.04511	5.33978	4.70757	5.73164	3.91401	3.80698	3.49741	4.76032		3.57971	4.37321	6.161	4.21598	4.75337	4.10377	5.26796	4.14568
32.0292		72.9387	92.0018	104.922	83.0046	52.3307	86.6299	76.6726	58.3041		89.0615	79.9325	107.924	90.7666	118.327	112.713	58.4516	106.049		5.04322	5.33778	4.70733	5.73144	3.9122	3.80576	3.497	4.76004		3.58029	4.37277	6.16044	4.21401	4.75318	4.10336	5.26778	4.14377
32.0909		72.9957	91.9569	104.916	83.0053	52.3349	86.5614	76.5932	58.2542		89.0174	79.9747	108.058	90.7568	118.33	112.607	58.4853	106.205		5.04129	5.33578	4.70708	5.73124	3.9104	3.80455	3.49658	4.75975		3.58085	4.37238	6.15978	4.21204	4.75299	4.10295	5.26759	4.14187
32.1526		73.0528	91.9121	104.91	83.006	52.339	86.4929	76.5134	58.2044		88.9723	80.0167	108.191	90.7471	118.333	112.501	58.5188	106.358		5.03932	5.3336	4.70684	5.73104	3.90859	3.80334	3.49617	4.75948		3.58139	4.372	6.15912	4.21007	4.7528	4.10254	5.26741	4.13997
32.2143		73.1099	91.8665	104.903	83.0067	52.3432	86.4244	76.433	58.1542		88.9261	80.0582	108.324	90.7373	118.337	112.395	58.5522	106.507		5.03733	5.3314	4.7066	5.73085	3.90679	3.80212	3.49577	4.75921		3.58193	4.37162	6.15846	4.2081	4.75261	4.10213	5.2672	4.13807
32.276		73.1664	91.8208	104.896	83.006	52.3473	86.3559	76.352	58.1038		88.88	80.0998	108.452	90.7275	118.341	112.29	58.5855	106.653		5.03535	5.32919	4.70636	5.7307	3.90498	3.80091	3.49538	4.75895		3.58245	4.37123	6.1578	4.20613	4.75241	4.10171	5.26697	4.1362
32.3377		73.2229	91.7751	104.888	83.0045	52.3513	86.2864	76.2711	58.0533		88.8339	80.1413	108.578	90.7178	118.345	112.184	58.6189	106.798		5.03336	5.32698	4.70613	5.73056	3.90317	3.79973	3.49499	4.75869		3.58292	4.37085	6.15714	4.20416	4.75213	4.10127	5.26668	4.13435
32.3995		73.2792	91.7294	104.881	83.0031	52.3542	86.2145	76.1902	58.0028		88.7869	80.182	108.704	90.7074	118.35	112.078	58.6515	106.944		5.03137	5.32478	4.70594	5.73041	3.90137	3.79856	3.49459	4.75844		3.58336	4.37047	6.15647	4.20219	4.75185	4.10083	5.26639	4.1325
32.4612		73.3354	91.6837	104.873	83.0017	52.3571	86.139	76.1092	57.952		88.7378	80.2221	108.83	90.6951	118.354	111.972	58.6841	107.082		5.02937	5.32257	4.70575	5.73026	3.89956	3.79739	3.49421	4.7582		3.58381	4.37008	6.15581	4.20022	4.75157	4.10039	5.2661	4.13068
32.5229		73.3916	91.6381	104.865	82.9961	52.36	86.0634	76.0283	57.9008		88.6886	80.2622	108.956	90.6827	118.358	111.866	58.7167	107.22		5.0273	5.32036	4.70556	5.73011	3.89776	3.79621	3.49383	4.75796		3.58425	4.3697	6.15515	4.19825	4.75129	4.09995	5.26582	4.12889
32.5846		73.4478	91.5924	104.857	82.9899	52.3629	85.9878	75.9474	57.8489		88.6394	80.3023	109.082	90.6703	118.363	111.76	58.7494	107.358		5.02522	5.31816	4.70539	5.72997	3.89595	3.79504	3.49345	4.75773		3.5847	4.36932	6.15433	4.19629	4.751	4.09951	5.26553	4.12711
32.6463		73.5037	91.5467	104.849	82.9836	52.3658	85.9122	75.8664	57.7969		88.5903	80.3424	109.208	90.6579	118.367	111.655	58.782	107.496		5.02315	5.31595	4.70525	5.72982	3.89415	3.79386	3.49308	4.75749		3.58514	4.36893	6.15351	4.1943	4.75066	4.09907	5.26524	4.12532
32.708		73.5596	91.501	104.841	82.9774	52.3687	85.8366	75.7849	57.745		88.5411	80.3825	109.334	90.6456	118.372	111.544	58.8146	107.634		5.02107	5.31374	4.7051	5.72967	3.89234	3.79269	3.4927	4.75726		3.58558	4.36855	6.15268	4.19228	4.75032	4.09864	5.26495	4.12353
32.7697		73.6152	91.4553	104.833	82.9711	52.3716	85.7601	75.7026	57.693		88.492	80.4226	109.46	90.6332	118.376	111.431	58.8473	107.769		5.01898	5.31154	4.70496	5.72952	3.89055	3.79151	3.49233	4.75706		3.58603	4.36817	6.15186	4.19025	4.74998	4.0982	5.26462	4.12179
32.8314		73.6708	91.4092	104.825	82.9649	52.3745	85.6804	75.6203	57.641		88.4409	80.4627	109.586	90.6208	118.38	111.315	58.8799	107.9		5.01685	5.30933	4.70483	5.72937	3.88875	3.79034	3.49196	4.75685		3.58647	4.3678	6.15104	4.18823	4.7496	4.09776	5.26425	4.12008
32.8931		73.7263	91.3625	104.816	82.9586	52.3774	85.6	75.5381	57.5891		88.3883	80.5016	109.712	90.6085	118.384	111.199	58.9116	108.031		5.01472	5.30712	4.70471	5.72923	3.88696	3.78917	3.49159	4.75664		3.58678	4.36753	6.15021	4.1862	4.74922	4.09732	5.26388	4.11838
32.9548		73.7816	91.3158	104.808	82.9524	52.3802	85.5196	75.4556	57.5371		88.335	80.5402	109.835	90.5961	118.388	111.084	58.9432	108.159		5.01252	5.30492	4.70463	5.72908	3.88517	3.78799	3.49121	4.75645		3.5871	4.36727	6.14939	4.18417	4.74881	4.09688	5.26352	4.11668
33.0165		73.8368	91.2692	104.799	82.9461	52.3829	85.4374	75.3724	57.4851		88.2817	80.5789	109.955	90.5836	118.392	110.968	58.9748	108.286		5.01033	5.30271	4.70455	5.72893	3.88339	3.78682	3.49084	4.75626		3.58742	4.367	6.14856	4.18212	4.7484	4.09643	5.26315	4.11497
33.0782		73.8919	91.2225	104.791	82.9398	52.3856	85.3525	75.2892	57.4332		88.2284	80.6175	110.075	90.5684	118.396	110.849	59.0064	108.403		5.00813	5.3005	4.70446	5.72878	3.88161	3.78564	3.49047	4.75608		3.58774	4.36675	6.14774	4.18008	4.74796	4.09596	5.26277	4.11327
33.1399		73.9467	91.1758	104.782	82.9336	52.3883	85.2635	75.206	57.3808		88.1751	80.6554	110.194	90.5532	118.4	110.729	59.038	108.519		5.00593	5.2983	4.70438	5.72864	3.87983	3.78447	3.4901	4.75591		3.58806	4.36654	6.14692	4.17803	4.7475	4.09549	5.26236	4.11164
33.2016		74.0013	91.1291	104.774	82.9273	52.391	85.1745	75.1227	57.3277		88.1217	80.6926	110.312	90.538	118.403	110.609	59.0695	108.634		5.00373	5.29609	4.7043	5.72849	3.87805	3.7833	3.48973	4.75575		3.58838	4.36633	6.14609	4.17599	4.74703	4.09501	5.26194	4.11001
33.2633		74.056	91.0825	104.765	82.9211	52.3939	85.0855	75.0392	57.2746		88.0658	80.7297	110.43	90.5228	118.407	110.489	59.1004	108.749		5.00153	5.29388	4.70422	5.72834	3.87626	3.78212	3.48935	4.75561		3.58869	4.36612	6.14518	4.17394	4.74657	4.09453	5.26152	4.10839
33.325		74.1106	91.0356	104.756	82.9148	52.3968	84.9965	74.9551	57.2215		88.0087	80.7669	110.546	90.5076	118.405	110.369	59.1309	108.864		4.99928	5.29168	4.70418	5.72819	3.87448	3.78095	3.48897	4.75547		3.58895	4.36592	6.14423	4.17189	4.74611	4.09405	5.26105	4.10677
33.3867		74.1649	90.9885	104.747	82.9084	52.3997	84.9075	74.871	57.1681		87.9517	80.8041	110.659	90.4924	118.403	110.248	59.1612	108.98		4.99701	5.28947	4.70414	5.72804	3.87271	3.77977	3.48859	4.75533		3.58918	4.36576	6.14328	4.16984	4.74564	4.09357	5.26058	4.10522
33.4484		74.2188	90.9411	104.739	82.8971	52.4027	84.8185	74.7869	57.114		87.8946	80.8413	110.773	90.4772	118.401	110.125	59.1914	109.095		4.99473	5.28722	4.70411	5.7279	3.87095	3.7786	3.48822	4.75519		3.58941	4.36559	6.14233	4.1678	4.74518	4.09309	5.26011	4.10366
33.5101		74.2727	90.8936	104.73	82.8858	52.4056	84.7295	74.7027	57.0599		87.8376	80.8785	110.887	90.4621	118.399	110.001	59.2216	109.21		4.99245	5.28495	4.70409	5.72778	3.86918	3.77742	3.48784	4.75506		3.5896	4.36545	6.14138	4.16575	4.74467	4.09259	5.25964	4.10211
33.5719		74.3266	90.8462	104.721	82.8745	52.4085	84.6406	74.6179	57.0059		87.7805	80.9136	111	90.4469	118.396	109.876	59.2514	109.326		4.99017	5.28268	4.70408	5.72766	3.86742	3.77625	3.48746	4.75492		3.58979	4.36534	6.14041	4.16371	4.74414	4.09209	5.25917	4.10055
33.6336		74.3806	90.7987	104.712	82.8631	52.4114	84.5516	74.533	56.9518		87.7235	80.9474	111.114	90.4317	118.394	109.749	59.2803	109.441		4.98785	5.28042	4.7041	5.72753	3.86566	3.77508	3.48708	4.75478		3.58996	4.36524	6.13941	4.16167	4.74362	4.09159	5.2587	4.09903
33.6953		74.434	90.7513	104.704	82.8516	52.4143	84.4626	74.4481	56.8978		87.6664	80.9812	111.228	90.4165	118.392	109.623	59.3093	109.556		4.98552	5.27818	4.70412	5.72742	3.86389	3.7739	3.48669	4.75464		3.59011	4.36515	6.13841	4.15962	4.7431	4.09109	5.25823	4.09753
33.757		74.4871	90.7038	104.695	82.8386	52.4174	84.3736	74.3629	56.8437		87.6073	81.0149	111.337	90.4003	118.39	109.496	59.3382	109.671		4.98319	5.27594	4.70413	5.7273	3.86213	3.77273	3.48629	4.75451		3.59023	4.36505	6.13738	4.15758	4.74256	4.0906	5.25776	4.09604
33.8187		74.5403	90.6564	104.687	82.8254	52.4206	84.2846	74.2773	56.7896		87.5467	81.0487	111.446	90.383	118.387	109.369	59.3671	109.787		4.98085	5.27369	4.70415	5.72718	3.86037	3.77155	3.48589	4.75438		3.59034	4.36496	6.13636	4.15553	4.74202	4.09009	5.25729	4.09458
33.8804		74.5934	90.6089	104.678	82.811	52.4241	84.1956	74.1917	56.7356		87.4861	81.0825	111.554	90.3657	118.385	109.242	59.3961	109.899		4.9785	5.27145	4.70417	5.72706	3.85863	3.77038	3.48549	4.75427		3.59044	4.36493	6.13531	4.15349	4.74145	4.08958	5.25682	4.09315
33.9421		74.6465	90.5611	104.67	82.7965	52.4275	84.1066	74.1061	56.6815		87.4255	81.1162	111.663	90.3484	118.383	109.111	59.4239	110.004		4.97612	5.26924	4.70419	5.72694	3.85688	3.7692	3.48509	4.75417		3.59041	4.36495	6.13425	4.15145	4.74089	4.08906	5.25635	4.09172
34.0038		74.6996	90.5133	104.661	82.782	52.431	84.0176	74.0204	56.6273		87.3649	81.15	111.772	90.331	118.38	108.976	59.4516	110.108		4.97372	5.26705	4.70421	5.72683	3.85513	3.76803	3.48469	4.75408		3.59036	4.36497	6.13318	4.1494	4.74031	4.08854	5.25587	4.09029
34.0655		74.7528	90.4653	104.653	82.7674	52.4345	83.9286	73.934	56.5725		87.3041	81.1838	111.88	90.3137	118.378	108.841	59.4785	110.21		4.97132	5.26486	4.70427	5.72671	3.8534	3.76686	3.48429	4.75398		3.59031	4.36499	6.13212	4.14736	4.73971	4.08802	5.2554	4.08892
34.1272		74.8053	90.4172	104.644	82.7511	52.4381	83.836	73.8471	56.5173		87.2418	81.2175	111.985	90.2952	118.376	108.706	59.5049	110.312		4.96892	5.26266	4.70432	5.72659	3.85167	3.76568	3.48388	4.75391		3.59027	4.36501	6.13105	4.14532	4.7391	4.0875	5.25493	4.08755
34.1889		74.8576	90.3691	104.636	82.7348	52.4419	83.7417	73.7601	56.4618		87.1785	81.2513	112.089	90.2768	118.374	108.572	59.5313	110.412		4.96651	5.26047	4.70439	5.72647	3.84995	3.76451	3.48346	4.75384		3.59022	4.36503	6.12998	4.14327	4.73848	4.08698	5.25446	4.08618
34.2506		74.9099	90.3209	104.627	82.7185	52.4458	83.6474	73.6732	56.4063		87.1153	81.2851	112.192	90.2581	118.371	108.437	59.5577	110.511		4.96411	5.25828	4.70447	5.72635	3.84823	3.76333	3.48304	4.75378		3.59017	4.36505	6.12889	4.14123	4.73786	4.08645	5.25398	4.08485
34.3123		74.9622	90.2727	104.619	82.7021	52.4498	83.5525	73.5862	56.3508		87.0516	81.3188	112.295	90.2386	118.369	108.302	59.5841	110.61		4.96171	5.2561	4.70456	5.72623	3.84652	3.76216	3.48262	4.75371		3.59012	4.36507	6.12778	4.13921	4.73724	4.08592	5.25348	4.08354
34.374		75.0145	90.2242	104.611	82.6855	52.4543	83.4568	73.4993	56.2954		86.9859	81.3526	112.399	90.219	118.359	108.167	59.6101	110.707		4.95928	5.25396	4.70464	5.72611	3.84481	3.76099	3.4822	4.75364		3.59008	4.36509	6.12667	4.1372	4.73662	4.08539	5.25297	4.08222
34.4357		75.0663	90.1757	104.604	82.6679	52.4588	83.3611	73.4123	56.2399		86.9196	81.3864	112.502	90.1994	118.348	108.032	59.6352	110.799		4.95683	5.25182	4.70473	5.72599	3.84311	3.75981	3.48178	4.7536		3.59003	4.36511	6.12556	4.13519	4.736	4.08485	5.25246	4.08095
34.4974		75.1178	90.1272	104.596	82.6501	52.4634	83.2654	73.3252	56.1844		86.8534	81.4198	112.605	90.1798	118.335	107.897	59.6595	110.892		4.95438	5.24968	4.70481	5.72585	3.84142	3.75864	3.48136	4.75356		3.58998	4.36513	6.12444	4.1332	4.73539	4.08432	5.25195	4.0797
34.5591		75.1693	90.0783	104.588	82.6314	52.4679	83.1697	73.2365	56.1288		86.7871	81.4507	112.709	90.1592	118.321	107.762	59.6837	110.985		4.95192	5.24757	4.70489	5.72572	3.83974	3.7575	3.48093	4.75353		3.58994	4.36515	6.12329	4.13122	4.73477	4.08377	5.25144	4.07845
34.6208		75.2207	90.0294	104.58	82.6117	52.4724	83.074	73.1478	56.0726		86.7208	81.4814	112.807	90.1384	118.305	107.627	59.7079	111.077		4.94947	5.24547	4.70499	5.72559	3.83808	3.75637	3.4805	4.75352		3.58989	4.36526	6.12215	4.12925	4.73415	4.08323	5.25093	4.0772
34.6825		75.2722	89.9805	104.572	82.592	52.477	82.9779	73.0592	56.0164		86.6545	81.5114	112.905	90.1169	118.287	107.492	59.7311	111.17		4.94699	5.24339	4.70515	5.72546	3.83646	3.75524	3.48007	4.75351		3.58984	4.36538	6.121	4.12727	4.73353	4.08268	5.25043	4.07599
34.7442		75.3236	89.9315	104.565	82.5723	52.4815	82.8812	72.9705	55.96		86.5882	81.5399	113.003	90.0954	118.268	107.357	59.7539	111.263		4.94452	5.24133	4.70531	5.72533	3.83484	3.75411	3.47963	4.75351		3.58979	4.36551	6.11982	4.12529	4.73288	4.08213	5.24992	4.0748
34.806		75.3751	89.8826	104.558	82.5527	52.4867	82.7843	72.8818	55.9034		86.5211	81.5683	113.101	90.0739	118.25	107.222	59.7757	111.356		4.94203	5.23929	4.70547	5.7252	3.83322	3.75299	3.4792	4.75351		3.58963	4.36568	6.11865	4.12332	4.73223	4.08157	5.24941	4.07362
34.8677		75.4261	89.8333	104.551	82.533	52.4921	82.6874	72.7932	55.8462		86.4519	81.5968	113.199	90.0515	118.232	107.088	59.7974	111.445		4.93954	5.23724	4.70563	5.72507	3.83161	3.75187	3.47877	4.75355		3.58936	4.36585	6.11747	4.12136	4.73157	4.08101	5.2489	4.07247
34.9294		75.4768	89.784	104.544	82.5133	52.4975	82.5906	72.7045	55.7889		86.3828	81.6252	113.296	90.0288	118.213	106.953	59.8192	111.533		4.93704	5.23521	4.70578	5.72493	3.82999	3.75075	3.47834	4.75358		3.5891	4.36602	6.11629	4.11942	4.7309	4.08045	5.24839	4.07133
34.9911		75.5275	89.7342	104.537	82.4936	52.503	82.4937	72.6159	55.7315		86.3135	81.6537	113.394	90.0056	118.19	106.818	59.8409	111.62		4.93453	5.23323	4.70594	5.72479	3.82837	3.74962	3.4779	4.75362		3.58883	4.36619	6.11511	4.11749	4.73023	4.07989	5.24788	4.07023
35.0528		75.5782	89.6844	104.53	82.4736	52.5084	82.3966	72.5263	55.6742		86.2424	81.6822	113.491	89.982	118.165	106.678	59.8608	111.708		4.93203	5.23125	4.7061	5.72464	3.82675	3.7485	3.47747	4.75372		3.58857	4.36636	6.11392	4.11557	4.72955	4.07933	5.24737	4.06912
35.1145		75.6283	89.6347	104.524	82.4516	52.5147	82.2992	72.4358	55.6169		86.1713	81.7106	113.586	89.9577	118.139	106.538	59.8804	111.793		4.92951	5.22928	4.70626	5.72448	3.82513	3.74738	3.47705	4.75383		3.5883	4.36656	6.1127	4.11366	4.72888	4.07876	5.24685	4.06803
35.1762		75.6784	89.5849	104.517	82.4296	52.5209	82.2015	72.3453	55.5596		86.1002	81.7391	113.68	89.9333	118.114	106.398	59.9	111.878		4.92699	5.22736	4.70642	5.72432	3.82351	3.74626	3.47663	4.75393		3.58804	4.36678	6.11148	4.11177	4.72819	4.07818	5.24634	4.06696
35.2379		75.7285	89.5349	104.511	82.4076	52.5271	82.1039	72.2548	55.5022		86.0279	81.7654	113.773	89.9089	118.084	106.258	59.9196	111.962		4.92447	5.22544	4.70658	5.72416	3.82189	3.74514	3.47621	4.75404		3.58777	4.36704	6.11026	4.10989	4.72749	4.07761	5.24583	4.06591
35.2996		75.7786	89.4847	104.505	82.3857	52.5334	82.0062	72.1644	55.4449		85.9533	81.7895	113.866	89.8838	118.055	106.118	59.9381	112.047		4.92194	5.22353	4.70674	5.724	3.82036	3.74402	3.4758	4.75415		3.5875	4.3673	6.10904	4.10803	4.72679	4.07702	5.24532	4.06491
35.3613		75.8284	89.4344	104.499	82.3637	52.54	81.9085	72.0739	55.3876		85.8787	81.8136	113.957	89.8582	118.023	105.976	59.9547	112.128		4.91942	5.2217	4.7069	5.72384	3.81883	3.7429	3.47538	4.75426		3.58724	4.36757	6.10782	4.10616	4.72609	4.07642	5.24481	4.06392
35.423		75.8778	89.3838	104.494	82.3417	52.547	81.8105	71.9834	55.3302		85.8042	81.8376	114.047	89.8322	117.986	105.835	59.9706	112.209		4.91688	5.21987	4.70706	5.72367	3.81731	3.74179	3.47496	4.7544		3.58697	4.36783	6.1066	4.1043	4.72539	4.07583	5.2443	4.06294
35.4847		75.9272	89.3331	104.488	82.3197	52.554	81.7125	71.8923	55.2721		85.7296	81.8617	114.137	89.8053	117.948	105.694	59.9866	112.291		4.91435	5.21804	4.70722	5.72349	3.81578	3.74069	3.47455	4.75459		3.5867	4.36809	6.10537	4.10248	4.72469	4.07524	5.24379	4.06195
35.5464		75.9765	89.2824	104.483	82.2978	52.5611	81.6143	71.8009	55.2137		85.655	81.8858	114.226	89.7785	117.91	105.552	60.0026	112.372		4.91181	5.21621	4.70737	5.72331	3.81426	3.73958	3.47413	4.75479		3.58633	4.36836	6.10412	4.10069	4.72399	4.07464	5.24328	4.06096
35.6081		76.0259	89.2317	104.478	82.2754	52.5686	81.5161	71.7089	55.1553		85.5804	81.9099	114.316	89.7514	117.873	105.409	60.0185	112.454		4.90927	5.2144	4.70753	5.72312	3.81273	3.73847	3.47371	4.755		3.58596	4.36866	6.10287	4.0989	4.72328	4.07405	5.24278	4.05998
35.6698		76.0752	89.1805	104.472	82.2523	52.5763	81.4176	71.6164	55.0969		85.5058	81.934	114.406	89.7233	117.835	105.267	60.0345	112.535		4.90672	5.21265	4.70769	5.72293	3.81122	3.73736	3.4733	4.75525		3.58558	4.36899	6.10162	4.0971	4.72256	4.07344	5.24228	4.05902
35.7315		76.1239	89.1292	104.468	82.2288	52.5841	81.3191	71.5239	55.0385		85.4313	81.9581	114.496	89.6953	117.797	105.124	60.0504	112.614		4.90418	5.21091	4.70785	5.72272	3.80975	3.73626	3.47296	4.7555		3.58517	4.36932	6.10037	4.09531	4.72184	4.07282	5.24179	4.0581
35.7932		76.1725	89.0779	104.464	82.2052	52.5922	81.2205	71.4314	54.9798		85.3542	81.9822	114.583	89.6668	117.759	104.981	60.0636	112.693		4.90163	5.20924	4.70801	5.72251	3.80828	3.73515	3.47261	4.75575		3.58472	4.36965	6.09912	4.09352	4.72111	4.0722	5.2413	4.05721
35.8549		76.2211	89.0266	104.459	82.1815	52.6005	81.1219	71.3389	54.9208		85.2762	82.0063	114.67	89.6374	117.722	104.837	60.0766	112.772		4.89909	5.20757	4.70817	5.7223	3.80681	3.73404	3.47226	4.75604		3.58427	4.36998	6.09787	4.09176	4.72038	4.07157	5.24083	4.05632
35.9166		76.2697	88.9751	104.455	82.1571	52.6089	81.0229	71.2464	54.8618		85.1981	82.0286	114.757	89.6075	117.679	104.694	60.0896	112.849		4.89654	5.2059	4.70833	5.72209	3.80537	3.73294	3.47192	4.75637		3.58382	4.37031	6.09662	4.09006	4.71965	4.07095	5.24037	4.05543
35.9783		76.3177	88.9232	104.451	82.1324	52.6176	80.9239	71.1539	54.8028		85.1191	82.0491	114.84	89.5776	117.632	104.551	60.101	112.927		4.89399	5.20425	4.70849	5.72188	3.80394	3.73184	3.47157	4.7567		3.58337	4.37068	6.09537	4.08836	4.71891	4.07033	5.2399	4.05457
36.0401		76.3655	88.8714	104.447	82.1077	52.6267	80.8249	71.0612	54.7438		85.0392	82.0696	114.92	89.5477	117.585	104.407	60.1118	113.004		4.89144	5.20271	4.70865	5.72166	3.80251	3.73076	3.47122	4.75703		3.58292	4.37105	6.09411	4.08666	4.71817	4.0697	5.23944	4.05377
36.1018		76.4133	88.819	104.444	82.083	52.6357	80.7259	70.9678	54.6846		84.9594	82.0897	115	89.5157	117.538	104.264	60.1225	113.081		4.8889	5.20122	4.70882	5.72145	3.80108	3.72967	3.47088	4.75736		3.58247	4.37143	6.09286	4.08496	4.71742	4.06905	5.23898	4.05298
36.1635		76.4612	88.7664	104.44	82.0583	52.6447	80.6265	70.8742	54.6251		84.8772	82.1082	115.081	89.483	117.483	104.121	60.1332	113.157		4.88635	5.19974	4.70903	5.72123	3.79968	3.72859	3.47053	4.7577		3.58202	4.37184	6.0916	4.08326	4.71667	4.0684	5.23852	4.0522
36.2252		76.5089	88.7138	104.437	82.0336	52.654	80.5269	70.7801	54.5654		84.7943	82.1264	115.161	89.4504	117.426	103.976	60.1425	113.232		4.8838	5.19825	4.70923	5.72098	3.79827	3.7275	3.47019	4.7581		3.58153	4.37224	6.09035	4.08159	4.71592	4.06775	5.23806	4.05142
36.2869		76.5557	88.6611	104.434	82.0076	52.6638	80.4273	70.6858	54.5058		84.7113	82.1445	115.242	89.4178	117.369	103.832	60.1499	113.308		4.88126	5.19676	4.70944	5.72074	3.7969	3.72642	3.46984	4.75862		3.581	4.37265	6.0891	4.07996	4.71516	4.0671	5.2376	4.05063
36.3486		76.6026	88.6085	104.431	81.98	52.6737	80.3274	70.5916	54.446		84.6284	82.1627	115.322	89.3852	117.312	103.687	60.1572	113.384		4.87871	5.19527	4.70965	5.7205	3.79553	3.72533	3.46949	4.75914		3.58047	4.37306	6.08784	4.07834	4.71439	4.06644	5.23714	4.04985
36.4103		76.6494	88.5559	104.43	81.9523	52.6835	80.2273	70.4973	54.386		84.5454	82.1798	115.403	89.3526	117.256	103.543	60.1646	113.46		4.87617	5.19379	4.70986	5.72025	3.79417	3.72425	3.46915	4.75967		3.57993	4.37347	6.08659	4.07674	4.71362	4.06577	5.23669	4.04907
36.472		76.6963	88.5033	104.428	81.9247	52.6934	80.1269	70.403	54.326		84.4625	82.1949	115.483	89.3199	117.199	103.398	60.1719	113.535		4.87363	5.1923	4.71007	5.71999	3.79281	3.72317	3.4688	4.76019		3.5794	4.37392	6.08534	4.07515	4.71285	4.06509	5.23629	4.04829
36.5337		76.7431	88.4507	104.426	81.897	52.7033	80.0254	70.3086	54.2657		84.3795	82.2099	115.563	89.2873	117.142	103.254	60.1793	113.609		4.87109	5.19082	4.71028	5.71971	3.79144	3.72212	3.46845	4.76071		3.57886	4.37439	6.0841	4.07365	4.71207	4.06441	5.2359	4.0475
36.5954		76.7894	88.3976	104.425	81.8694	52.7135	79.9238	70.2134	54.2051		84.2946	82.225	115.644	89.2518	117.085	103.109	60.1867	113.683		4.86855	5.18949	4.7105	5.71943	3.79008	3.72107	3.46815	4.76123		3.57833	4.37485	6.08286	4.07214	4.7113	4.06373	5.2355	4.04679
36.6571		76.8354	88.3443	104.423	81.8418	52.7239	79.8222	70.1183	54.1436		84.2022	82.24	115.724	89.2157	117.028	102.964	60.1903	113.757		4.86603	5.18816	4.71071	5.71915	3.78872	3.72003	3.46788	4.76175		3.57779	4.37531	6.08163	4.07063	4.71051	4.06299	5.23511	4.04611
36.7188		76.8813	88.2905	104.421	81.8141	52.7346	79.7206	70.0232	54.082		84.1098	82.2547	115.805	89.1795	116.969	102.819	60.1928	113.831		4.86352	5.18683	4.71093	5.71887	3.78738	3.71899	3.46761	4.76228		3.57726	4.37578	6.08041	4.06912	4.70972	4.06224	5.23472	4.04542
36.7805		76.9266	88.2364	104.42	81.7865	52.7454	79.6191	69.9279	54.0205		84.0173	82.2658	115.885	89.1434	116.904	102.674	60.1953	113.905		4.86101	5.18559	4.71114	5.71858	3.78606	3.71795	3.46735	4.7628		3.57672	4.37624	6.07921	4.06761	4.70892	4.06149	5.23433	4.04474
36.8422		76.9719	88.1824	104.418	81.7588	52.7561	79.5175	69.8323	53.9589		83.9249	82.2768	115.966	89.1072	116.838	102.529	60.1979	113.979		4.8585	5.18437	4.71136	5.71827	3.78476	3.7169	3.46713	4.76332		3.57615	4.3767	6.07802	4.0661	4.70813	4.06073	5.23393	4.04406
36.9039		77.0172	88.1283	104.416	81.7312	52.7669	79.4159	69.7366	53.8973		83.8325	82.2879	116.046	89.0711	116.768	102.384	60.2004	114.052		4.85598	5.18314	4.71158	5.71796	3.78347	3.71586	3.4669	4.76384		3.57557	4.37719	6.07682	4.06459	4.70733	4.05998	5.23356	4.04338
36.9656		77.0621	88.0742	104.415	81.7035	52.7782	79.3141	69.6407	53.8358		83.7401	82.2989	116.126	89.033	116.699	102.239	60.2029	114.125		4.85347	5.18192	4.71179	5.71765	3.78217	3.71482	3.46667	4.76436		3.57498	4.37769	6.07563	4.06316	4.70654	4.05923	5.23321	4.04274
37.0273		77.1067	88.0201	104.415	81.6759	52.7894	79.211	69.5445	53.7742		83.6477	82.31	116.207	88.9935	116.629	102.094	60.2055	114.198		4.85096	5.18074	4.71201	5.71728	3.78088	3.71378	3.46644	4.76489		3.57439	4.3782	6.07443	4.06178	4.70574	4.05848	5.23287	4.04211
37.089		77.1509	87.9661	104.415	81.6482	52.8007	79.1076	69.4482	53.7127		83.5553	82.321	116.285	88.9539	116.556	101.949	60.208	114.27		4.84844	5.17962	4.71222	5.7169	3.77958	3.71274	3.46628	4.76541		3.5738	4.37872	6.07324	4.06039	4.70495	4.05773	5.23256	4.04153
37.1507		77.1942	87.912	104.415	81.6206	52.812	79.0037	69.352	53.6511		83.4629	82.3321	116.358	88.9144	116.481	101.804	60.2105	114.342		4.84593	5.17851	4.71243	5.71651	3.7783	3.71174	3.46613	4.76593		3.57319	4.37926	6.07205	4.05901	4.70415	4.05698	5.23225	4.04096
37.2125		77.2376	87.8577	104.415	81.5927	52.8233	78.8996	69.2553	53.5896		83.3705	82.3401	116.431	88.8749	116.406	101.659	60.2102	114.414		4.84342	5.1774	4.71265	5.71612	3.77704	3.71074	3.46598	4.76645		3.57259	4.3798	6.0709	4.05762	4.70336	4.05623	5.23194	4.04039
37.2742		77.281	87.803	104.414	81.5626	52.835	78.7947	69.1586	53.528		83.2781	82.3463	116.504	88.8354	116.331	101.514	60.2092	114.486		4.84094	5.17632	4.71286	5.71573	3.77579	3.70974	3.46583	4.76698		3.57198	4.38034	6.06977	4.05624	4.70255	4.05547	5.23163	4.03982
37.3359		77.3243	87.748	104.414	81.532	52.8467	78.6898	69.0619	53.4665		83.1857	82.3524	116.578	88.7959	116.249	101.369	60.2073	114.557		4.83847	5.17528	4.71307	5.71535	3.77455	3.70875	3.46569	4.76757		3.57134	4.38087	6.06864	4.05492	4.70175	4.05472	5.23135	4.03925
37.3976		77.3677	87.6931	104.414	81.5014	52.8585	78.5845	68.9651	53.4049		83.0933	82.3586	116.651	88.7563	116.167	101.223	60.2053	114.627		4.83601	5.17427	4.71328	5.71496	3.77334	3.70779	3.46554	4.76824		3.57071	4.38141	6.06753	4.05363	4.70094	4.05397	5.23107	4.03868
37.4593		77.4111	87.638	104.415	81.4701	52.8705	78.4783	68.8683	53.3434		83.0009	82.3648	116.724	88.7159	116.085	101.078	60.2003	114.697		4.83354	5.17332	4.71349	5.71457	3.77212	3.70684	3.46539	4.76902		3.57007	4.38195	6.06643	4.05234	4.70013	4.05322	5.23082	4.03811
37.521		77.4533	87.5827	104.415	81.4384	52.8824	78.3721	68.771	53.2818		82.9085	82.3707	116.798	88.6742	116.003	100.933	60.1952	114.768		4.83107	5.17239	4.7137	5.71418	3.7709	3.70588	3.46524	4.76981		3.56944	4.38249	6.06539	4.05105	4.69933	4.05247	5.23057	4.03754
37.5827		77.495	87.5272	104.416	81.4067	52.8944	78.2658	68.6735	53.2188		82.8161	82.3744	116.871	88.6323	115.921	100.788	60.1902	114.838		4.82862	5.17146	4.7139	5.71379	3.76969	3.70493	3.4651	4.7706		3.5688	4.38306	6.06436	4.04982	4.69853	4.05172	5.23035	4.03698
37.6444		77.5366	87.4716	104.417	81.375	52.9064	78.159	68.5759	53.1554		82.7237	82.3736	116.942	88.5893	115.839	100.643	60.1852	114.908		4.8262	5.17053	4.71409	5.71341	3.76852	3.70397	3.46495	4.77139		3.56817	4.38362	6.06333	4.0486	4.69773	4.05096	5.23013	4.03649
37.7061		77.5783	87.416	104.418	81.3409	52.9183	78.0507	68.4784	53.092		82.6313	82.3722	117.013	88.546	115.755	100.499	60.1802	114.978		4.82379	5.16962	4.71429	5.71302	3.76738	3.70301	3.46483	4.77217		3.56753	4.38421	6.06229	4.04745	4.69692	4.05021	5.22991	4.03599
37.7678		77.6199	87.3602	104.419	81.3068	52.9303	77.9425	68.3809	53.0286		82.5389	82.3708	117.083	88.5028	115.665	100.354	60.1752	115.048		4.82137	5.16878	4.71448	5.71263	3.76624	3.70207	3.46475	4.77296		3.5669	4.3848	6.06126	4.04641	4.69612	4.04946	5.2297	4.0355
37.8295		77.6603	87.3041	104.421	81.2727	52.9422	77.8343	68.2834	52.9652		82.4465	82.3693	117.152	88.4595	115.576	100.209	60.1702	115.116		4.81895	5.16795	4.71468	5.71224	3.7651	3.70115	3.46468	4.77375		3.56626	4.3854	6.0603	4.04536	4.69532	4.04871	5.22952	4.035
37.8912		77.7006	87.248	104.422	81.2385	52.9537	77.7261	68.1858	52.9018		82.3541	82.3679	117.22	88.4163	115.487	100.064	60.1651	115.185		4.81654	5.16711	4.71487	5.71186	3.76396	3.70026	3.46462	4.77453		3.56563	4.38599	6.05935	4.04432	4.69454	4.04795	5.22934	4.03451
37.9529		77.7409	87.1918	104.424	81.2044	52.9644	77.6179	68.0883	52.8383		82.2616	82.3665	117.289	88.373	115.391	99.9197	60.1588	115.253		4.81412	5.16635	4.71507	5.71145	3.76282	3.69936	3.46458	4.77532		3.56499	4.38659	6.05847	4.04327	4.69375	4.04712	5.22921	4.03405
38.0146		77.7788	87.1351	104.426	81.1703	52.9752	77.5094	67.9908	52.7749		82.1692	82.365	117.358	88.329	115.293	99.7753	60.1508	115.321		4.81174	5.16572	4.71525	5.71089	3.76168	3.69846	3.46455	4.77611		3.56436	4.38718	6.05764	4.04223	4.69297	4.04629	5.22909	4.0336
38.0763		77.8164	87.0783	104.428	81.1361	52.9859	77.4	67.8932	52.711		82.0768	82.3636	117.426	88.2846	115.195	99.6308	60.1412	115.388		4.80938	5.16509	4.71542	5.71033	3.76054	3.69756	3.46452	4.77689		3.56372	4.38778	6.05682	4.04118	4.69218	4.04544	5.22897	4.03315
38.138		77.854	87.0215	104.43	81.102	52.9967	77.2897	67.7957	52.6467		81.9844	82.3622	117.494	88.2397	115.097	99.4863	60.1291	115.455		4.80702	5.16445	4.7156	5.70977	3.75943	3.69669	3.4645	4.77768		3.56309	4.38837	6.05599	4.04013	4.6914	4.0446	5.22885	4.0327
38.1997		77.8915	86.9647	104.432	81.0664	53.0074	77.1779	67.6982	52.5823		81.892	82.3607	117.561	88.1945	114.999	99.3418	60.117	115.521		4.80466	5.16382	4.71576	5.7092	3.75836	3.69582	3.46449	4.77847		3.56245	4.38896	6.05517	4.03909	4.69061	4.04374	5.22873	4.03226
38.2614		77.9291	86.9079	104.434	81.0294	53.0182	77.0662	67.6007	52.518		81.7965	82.3593	117.627	88.1493	114.901	99.1973	60.1049	115.587		4.8023	5.16319	4.71593	5.70864	3.7573	3.69499	3.4645	4.77926		3.56182	4.38956	6.05434	4.03804	4.68983	4.04288	5.22861	4.03183
38.3231		77.9666	86.8503	104.435	80.9924	53.0289	76.9544	67.5031	52.4532		81.6967	82.3566	117.692	88.1041	114.803	99.0528	60.0929	115.653		4.79994	5.16256	4.71609	5.70808	3.75627	3.69416	3.46453	4.78004		3.56118	4.39015	6.05351	4.037	4.68904	4.042	5.22849	4.03142
38.3848		78.0042	86.7918	104.437	80.9554	53.0397	76.8427	67.4053	52.3877		81.597	82.3475	117.758	88.058	114.705	98.9083	60.0808	115.718		4.79758	5.16193	4.71624	5.70751	3.75524	3.69332	3.46455	4.78083		3.56055	4.39075	6.05269	4.03595	4.68827	4.04111	5.22847	4.03101
38.4466		78.0417	86.7333	104.439	80.9164	53.0504	76.7309	67.3074	52.3223		81.4972	82.3383	117.823	88.0117	114.607	98.7641	60.0687	115.784		4.79526	5.1613	4.71638	5.70695	3.7542	3.69249	3.46458	4.78162		3.55991	4.39134	6.05203	4.03491	4.6875	4.04021	5.22846	4.03062
38.5083		78.0793	86.6748	104.441	80.877	53.0611	76.6192	67.2095	52.2568		81.3969	82.3292	117.887	87.9654	114.51	98.6201	60.0566	115.849		4.79295	5.16067	4.71652	5.70639	3.75317	3.69165	3.46465	4.7824		3.55928	4.39194	6.05136	4.03389	4.68675	4.03931	5.22846	4.03022
38.57		78.1168	86.6163	104.443	80.8377	53.0719	76.5074	67.1116	52.1914		81.2957	82.32	117.951	87.9191	114.41	98.4762	60.0445	115.913		4.79067	5.16003	4.71666	5.70582	3.7522	3.69082	3.46473	4.78319		3.55864	4.39255	6.0507	4.03305	4.68599	4.03841	5.22845	4.02983
38.6317		78.1544	86.5578	104.445	80.7984	53.0826	76.3956	67.0137	52.1259		81.1944	82.3109	118.015	87.8728	114.304	98.3324	60.0324	115.977		4.78838	5.1594	4.7168	5.70526	3.75125	3.69003	3.46482	4.78398		3.558	4.39316	6.05012	4.03223	4.68524	4.03752	5.22845	4.02945
38.6934		78.1899	86.4993	104.447	80.759	53.0934	76.2839	66.9158	52.0605		81.0905	82.3018	118.078	87.8265	114.195	98.1886	60.0204	116.039		4.7861	5.15877	4.71691	5.7047	3.75029	3.68923	3.4649	4.78477		3.55736	4.39377	6.04966	4.0314	4.68448	4.03662	5.22844	4.02908
38.7551		78.2232	86.4408	104.45	80.7154	53.1041	76.1721	66.8179	51.995		80.9855	82.2919	118.14	87.78	114.087	98.045	60.0083	116.1		4.78383	5.15814	4.71703	5.70413	3.74933	3.68844	3.46498	4.78555		3.55672	4.39437	6.04921	4.03058	4.68372	4.03572	5.22843	4.02871
38.8168		78.2565	86.3823	104.452	80.6713	53.1149	76.0604	66.72	51.9296		80.8806	82.2785	118.202	87.7326	113.978	97.9015	59.9962	116.162		4.78158	5.1577	4.71714	5.70357	3.74837	3.68765	3.46506	4.78634		3.55608	4.39498	6.04876	4.02982	4.68297	4.03478	5.22843	4.02835
38.8785		78.2898	86.3238	104.454	80.6273	53.1256	75.9486	66.6221	51.8641		80.7757	82.2652	118.263	87.6851	113.87	97.7582	59.9841	116.224		4.77935	5.15732	4.71725	5.70301	3.74741	3.68688	3.46515	4.78724		3.55544	4.39559	6.04831	4.0291	4.68222	4.03384	5.22842	4.02799
38.9402		78.323	86.2653	104.457	80.5832	53.1363	75.8369	66.5241	51.7987		80.6708	82.2512	118.324	87.6377	113.762	97.6154	59.972	116.286		4.77714	5.15694	4.71734	5.70244	3.74646	3.68611	3.46527	4.78819		3.55481	4.3962	6.04786	4.02838	4.68148	4.03289	5.22842	4.02765
39.0019		78.3563	86.2068	104.459	80.5391	53.1471	75.7251	66.4262	51.7326		80.5659	82.2361	118.385	87.5902	113.65	97.4726	59.9589	116.347		4.77493	5.15656	4.7174	5.70188	3.74556	3.68535	3.4654	4.78914		3.55417	4.3968	6.04741	4.02766	4.68074	4.03195	5.22841	4.0273
39.0636		78.3896	86.1473	104.461	80.4951	53.1578	75.6133	66.3283	51.6662		80.461	82.2187	118.445	87.5428	113.537	97.3298	59.9433	116.409		4.77275	5.15618	4.71746	5.70132	3.74467	3.68462	3.46554	4.79008		3.55354	4.3974	6.04696	4.02696	4.68001	4.03101	5.22849	4.02696
39.1253		78.4229	86.0874	104.464	80.451	53.1686	75.5003	66.2303	51.5996		80.3561	82.2013	118.503	87.4953	113.425	97.187	59.9272	116.469		4.77066	5.15579	4.71753	5.70075	3.74378	3.68391	3.46568	4.79105		3.5529	4.398	6.0465	4.02631	4.67928	4.03004	5.22856	4.02662
39.187		78.4553	86.0272	104.466	80.4069	53.1793	75.3858	66.1323	51.533		80.2512	82.184	118.562	87.4478	113.307	97.0442	59.9111	116.528		4.76856	5.15541	4.71759	5.70019	3.74293	3.6832	3.46588	4.79203		3.55227	4.3986	6.04605	4.02569	4.67855	4.02907	5.22865	4.0263
39.2487		78.4864	85.9667	104.468	80.3629	53.1901	75.2713	66.0343	51.4664		80.1463	82.1647	118.62	87.4004	113.188	96.9014	59.8943	116.586		4.76646	5.15503	4.71765	5.69963	3.74207	3.68248	3.46608	4.79304		3.55164	4.39919	6.0456	4.02509	4.67782	4.02809	5.22876	4.02599
39.3104		78.5167	85.9063	104.47	80.3188	53.2008	75.1569	65.9363	51.3996		80.0414	82.1397	118.679	87.3529	113.069	96.7586	59.8774	116.644		4.76436	5.15465	4.71771	5.69906	3.74122	3.68177	3.46627	4.79406		3.551	4.39979	6.0454	4.02449	4.67709	4.02711	5.22887	4.02567
39.3721		78.547	85.8458	104.472	80.2726	53.2116	75.0424	65.8382	51.3326		79.9365	82.1147	118.737	87.3054	112.949	96.616	59.8599	116.701		4.76226	5.15427	4.71777	5.69843	3.74037	3.68106	3.46647	4.79508		3.55037	4.40037	6.04534	4.02398	4.67637	4.02609	5.229	4.02536
39.4338		78.5757	85.7846	104.474	80.2228	53.2223	74.9279	65.7402	51.2655		79.8316	82.0897	118.796	87.2574	112.83	96.4741	59.8417	116.758		4.76016	5.1539	4.71784	5.69771	3.73954	3.68034	3.46667	4.79611		3.54974	4.40095	6.04527	4.02347	4.67565	4.02506	5.22913	4.02504
39.4955		78.6042	85.7233	104.476	80.1731	53.2318	74.8134	65.6422	51.1982		79.7267	82.0648	118.851	87.2093	112.711	96.3322	59.8235	116.813		4.75806	5.15365	4.7179	5.69698	3.73876	3.67963	3.46687	4.79714		3.54911	4.40154	6.04521	4.02295	4.67493	4.02403	5.22928	4.02473
39.5572		78.6327	85.662	104.477	80.1233	53.2407	74.699	65.5442	51.1309		79.6217	82.0398	118.907	87.1613	112.591	96.1904	59.8053	116.868		4.75596	5.15341	4.71795	5.69624	3.73797	3.67892	3.46707	4.7982		3.54847	4.40212	6.04515	4.02244	4.67422	4.023	5.22945	4.02441
39.619		78.6612	85.6007	104.479	80.0735	53.2493	74.5837	65.4461	51.0635		79.5168	82.0148	118.962	87.1114	112.472	96.0489	59.7871	116.922		4.75386	5.15327	4.71797	5.6955	3.73718	3.6782	3.46727	4.79926		3.54784	4.4027	6.04508	4.02192	4.6735	4.02197	5.22964	4.0241
39.6807		78.6897	85.5395	104.48	80.0237	53.2573	74.4679	65.3481	50.9959		79.4119	81.9898	119.017	87.0615	112.353	95.9081	59.769	116.976		4.75176	5.15314	4.71798	5.69477	3.7364	3.6775	3.46747	4.80037		3.54721	4.40327	6.04502	4.02147	4.67278	4.02094	5.22983	4.02378
39.7424		78.7171	85.4771	104.481	79.9704	53.2653	74.3521	65.2501	50.9281		79.307	81.9649	119.072	87.0116	112.233	95.7672	59.7506	117.024		4.74969	5.15301	4.71798	5.69399	3.73561	3.67683	3.46771	4.80148		3.54658	4.40384	6.04495	4.02106	4.67207	4.01991	5.23002	4.02347
39.8041		78.7437	85.4143	104.482	79.9159	53.2733	74.2362	65.1519	50.8604		79.2021	81.9399	119.127	86.9616	112.114	95.6263	59.7312	117.072		4.74769	5.15288	4.71797	5.6932	3.73483	3.67618	3.46795	4.80259		3.54595	4.4044	6.04489	4.02065	4.67136	4.01889	5.23021	4.02317
39.8658		78.7686	85.3515	104.482	79.8615	53.2812	74.1196	65.0536	50.7926		79.0972	81.9149	119.181	86.9117	111.992	95.4855	59.7117	117.121		4.74572	5.15275	4.71796	5.69238	3.7341	3.67556	3.4682	4.80369		3.54532	4.40496	6.04482	4.02024	4.67065	4.01786	5.23045	4.02287
39.9275		78.7936	85.2888	104.483	79.8071	53.2892	74.0025	64.9553	50.7245		78.9914	81.8899	119.234	86.8618	111.868	95.3447	59.6923	117.169		4.74377	5.15262	4.71794	5.69156	3.73337	3.67499	3.46845	4.8048		3.54469	4.40551	6.04476	4.01989	4.66994	4.01683	5.23069	4.02258
39.9892		78.8185	85.226	104.484	79.7527	53.2972	73.8853	64.857	50.6563		78.8839	81.865	119.286	86.8118	111.742	95.2048	59.6725	117.218		4.74182	5.15249	4.71792	5.69074	3.73264	3.67442	3.46872	4.80591		3.54406	4.40606	6.0447	4.01953	4.66923	4.0158	5.23093	4.02228
40.0509		78.8434	85.1632	104.485	79.6982	53.3051	73.7681	64.7585	50.5882		78.7763	81.84	119.338	86.7619	111.615	95.0648	59.6523	117.266		4.73993	5.15236	4.71789	5.68992	3.73191	3.67385	3.46902	4.80701		3.54343	4.40659	6.04463	4.01921	4.66853	4.01473	5.23118	4.02199
40.1126		78.8684	85.1004	104.486	79.6438	53.3131	73.6509	64.6599	50.52		78.6688	81.8125	119.389	86.712	111.488	94.925	59.632	117.314		4.73807	5.15223	4.71785	5.68909	3.7312	3.67328	3.46933	4.80814		3.5428	4.40712	6.04457	4.01893	4.66782	4.01365	5.23146	4.0217
40.1743		78.8914	85.0377	104.486	79.5876	53.3211	73.5338	64.5612	50.4515		78.5613	81.7776	119.439	86.6621	111.361	94.7857	59.6116	117.363		4.7362	5.15224	4.71781	5.68822	3.73052	3.67271	3.46963	4.80929		3.54217	4.40765	6.0445	4.01864	4.66711	4.01257	5.23178	4.02141
40.236		78.9124	84.9749	104.487	79.5276	53.329	73.4166	64.4626	50.3829		78.4537	81.7427	119.49	86.6121	111.234	94.6465	59.5911	117.411		4.73434	5.15225	4.71776	5.68735	3.72984	3.67214	3.46994	4.81044		3.54154	4.40818	6.04444	4.01836	4.6664	4.01149	5.23213	4.02112
40.2977		78.9335	84.9121	104.488	79.4676	53.337	73.2984	64.364	50.3143		78.3462	81.7077	119.538	86.5622	111.107	94.5081	59.5699	117.457		4.73247	5.15226	4.71769	5.68648	3.72917	3.67157	3.47024	4.8116		3.54091	4.40871	6.04438	4.01808	4.66569	4.01039	5.23248	4.02083
40.3594		78.9545	84.8494	104.488	79.4076	53.3446	73.1797	64.2652	50.2457		78.2384	81.6728	119.587	86.5123	110.978	94.3701	59.5488	117.498		4.73061	5.15227	4.71762	5.68558	3.7285	3.671	3.47055	4.81276		3.54028	4.40922	6.04449	4.01786	4.66498	4.00928	5.23282	4.02055
40.4211		78.9756	84.7866	104.488	79.3475	53.3516	73.0609	64.1663	50.1771		78.1303	81.6379	119.636	86.4623	110.848	94.2321	59.5277	117.539		4.72883	5.15228	4.71754	5.68467	3.72786	3.67043	3.47086	4.81391		3.53965	4.40971	6.0447	4.01765	4.66428	4.00814	5.23317	4.02026
40.4828		78.9966	84.7229	104.488	79.2875	53.3586	72.9422	64.0674	50.1083		78.0223	81.603	119.684	86.4124	110.718	94.094	59.5066	117.578		4.72711	5.1523	4.71746	5.68376	3.72724	3.66986	3.47116	4.81507		3.53902	4.41021	6.0449	4.01743	4.66357	4.00699	5.23351	4.01998
40.5445		79.0177	84.659	104.487	79.2275	53.3654	72.8234	63.9684	50.0393		77.9143	81.568	119.731	86.3625	110.588	93.956	59.4854	117.614		4.72538	5.15239	4.71738	5.68285	3.72662	3.66929	3.47147	4.81623		3.53839	4.41068	6.0451	4.01725	4.66287	4.00584	5.23386	4.01969
40.6062		79.0387	84.5948	104.486	79.1674	53.3716	72.7047	63.8695	49.9704		77.8061	81.5331	119.778	86.3125	110.456	93.8179	59.4643	117.65		4.72365	5.15248	4.71727	5.68192	3.726	3.66872	3.47177	4.81739		3.53776	4.41113	6.04531	4.01709	4.66216	4.00469	5.23423	4.01941
40.6679		79.0598	84.5303	104.486	79.1054	53.3777	72.5853	63.7705	49.9014		77.6979	81.4982	119.82	86.2626	110.324	93.6801	59.4429	117.686		4.72193	5.15258	4.71715	5.68098	3.72538	3.66815	3.47208	4.81856		3.53713	4.41158	6.04551	4.01693	4.66146	4.00354	5.23467	4.01913
40.7296		79.08	84.4657	104.484	79.0398	53.3839	72.4656	63.6715	49.8325		77.5895	81.459	119.859	86.2127	110.191	93.5433	59.4212	117.722		4.7202	5.15267	4.71704	5.68002	3.72476	3.66758	3.47239	4.81972		3.5365	4.41204	6.04571	4.01681	4.66076	4.00239	5.23511	4.01884
40.7913		79.0963	84.4012	104.482	78.9742	53.3901	72.3453	63.5725	49.7633		77.481	81.4188	119.899	86.1627	110.058	93.4066	59.3995	117.748		4.71847	5.15278	4.71693	5.67906	3.72415	3.66701	3.47275	4.82089		3.53587	4.41249	6.04598	4.0167	4.66006	4.00124	5.23554	4.01856
40.8531		79.1127	84.3366	104.481	78.9086	53.3963	72.225	63.4735	49.6941		77.3725	81.3777	119.939	86.1128	109.926	93.2702	59.3776	117.774		4.71683	5.15291	4.71681	5.67809	3.72356	3.66644	3.47311	4.82205		3.53524	4.41294	6.04626	4.01659	4.65937	4.00009	5.23601	4.01827
40.9148		79.129	84.2721	104.479	78.843	53.4024	72.1047	63.3744	49.6249		77.2641	81.336	119.979	86.0612	109.793	93.1344	59.3556	117.801		4.71523	5.15305	4.7167	5.67713	3.72298	3.66587	3.47347	4.82321		3.53461	4.41332	6.04656	4.01648	4.65867	3.99894	5.23656	4.01799
40.9765		79.1454	84.2074	104.477	78.7773	53.4086	71.9831	63.2752	49.5557		77.1556	81.2938	120.019	86.0085	109.659	92.9985	59.3336	117.827		4.71371	5.15322	4.71657	5.67614	3.72245	3.6653	3.47383	4.82437		3.53398	4.41369	6.04689	4.01644	4.65797	3.99779	5.2371	4.01771
41.0382		79.1617	84.1423	104.475	78.7117	53.4145	71.8613	63.176	49.4865		77.0469	81.2489	120.059	85.9554	109.523	92.8626	59.3114	117.853		4.71219	5.1534	4.71642	5.67512	3.72191	3.66473	3.47421	4.82553		3.53336	4.41407	6.04723	4.01642	4.65727	3.99662	5.23765	4.01742
41.0999		79.178	84.0769	104.474	78.6461	53.42	71.7395	63.0769	49.4173		76.9381	81.204	120.099	85.9019	109.388	92.7275	59.289	117.879		4.71068	5.15357	4.71628	5.6741	3.72138	3.66426	3.47463	4.82668		3.53273	4.41444	6.04756	4.01639	4.65657	3.99541	5.2382	4.01714
41.1616		79.1944	84.0112	104.471	78.5805	53.4253	71.6176	62.9777	49.3481		76.8294	81.159	120.139	85.848	109.252	92.5924	59.2666	117.905		4.70916	5.15375	4.71613	5.67308	3.72085	3.66382	3.47506	4.82783		3.5321	4.41481	6.04792	4.01637	4.65589	3.9942	5.23874	4.01685
41.2233		79.2107	83.9456	104.468	78.5111	53.4304	71.4958	62.8786	49.2787		76.7206	81.1141	120.179	85.7941	109.117	92.4577	59.2442	117.93		4.70764	5.15392	4.71597	5.67207	3.72031	3.66338	3.47548	4.82897		3.53148	4.41518	6.0483	4.01634	4.6552	3.993	5.2393	4.01656
41.285		79.2265	83.88	104.464	78.4417	53.4355	71.374	62.7794	49.2094		76.6117	81.0692	120.218	85.7398	108.981	92.3232	59.2218	117.932		4.70613	5.1541	4.71581	5.67105	3.71978	3.66294	3.47591	4.83011		3.53085	4.41556	6.04868	4.01632	4.65452	3.99177	5.23993	4.01627
41.3467		79.2398	83.8141	104.46	78.3723	53.4403	71.2521	62.6802	49.1401		76.5028	81.0218	120.258	85.684	108.846	92.1891	59.1994	117.934		4.70461	5.15427	4.71563	5.67003	3.71925	3.66249	3.47633	4.83125		3.53022	4.41592	6.04908	4.0163	4.65384	3.99052	5.24056	4.01599
41.4084		79.2532	83.7475	104.455	78.3013	53.445	71.1303	62.5809	49.0708		76.3938	80.9739	120.298	85.6282	108.71	92.0552	59.177	117.935		4.70321	5.15445	4.71543	5.66901	3.71874	3.66205	3.47676	4.83237		3.52959	4.41623	6.04948	4.01632	4.65316	3.98928	5.24125	4.0157
41.4701		79.2665	83.6806	104.451	78.2283	53.4493	71.0085	62.4815	49.0015		76.2847	80.9239	120.338	85.5724	108.575	91.9228	59.1546	117.937		4.70181	5.15462	4.71523	5.66799	3.71826	3.66161	3.47718	4.8335		3.52897	4.41651	6.04993	4.01639	4.65247	3.98804	5.24195	4.01541
41.5318		79.2786	83.6138	104.447	78.1552	53.4536	70.8861	62.3821	48.9322		76.1755	80.8731	120.378	85.5166	108.439	91.7904	59.1322	117.939		4.7005	5.15482	4.71503	5.66698	3.71779	3.66117	3.47761	4.83462		3.52835	4.41679	6.05037	4.01646	4.65179	3.98679	5.24265	4.01511
41.5935		79.2898	83.5469	104.443	78.0821	53.4579	70.7629	62.2827	48.863		76.0663	80.8222	120.418	85.4608	108.303	91.658	59.1096	117.941		4.69919	5.15501	4.71482	5.66595	3.71731	3.66073	3.47803	4.83573		3.52772	4.41707	6.05081	4.01654	4.65111	3.98551	5.24336	4.01481
41.6552		79.301	83.4801	104.439	78.009	53.4619	70.6392	62.1833	48.7937		75.9569	80.7713	120.458	85.4051	108.165	91.5256	59.0869	117.943		4.69789	5.15521	4.71462	5.66488	3.71683	3.66029	3.47846	4.83684		3.5271	4.41734	6.05126	4.01662	4.65043	3.98422	5.24407	4.01452
41.7169		79.3123	83.4133	104.435	77.936	53.4657	70.5148	62.0839	48.7245		75.8473	80.7204	120.498	85.3493	108.028	91.3933	59.0642	117.945		4.69658	5.1554	4.71442	5.66382	3.71636	3.65985	3.47888	4.83793		3.52647	4.41758	6.0517	4.0167	4.64976	3.98294	5.2449	4.01422
41.7786		79.3234	83.3464	104.43	77.8629	53.4694	70.3905	61.9845	48.6553		75.7378	80.6695	120.538	85.2935	107.891	91.2609	59.0415	117.946		4.69528	5.1556	4.71422	5.66275	3.71591	3.65943	3.47931	4.83902		3.52585	4.41774	6.05215	4.01687	4.64912	3.98165	5.24573	4.01392
41.8403		79.3333	83.2796	104.424	77.7898	53.4729	70.2661	61.8851	48.5862		75.6282	80.6148	120.577	85.2365	107.753	91.1285	59.0188	117.948		4.69406	5.1558	4.71402	5.66168	3.71547	3.65904	3.47975	4.84011		3.52522	4.4179	6.05259	4.01704	4.64847	3.98037	5.24656	4.01363
41.902		79.341	83.2127	104.418	77.7167	53.4763	70.1418	61.7857	48.517		75.5186	80.5594	120.616	85.1787	107.616	90.9961	58.9959	117.95		4.69286	5.15599	4.7138	5.66062	3.71504	3.65867	3.48024	4.84119		3.5246	4.41806	6.05305	4.01721	4.64782	3.97906	5.24739	4.01333
41.9637		79.3455	83.1459	104.411	77.642	53.4791	70.0174	61.6863	48.4479		75.4082	80.504	120.649	85.1208	107.478	90.8637	58.973	117.952		4.69167	5.15619	4.71356	5.65955	3.71461	3.65831	3.48074	4.84225		3.52398	4.41822	6.05351	4.01738	4.64718	3.97774	5.24822	4.01303
42.0254		79.3499	83.0783	104.405	77.5654	53.4819	69.893	61.5869	48.3789		75.2978	80.4486	120.682	85.0623	107.34	90.7313	58.95	117.954		4.69051	5.15638	4.71328	5.65848	3.71418	3.65794	3.48128	4.8433		3.52336	4.41838	6.05398	4.01755	4.64653	3.97641	5.24905	4.01272
42.0872		79.3543	83.0105	104.397	77.4887	53.4848	69.7687	61.4875	48.3098		75.1874	80.3932	120.714	85.0034	107.202	90.5994	58.9271	117.956		4.68939	5.15657	4.71301	5.65741	3.71375	3.65759	3.48181	4.84436		3.52274	4.41854	6.05445	4.01772	4.64589	3.97508	5.24988	4.01242
42.1489		79.3588	82.9427	104.389	77.412	53.4876	69.6433	61.3881	48.2408		75.077	80.3378	120.747	84.9445	107.064	90.4684	58.9042	117.957		4.68831	5.15675	4.71273	5.65633	3.71332	3.65725	3.48234	4.84542		3.52212	4.4187	6.05492	4.01789	4.64524	3.97374	5.25071	4.01211
42.2106		79.3632	82.8747	104.382	77.3353	53.4904	69.5178	61.2885	48.172		74.9666	80.2819	120.779	84.8854	106.926	90.3378	58.8813	117.959		4.68723	5.15694	4.71245	5.65525	3.7129	3.65692	3.48287	4.84645		3.5215	4.41886	6.05539	4.01808	4.6446	3.97239	5.2516	4.0118
42.2723		79.3676	82.8065	104.373	77.2567	53.4932	69.3922	61.1886	48.1031		74.8562	80.2234	120.81	84.8247	106.788	90.2072	58.8584	117.961		4.68616	5.15713	4.71218	5.65417	3.71247	3.65661	3.4834	4.84748		3.52089	4.41902	6.05586	4.01836	4.64395	3.97104	5.25252	4.01149
42.334		79.3721	82.7379	104.364	77.1779	53.4958	69.2665	61.0888	48.0343		74.7458	80.165	120.841	84.764	106.65	90.0766	58.8354	117.957		4.68517	5.15731	4.7119	5.65308	3.71207	3.6563	3.48395	4.84847		3.52027	4.41914	6.05632	4.01863	4.6433	3.96968	5.2535	4.01118
42.3957		79.3765	82.6692	104.355	77.0992	53.4977	69.1405	60.989	47.9655		74.6353	80.1049	120.871	84.7033	106.512	89.9466	58.8123	117.936		4.68424	5.1575	4.71162	5.652	3.71169	3.656	3.48453	4.84944		3.51966	4.41921	6.05678	4.01891	4.64267	3.9683	5.25454	4.01087
42.4574		79.381	82.6005	104.346	77.0204	53.4995	69.0142	60.8892	47.8967		74.5249	80.0441	120.901	84.6426	106.374	89.8166	58.7893	117.914		4.68331	5.15769	4.71134	5.65091	3.7113	3.65569	3.48511	4.85041		3.51904	4.41927	6.05723	4.01918	4.64207	3.96692	5.25558	4.01055
42.5191		79.3854	82.5318	104.336	76.9409	53.5012	68.8877	60.7894	47.8282		74.4131	79.9832	120.93	84.5818	106.235	89.6866	58.7662	117.893		4.68238	5.15787	4.71102	5.64982	3.71092	3.65538	3.48569	4.85138		3.51843	4.41928	6.05768	4.01946	4.64146	3.96554	5.25662	4.01023
42.5808		79.3898	82.4631	104.325	76.8608	53.503	68.7613	60.6891	47.7596		74.3013	79.9224	120.957	84.5211	106.097	89.5569	58.7431	117.871		4.68145	5.15806	4.71069	5.64874	3.71053	3.65507	3.4863	4.85235		3.51781	4.41929	6.05809	4.01973	4.64085	3.96416	5.25766	4.00991
42.6425		79.3943	82.3943	104.314	76.78	53.5047	68.6348	60.5887	47.691		74.1896	79.861	120.984	84.4595	105.959	89.4274	58.7199	117.841		4.68052	5.15825	4.71037	5.64765	3.71015	3.65479	3.48691	4.85331		3.5172	4.41929	6.0585	4.02006	4.64026	3.96278	5.2587	4.00958
42.7042		79.3987	82.3249	104.303	76.699	53.5064	68.5083	60.4883	47.6224		74.0778	79.7981	121.012	84.3956	105.821	89.2984	58.6966	117.808		4.67959	5.15843	4.71004	5.64657	3.70976	3.65453	3.48754	4.85428		3.51659	4.4193	6.05892	4.02042	4.63968	3.9614	5.25974	4.00924
42.7659		79.4031	82.2555	104.292	76.6175	53.5082	68.3819	60.3879	47.5539		73.966	79.7342	121.039	84.3317	105.683	89.1695	58.6733	117.775		4.67869	5.15862	4.70969	5.64549	3.70937	3.65426	3.48819	4.85525		3.51599	4.41931	6.05933	4.02079	4.63912	3.96002	5.26078	4.0089
42.8276		79.4076	82.1861	104.281	76.5359	53.5099	68.2554	60.2875	47.4854		73.8542	79.6687	121.066	84.2678	105.545	89.0407	58.65	117.742		4.67787	5.15881	4.70931	5.64441	3.70899	3.65399	3.48887	4.85622		3.51538	4.41926	6.05974	4.02115	4.63856	3.95864	5.26182	4.00856
42.8893		79.412	82.1167	104.27	76.4538	53.5112	68.1288	60.1872	47.4171		73.7425	79.6032	121.093	84.2039	105.407	88.9119	58.6266	117.709		4.67708	5.159	4.70894	5.64333	3.7086	3.65373	3.48954	4.85708		3.51478	4.4192	6.06015	4.02151	4.63801	3.95725	5.26286	4.00821
42.951		79.4165	82.0467	104.255	76.371	53.5123	68.0021	60.0868	47.3488		73.6295	79.5377	121.12	84.14	105.268	88.7831	58.6028	117.676		4.67632	5.15918	4.70857	5.64226	3.70822	3.65349	3.49022	4.85793		3.51418	4.41913	6.06057	4.02191	4.63745	3.95586	5.2639	4.00787
43.0127		79.4209	81.9768	104.24	76.288	53.5131	67.8753	59.9864	47.2806		73.5165	79.4721	121.147	84.0761	105.13	88.6543	58.579	117.628		4.67555	5.15937	4.70819	5.64119	3.70783	3.65325	3.4909	4.85878		3.51358	4.41899	6.06098	4.02234	4.63689	3.95447	5.26493	4.00753
43.0744		79.4253	81.9068	104.224	76.205	53.5139	67.7487	59.886	47.2124		73.4035	79.4066	121.174	84.0121	104.992	88.5255	58.5552	117.578		4.6748	5.15956	4.70782	5.64012	3.70744	3.65301	3.49157	4.85963		3.51299	4.41885	6.06134	4.02277	4.63637	3.95308	5.26597	4.00719
43.1361		79.4298	81.8368	104.209	76.1213	53.5147	67.6223	59.7854	47.1442		73.2905	79.3411	121.201	83.9482	104.854	88.3972	58.5314	117.527		4.67411	5.15974	4.70744	5.63905	3.70706	3.65277	3.49225	4.86048		3.5124	4.41872	6.06167	4.0232	4.63586	3.95168	5.26706	4.00685
43.1978		79.4342	81.7664	104.194	76.037	53.5152	67.4959	59.6845	47.0761		73.1775	79.2721	121.228	83.8843	104.716	88.2694	58.5076	117.476		4.67349	5.15993	4.70704	5.63799	3.70667	3.65252	3.49296	4.86134		3.51182	4.41858	6.062	4.02363	4.63535	3.95029	5.26825	4.00651
43.2596		79.4387	81.696	104.179	75.9528	53.515	67.3695	59.5836	47.0081		73.0645	79.2013	121.255	83.8204	104.578	88.1415	58.4838	117.425		4.67288	5.16012	4.70663	5.63695	3.70632	3.65231	3.49369	4.86219		3.51124	4.41844	6.06233	4.0241	4.63484	3.9489	5.26943	4.00617
43.3213		79.4367	81.6254	104.163	75.8685	53.5148	67.243	59.4827	46.9401		72.9504	79.1305	121.281	83.7554	104.439	88.0136	58.46	117.375		4.67226	5.1603	4.70621	5.63592	3.70599	3.65209	3.49442	4.86304		3.51065	4.41831	6.06267	4.02459	4.63436	3.94751	5.27062	4.00583
43.383		79.433	81.5547	104.148	75.7835	53.5146	67.1166	59.3815	46.8721		72.8362	79.0597	121.306	83.6892	104.301	87.8858	58.4357	117.324		4.67164	5.16049	4.70577	5.63489	3.70566	3.65187	3.49517	4.86389		3.51007	4.41817	6.06297	4.02508	4.63388	3.94611	5.2718	4.00549
43.4447		79.4293	81.4835	104.133	75.6979	53.5144	66.9902	59.2804	46.8041		72.722	78.9889	121.33	83.6225	104.163	87.7579	58.4105	117.273		4.67103	5.16068	4.70534	5.63386	3.70534	3.65165	3.49593	4.86472		3.50948	4.41799	6.06324	4.02557	4.63341	3.94472	5.27299	4.00511
43.5064		79.4256	81.4124	104.118	75.612	53.5142	66.8638	59.1791	46.7361		72.6077	78.9181	121.354	83.5556	104.024	87.63	58.3853	117.222		4.67041	5.16086	4.70489	5.63284	3.70503	3.65144	3.4967	4.8655		3.50892	4.41774	6.06351	4.02607	4.633	3.94333	5.27417	4.00473
43.5681		79.4219	81.3413	104.102	75.526	53.514	66.7374	59.0777	46.6682		72.4935	78.8473	121.378	83.4876	103.886	87.5022	58.3601	117.172		4.66979	5.16105	4.70444	5.63181	3.70474	3.65123	3.49749	4.86626		3.50837	4.4175	6.06377	4.02663	4.63261	3.94195	5.27536	4.00434
43.6298		79.4182	81.2702	104.087	75.4382	53.5138	66.6111	58.9763	46.6003		72.3793	78.7765	121.401	83.4195	103.747	87.3744	58.3349	117.112		4.66918	5.16124	4.70398	5.63078	3.70445	3.65103	3.49827	4.86701		3.50782	4.41725	6.064	4.02719	4.63222	3.9406	5.27654	4.00395
43.6915		79.4145	81.1988	104.072	75.3505	53.5131	66.4855	58.8748	46.5324		72.2649	78.7058	121.425	83.3514	103.608	87.2472	58.3097	117.046		4.66856	5.16142	4.7035	5.62975	3.70415	3.65083	3.49908	4.86774		3.50726	4.41701	6.06421	4.02775	4.63184	3.93926	5.27773	4.00357
43.7532		79.4108	81.1269	104.057	75.2627	53.5115	66.3599	58.7731	46.4646		72.15	78.635	121.449	83.2834	103.468	87.1199	58.2845	116.98		4.66794	5.16162	4.70302	5.62873	3.70386	3.65063	3.49991	4.86828		3.50671	4.41676	6.06441	4.0283	4.63145	3.93791	5.27891	4.00318
43.8149		79.4072	81.055	104.038	75.1749	53.5099	66.2347	58.6715	46.3969		72.0348	78.5642	121.473	83.2148	103.329	86.9927	58.2593	116.914		4.6674	5.16182	4.70254	5.6277	3.70357	3.65043	3.50074	4.86883		3.50616	4.41647	6.06461	4.02886	4.63106	3.93657	5.2801	4.0028
43.8766		79.4035	80.983	104.017	75.0872	53.5084	66.11	58.5695	46.3291		71.9195	78.4909	121.497	83.1447	103.189	86.8654	58.234	116.846		4.66689	5.16202	4.70206	5.62667	3.70328	3.65024	3.50156	4.86937		3.50561	4.41615	6.06472	4.02942	4.63067	3.93522	5.28129	4.00241
43.9383		79.3998	80.9111	103.996	74.9981	53.5068	65.9852	58.4676	46.2614		71.8039	78.4149	121.52	83.0747	103.05	86.7381	58.2088	116.774		4.66638	5.16222	4.70158	5.62566	3.70301	3.65006	3.50239	4.86991		3.50506	4.41584	6.0648	4.03	4.63028	3.93388	5.28254	4.00203
44		79.3961	80.8392	103.976	74.9077	53.5052	65.8605	58.3656	46.1936		71.6879	78.3389	121.544	83.0047	102.91	86.6109	58.1836	116.701		4.66588	5.16242	4.70107	5.62467	3.70276	3.64988	3.50321	4.87046		3.50452	4.41552	6.06489	4.0306	4.62989	3.93253	5.28379	4.00164
44.0617		79.3924	80.7672	103.955	74.8173	53.5031	65.7366	58.2637	46.126		71.5718	78.2629	121.568	82.9346	102.771	86.4836	58.1584	116.624		4.66544	5.16263	4.70056	5.62369	3.7025	3.64971	3.50404	4.871		3.504	4.41516	6.06498	4.03123	4.6295	3.93119	5.28504	4.00125
44.1234		79.3887	80.6953	103.934	74.7269	53.4993	65.613	58.1616	46.0584		71.4558	78.1869	121.591	82.8646	102.631	86.3564	58.1326	116.545		4.66499	5.16284	4.70005	5.62271	3.70225	3.64953	3.50487	4.87155		3.50348	4.41478	6.06507	4.03188	4.62911	3.92984	5.28631	4.00084
44.1851		79.3829	80.6231	103.913	74.6365	53.4956	65.4894	58.0593	45.9909		71.3397	78.111	121.614	82.794	102.492	86.2292	58.1056	116.466		4.66455	5.16306	4.69953	5.62176	3.70199	3.64936	3.50573	4.87209		3.50296	4.4144	6.06516	4.03253	4.62872	3.9285	5.28758	4.00042
44.2468		79.375	80.5503	103.891	74.5448	53.4919	65.3658	57.9571	45.9233		71.2236	78.035	121.636	82.7226	102.353	86.102	58.0787	116.387		4.6641	5.16328	4.69902	5.62083	3.70174	3.64919	3.5066	4.87264		3.50246	4.41402	6.06525	4.03318	4.62834	3.92721	5.28885	4
44.3085		79.3671	80.4774	103.866	74.4509	53.4881	65.2424	57.8548	45.8557		71.1067	77.959	121.659	82.6506	102.213	85.9748	58.0517	116.305		4.66366	5.1635	4.69851	5.61989	3.7015	3.64901	3.50746	4.87318		3.50196	4.41365	6.06533	4.03383	4.628	3.92593	5.29012	3.99958
44.3702		79.3591	80.4046	103.841	74.3571	53.4844	65.1202	57.7524	45.7882		70.9892	77.883	121.681	82.5786	102.073	85.8476	58.0247	116.22		4.66321	5.16372	4.69799	5.61896	3.70127	3.64884	3.50833	4.87372		3.50147	4.41324	6.06538	4.03448	4.6277	3.92465	5.29141	3.99916
44.4319		79.3512	80.3317	103.815	74.2632	53.4806	64.998	57.6498	45.7206		70.8717	77.8048	121.703	82.5061	101.932	85.7202	57.9978	116.134		4.66277	5.16395	4.69746	5.61803	3.70104	3.64867	3.50919	4.87427		3.50097	4.41282	6.06536	4.03513	4.6274	3.92338	5.29271	3.99873
44.4937		79.341	80.2589	103.79	74.1694	53.4769	64.8758	57.5471	45.6531		70.7542	77.7262	121.725	82.4333	101.792	85.5927	57.9707	116.046		4.66232	5.16419	4.69692	5.6171	3.70081	3.64852	3.51006	4.87481		3.50049	4.41238	6.06531	4.03578	4.6271	3.92212	5.29402	3.99829
44.5554		79.3305	80.1859	103.765	74.0755	53.4732	64.7541	57.4445	45.5855		70.6368	77.6475	121.746	82.3599	101.65	85.4652	57.9428	115.954		4.66193	5.16443	4.69639	5.61617	3.7006	3.64837	3.51092	4.87536		3.50002	4.41193	6.06515	4.03648	4.62682	3.92088	5.29534	3.99786
44.6171		79.32	80.1119	103.74	73.9817	53.4694	64.6334	57.3419	45.5179		70.5193	77.568	121.768	82.2858	101.509	85.3377	57.9143	115.858		4.66154	5.16467	4.69585	5.61523	3.70039	3.64822	3.51179	4.8759		3.49957	4.41144	6.06499	4.03722	4.62656	3.91964	5.29666	3.99742
44.6788		79.3095	80.0379	103.714	73.8878	53.4657	64.5126	57.2392	45.4504		70.4018	77.4882	121.789	82.2117	101.366	85.2102	57.8857	115.763		4.66116	5.16491	4.69532	5.6143	3.70017	3.64807	3.51265	4.87645		3.49913	4.41094	6.06484	4.03796	4.6263	3.91842	5.29798	3.99698
44.7405		79.299	79.9639	103.681	73.794	53.4619	64.3922	57.1366	45.3828		70.2843	77.4078	121.81	82.1376	101.224	85.0814	57.8572	115.667		4.66077	5.16515	4.69478	5.61337	3.69997	3.64792	3.51352	4.87699		3.49868	4.41044	6.06468	4.03869	4.62604	3.91721	5.2993	3.99655
44.8022		79.2885	79.8899	103.647	73.7001	53.4582	64.2737	57.034	45.3156		70.1669	77.3271	121.83	82.0634	101.082	84.9523	57.8287	115.571		4.66039	5.16539	4.69424	5.61246	3.69977	3.64777	3.51439	4.87753		3.49823	4.40994	6.06452	4.03943	4.62579	3.91604	5.30062	3.9961
44.8639		79.2779	79.8158	103.613	73.6051	53.4524	64.1551	56.9313	45.2484		70.0483	77.2462	121.85	81.9893	100.94	84.8233	57.7995	115.475		4.66002	5.16564	4.6937	5.61158	3.69958	3.64763	3.51526	4.87808		3.49778	4.40944	6.06437	4.04017	4.62556	3.91486	5.30194	3.99565
44.9256		79.2655	79.7418	103.58	73.5084	53.446	64.0366	56.8287	45.1812		69.9292	77.1648	121.87	81.9145	100.796	84.6942	57.7699	115.375		4.65967	5.16589	4.69316	5.61071	3.69939	3.6475	3.51614	4.87862		3.49733	4.40894	6.06421	4.04091	4.62534	3.91369	5.30326	3.9952
44.9873		79.2528	79.6678	103.546	73.4108	53.4395	63.9181	56.7261	45.114		69.8102	77.0825	121.89	81.8392	100.652	84.5651	57.7403	115.266		4.65933	5.16615	4.69262	5.60984	3.6992	3.64737	3.51702	4.87912		3.49688	4.40844	6.06405	4.04165	4.62512	3.91252	5.30458	3.99474
45.049		79.2387	79.5938	103.512	73.3132	53.4331	63.7995	56.6232	45.0467		69.6911	77.0001	121.91	81.763	100.509	84.436	57.7103	115.157		4.65898	5.16642	4.69209	5.60896	3.69903	3.64726	3.51789	4.87944		3.49643	4.40794	6.06379	4.04238	4.62492	3.91137	5.30591	3.99429
45.1107		79.2239	79.5198	103.479	73.2156	53.4266	63.681	56.5204	44.9797		69.572	76.9176	121.93	81.6862	100.365	84.3069	57.6793	115.048		4.65863	5.16669	4.69155	5.60809	3.69886	3.64714	3.51877	4.87976		3.49598	4.40743	6.06344	4.04312	4.62472	3.91027	5.30725	3.99384
45.1724		79.2091	79.4451	103.445	73.118	53.4202	63.5627	56.4174	44.9133		69.453	76.8352	121.95	81.6095	100.221	84.1778	57.6484	114.939		4.65829	5.16696	4.69102	5.60724	3.69869	3.64702	3.51964	4.88004		3.49553	4.40688	6.06308	4.04386	4.62453	3.90917	5.30859	3.99338
45.2341		79.1944	79.3693	103.411	73.0204	53.4138	63.4462	56.3145	44.8468		69.3331	76.752	121.97	81.5328	100.077	84.0487	57.6174	114.83		4.65795	5.16722	4.69048	5.6064	3.69852	3.6469	3.52052	4.8803		3.49508	4.40632	6.06273	4.0446	4.62437	3.90807	5.30994	3.99293
45.2958		79.1796	79.2933	103.378	72.9228	53.4059	63.3311	56.2116	44.7804		69.2131	76.6683	121.99	81.456	99.9329	83.9196	57.5864	114.721		4.65762	5.16749	4.68994	5.60557	3.69837	3.64678	3.5214	4.88056		3.49463	4.40577	6.06238	4.04533	4.6242	3.90697	5.31128	3.99248
45.3575		79.1648	79.2172	103.344	72.8252	53.3974	63.216	56.1087	44.714		69.0926	76.5844	122.01	81.3793	99.7871	83.7906	57.5554	114.612		4.65729	5.16776	4.68941	5.60473	3.69822	3.64667	3.52227	4.88081		3.4942	4.40521	6.06202	4.04607	4.62404	3.90587	5.31262	3.99202
45.4192		79.15	79.1412	103.31	72.7276	53.3889	63.1009	56.0057	44.6475		68.972	76.5001	122.031	81.3025	99.6412	83.6615	57.524	114.503		4.65697	5.16804	4.68889	5.6039	3.69807	3.64658	3.52315	4.88105		3.49378	4.40462	6.0616	4.04681	4.62388	3.90477	5.31396	3.99157
45.4809		79.1333	79.0652	103.277	72.63	53.3804	62.9858	55.9028	44.5811		68.8513	76.4154	122.051	81.2258	99.4952	83.5324	57.4915	114.395		4.65664	5.16832	4.68836	5.60306	3.69794	3.6465	3.52403	4.88122		3.49336	4.40404	6.06113	4.04755	4.62371	3.90369	5.31529	3.99112
45.5426		79.1145	78.9892	103.243	72.5324	53.3719	62.8712	55.7998	44.5146		68.7302	76.3301	122.071	81.1482	99.3492	83.4024	57.4591	114.28		4.65632	5.1686	4.68784	5.60223	3.69782	3.64642	3.5249	4.88138		3.49295	4.40345	6.06062	4.04829	4.62355	3.90266	5.31662	3.99066
45.6043		79.0957	78.9131	103.209	72.4343	53.3634	62.7597	55.6968	44.4482		68.6086	76.2449	122.091	81.0699	99.2033	83.2709	57.4266	114.162		4.656	5.16889	4.68733	5.60142	3.69771	3.64633	3.52577	4.88154		3.49253	4.40286	6.05998	4.04906	4.62344	3.90164	5.31794	3.99021
45.6661		79.0768	78.8371	103.176	72.3355	53.3532	62.6483	55.5938	44.3817		68.4871	76.1596	122.11	80.9915	99.0573	83.1393	57.3933	114.043		4.65568	5.16917	4.68682	5.60063	3.69759	3.64625	3.52664	4.8817		3.49211	4.40228	6.05935	4.04983	4.62333	3.90061	5.31927	3.98976
45.7278		79.058	78.7611	103.137	72.2367	53.3426	62.5368	55.4908	44.3155		68.3655	76.074	122.128	80.9132	98.9113	83.0077	57.358	113.922		4.65537	5.16945	4.68631	5.59983	3.69747	3.64617	3.52751	4.88186		3.4917	4.40169	6.05871	4.05061	4.62322	3.89958	5.3206	3.9893
45.7895		79.0391	78.685	103.096	72.1379	53.332	62.4253	55.3878	44.25		68.2439	75.9871	122.146	80.8348	98.7651	82.8762	57.3227	113.8		4.65505	5.16974	4.68581	5.59903	3.69736	3.64609	3.52835	4.88201		3.49129	4.40109	6.05807	4.05139	4.62311	3.89856	5.32193	3.98885
45.8512		79.0203	78.6068	103.054	72.0391	53.3213	62.3138	55.2847	44.1851		68.1214	75.8993	122.163	80.7564	98.6181	82.7446	57.2874	113.673		4.65473	5.17002	4.68531	5.59824	3.69724	3.646	3.52918	4.88217		3.49088	4.40048	6.05743	4.05217	4.623	3.89755	5.32325	3.9884
45.9129		79.0014	78.5278	103.011	71.9403	53.3107	62.2023	55.1817	44.1201		67.9989	75.8115	122.18	80.6778	98.4709	82.6131	57.2521	113.546		4.65441	5.17031	4.68481	5.59746	3.69712	3.64592	3.53001	4.88227		3.49046	4.39986	6.05679	4.05295	4.62289	3.89659	5.32458	3.98794
45.9746		78.9826	78.4489	102.968	71.8414	53.3	62.0908	55.0787	44.0551		67.8764	75.7237	122.197	80.5986	98.3237	82.4811	57.2168	113.419		4.65409	5.17059	4.68433	5.59668	3.69701	3.64586	3.53084	4.88236		3.49005	4.39924	6.05616	4.05374	4.62278	3.89562	5.32585	3.9875
46.0363		78.9638	78.3699	102.924	71.7425	53.2865	61.9809	54.9756	43.9902		67.7537	75.6359	122.214	80.5193	98.1762	82.3481	57.1815	113.292		4.65377	5.17086	4.68385	5.59592	3.69689	3.64581	3.53167	4.88244		3.48964	4.39861	6.05549	4.05452	4.62267	3.89466	5.32712	3.98705
46.098		78.9447	78.2909	102.881	71.6436	53.2721	61.8739	54.8726	43.9252		67.63	75.5481	122.231	80.44	98.0282	82.215	57.1462	113.165		4.65345	5.17113	4.68339	5.59517	3.69678	3.64575	3.5325	4.88249		3.48923	4.39799	6.05471	4.0553	4.62256	3.89369	5.32838	3.9866
46.1597		78.9231	78.212	102.836	71.545	53.2577	61.767	54.7695	43.8602		67.5064	75.4603	122.248	80.3604	97.8803	82.081	57.1109	113.038		4.65313	5.1714	4.68296	5.59442	3.69669	3.6457	3.53333	4.88255		3.48882	4.39737	6.05385	4.05609	4.62245	3.89273	5.32964	3.98616
46.2214		78.9007	78.133	102.79	71.4463	53.2433	61.66	54.6665	43.7953		67.3827	75.3725	122.264	80.2807	97.7324	81.9471	57.0756	112.911		4.65281	5.17167	4.68253	5.59367	3.6966	3.64567	3.53416	4.8826		3.48841	4.39674	6.05297	4.05687	4.62234	3.89176	5.3309	3.98572
46.2831		78.8784	78.0541	102.743	71.3477	53.2289	61.5531	54.5634	43.7303		67.259	75.2848	122.281	80.2009	97.5844	81.8132	57.0403	112.784		4.65249	5.17194	4.6821	5.59293	3.69652	3.64563	3.53499	4.88263		3.48799	4.39612	6.05209	4.05766	4.62223	3.89081	5.33217	3.98529
46.3448		78.8559	77.9751	102.696	71.2491	53.2145	61.4461	54.4604	43.6653		67.1353	75.197	122.297	80.121	97.4365	81.6783	57.005	112.655		4.65217	5.17221	4.68167	5.59218	3.69643	3.6456	3.53582	4.88265		3.48758	4.39548	6.05122	4.05845	4.62212	3.88989	5.33343	3.98486
46.4065		78.8323	77.8961	102.648	71.1504	53.2001	61.3392	54.3573	43.6013		67.0116	75.1092	122.312	80.0408	97.2882	81.5432	56.9685	112.522		4.65184	5.17244	4.68124	5.59146	3.69635	3.64557	3.53665	4.88266		3.48716	4.39484	6.05027	4.05923	4.62204	3.88897	5.33469	3.98443
46.4682		78.8085	77.8172	102.6	71.0518	53.1857	61.2336	54.2543	43.5377		66.8879	75.0214	122.327	79.9607	97.1397	81.4077	56.9304	112.388		4.65152	5.17267	4.68081	5.59074	3.69626	3.64554	3.53748	4.88266		3.48674	4.3942	6.04929	4.06002	4.62196	3.88805	5.33594	3.984
46.5299		78.7845	77.7382	102.551	70.9531	53.1713	61.1298	54.1512	43.4742		66.7641	74.9336	122.342	79.8804	96.9912	81.2716	56.8923	112.253		4.6512	5.1729	4.68039	5.59002	3.69619	3.64553	3.53831	4.88266		3.48631	4.39356	6.04827	4.0608	4.62189	3.88714	5.33712	3.98358
46.5916		78.7598	77.6593	102.501	70.8545	53.1569	61.0259	54.0482	43.4106		66.6395	74.8458	122.356	79.8	96.8423	81.1354	56.8538	112.116		4.65087	5.17313	4.67996	5.58932	3.69613	3.64551	3.53909	4.88264		3.48587	4.39291	6.04722	4.06158	4.62182	3.88624	5.33831	3.98317
46.6533		78.734	77.5803	102.45	70.7559	53.1424	60.9232	53.9452	43.347		66.5147	74.758	122.37	79.7195	96.6933	80.9987	56.8121	111.979		4.65051	5.17336	4.67953	5.58862	3.69606	3.64553	3.53985	4.8826		3.48544	4.39226	6.04613	4.06237	4.62175	3.88536	5.33949	3.98275
46.715		78.708	77.4997	102.398	70.6573	53.1261	60.8213	53.8422	43.2834		66.3894	74.669	122.384	79.6388	96.5444	80.8614	56.7703	111.841		4.65014	5.17358	4.6791	5.58792	3.696	3.64555	3.54061	4.88256		3.48501	4.3916	6.04499	4.06314	4.62168	3.88448	5.34064	3.98235
46.7767		78.6819	77.4188	102.345	70.5592	53.1082	60.7209	53.7391	43.2201		66.2635	74.5798	122.398	79.5581	96.3953	80.723	56.7286	111.698		4.64978	5.17381	4.67871	5.58723	3.69593	3.64556	3.54137	4.88252		3.48458	4.39095	6.04385	4.06392	4.62162	3.88361	5.34178	3.98195
46.8384		78.6559	77.3374	102.293	70.4612	53.0899	60.621	53.6361	43.1573		66.1376	74.4906	122.411	79.4774	96.2459	80.5838	56.6868	111.555		4.64941	5.17404	4.67843	5.58655	3.69587	3.64558	3.54213	4.88247		3.48414	4.3903	6.04268	4.06469	4.62156	3.88274	5.3429	3.98155
46.9002		78.6297	77.2557	102.241	70.3633	53.07	60.5211	53.5331	43.0948		66.0117	74.4012	122.423	79.3967	96.0966	80.4446	56.6451	111.413		4.64905	5.17427	4.67815	5.58587	3.6958	3.6456	3.54287	4.88243		3.48371	4.38963	6.04145	4.06547	4.6215	3.88188	5.344	3.98115
46.9619		78.6012	77.174	102.188	70.2655	53.05	60.4213	53.43	43.0327		65.8858	74.3118	122.435	79.3159	95.9471	80.3055	56.6033	111.27		4.64869	5.17448	4.67787	5.58522	3.69574	3.64562	3.54359	4.88237		3.48328	4.38896	6.04022	4.06624	4.62144	3.88104	5.34506	3.98077
47.0236		78.572	77.0923	102.132	70.1679	53.03	60.3223	53.327	42.9705		65.7599	74.2224	122.448	79.2347	95.7972	80.1663	56.5615	111.128		4.64832	5.17466	4.67759	5.58458	3.69569	3.64563	3.5443	4.88231		3.48284	4.38828	6.03892	4.06702	4.62138	3.8802	5.34608	3.98039
47.0853		78.5427	77.0104	102.076	70.0709	53.01	60.2245	53.224	42.9086		65.634	74.133	122.46	79.1536	95.6474	80.0271	56.5198	110.985		4.64796	5.17485	4.67731	5.58395	3.69564	3.64565	3.545	4.88224		3.48241	4.3876	6.03762	4.06779	4.62133	3.87937	5.34711	3.98001
47.147		78.5135	76.9274	102.02	69.9743	52.9895	60.1281	53.121	42.8474		65.5081	74.0436	122.471	79.0725	95.4976	79.8879	56.478	110.843		4.64759	5.175	4.67703	5.58332	3.69559	3.64567	3.5457	4.88217		3.48198	4.38693	6.03614	4.06857	4.62127	3.87853	5.34813	3.97964
47.2087		78.4843	76.8445	101.964	69.8777	52.9671	60.0324	53.018	42.7862		65.3813	73.9542	122.481	78.9913	95.3477	79.7488	56.4363	110.7		4.64723	5.17516	4.67675	5.58268	3.69554	3.64572	3.5464	4.8821		3.48154	4.38625	6.03454	4.06933	4.62121	3.87769	5.34915	3.97928
47.2704		78.4551	76.7616	101.908	69.781	52.9447	59.9368	52.915	42.725		65.254	73.8649	122.492	78.9102	95.1979	79.6071	56.3945	110.554		4.64686	5.17531	4.67647	5.58205	3.69549	3.64577	3.54711	4.88203		3.48108	4.38558	6.03294	4.07007	4.62115	3.87688	5.35017	3.97893
47.3321		78.4259	76.6787	101.852	69.6844	52.9222	59.8411	52.812	42.6638		65.1267	73.7762	122.502	78.829	95.048	79.4649	56.3528	110.406		4.6465	5.17546	4.67619	5.58142	3.69543	3.64585	3.54778	4.88195		3.48062	4.3849	6.03134	4.07082	4.62109	3.87607	5.35119	3.97858
47.3938		78.3967	76.5957	101.796	69.5878	52.8987	59.7472	52.709	42.6026		64.9987	73.688	122.512	78.7474	94.8982	79.3228	56.311	110.258		4.64613	5.17561	4.67591	5.58078	3.69539	3.64593	3.54844	4.88187		3.48016	4.38423	6.02974	4.07157	4.62103	3.87527	5.35213	3.97824
47.4555		78.3675	76.5128	101.736	69.4912	52.8744	59.6538	52.606	42.5423		64.8706	73.5998	122.522	78.6658	94.7482	79.1807	56.2693	110.107		4.64577	5.17576	4.67563	5.58015	3.69535	3.64601	3.54911	4.8818		3.47969	4.38355	6.02814	4.07231	4.62097	3.87447	5.35301	3.97789
47.5172		78.3372	76.4291	101.676	69.3946	52.8493	59.5623	52.5029	42.482		64.7419	73.5116	122.529	78.5843	94.598	79.0385	56.2275	109.957		4.64538	5.17591	4.67535	5.57952	3.69531	3.6461	3.54975	4.88172		3.47922	4.38288	6.02654	4.07306	4.62091	3.87369	5.3539	3.97755
47.5789		78.3058	76.3453	101.616	69.298	52.8233	59.4709	52.3999	42.4221		64.6131	73.4234	122.536	78.5027	94.4479	78.8964	56.1858	109.806		4.64496	5.17605	4.67507	5.57888	3.69529	3.64618	3.55039	4.88164		3.47874	4.3822	6.02494	4.07381	4.62085	3.87291	5.35478	3.97724
47.6406		78.2736	76.2608	101.556	69.2013	52.7973	59.3794	52.2969	42.3626		64.4839	73.3352	122.543	78.4211	94.2978	78.7543	56.1405	109.656		4.64453	5.17617	4.67479	5.57825	3.69527	3.64626	3.55102	4.88156		3.47826	4.38152	6.02334	4.07455	4.62079	3.87215	5.35566	3.97693
47.7023		78.2413	76.1761	101.495	69.1047	52.7714	59.288	52.1939	42.3032		64.354	73.2471	122.551	78.3396	94.1477	78.6121	56.0949	109.504		4.6441	5.17629	4.67451	5.57761	3.69525	3.64638	3.55166	4.88149		3.47778	4.38084	6.02174	4.0753	4.62073	3.87139	5.35654	3.97661
47.764		78.2091	76.0915	101.435	69.0081	52.7444	59.205	52.091	42.2439		64.2241	73.1589	122.558	78.258	93.9975	78.4698	56.0493	109.349		4.64365	5.1764	4.67423	5.57698	3.69523	3.64653	3.55228	4.88141		3.47727	4.38015	6.02014	4.07605	4.62067	3.87063	5.35737	3.9763
47.8257		78.1759	76.0068	101.375	68.9115	52.7156	59.122	51.988	42.1854		64.094	73.0707	122.565	78.1764	93.8472	78.3262	56.0037	109.193		4.64318	5.1765	4.67395	5.57636	3.69521	3.64667	3.55288	4.88134		3.47677	4.37946	6.01854	4.07679	4.62061	3.8699	5.35817	3.976
47.8874		78.1426	75.9221	101.313	68.8149	52.6867	59.039	51.8851	42.1278		63.9632	72.9825	122.572	78.0946	93.6969	78.1817	55.9578	109.037		4.64271	5.1766	4.67367	5.57577	3.69519	3.64682	3.55347	4.88127		3.47627	4.37877	6.01694	4.07754	4.62055	3.86917	5.35897	3.97571
47.9491		78.1087	75.8372	101.251	68.7183	52.6579	58.956	51.7821	42.0702		63.8319	72.8943	122.579	78.0127	93.5465	78.037	55.9108	108.881		4.64224	5.17669	4.67339	5.57518	3.69518	3.64697	3.55407	4.88119		3.47576	4.37809	6.01534	4.07827	4.62048	3.86844	5.35971	3.97544
48.0108		78.0745	75.7517	101.187	68.6223	52.6291	58.873	51.6792	42.0125		63.6999	72.8061	122.586	77.9308	93.3962	77.8923	55.8639	108.725		4.64177	5.17678	4.67311	5.57459	3.69516	3.64711	3.55466	4.88112		3.47526	4.3774	6.01374	4.07899	4.62039	3.86771	5.36045	3.97517
48.0726		78.0404	75.6661	101.124	68.5269	52.5982	58.79	51.5763	41.9549		63.568	72.7179	122.593	77.8487	93.2458	77.7476	55.8167	108.569		4.64125	5.17687	4.67282	5.57402	3.69514	3.64726	3.55523	4.88105		3.47476	4.37671	6.01214	4.07971	4.62031	3.86698	5.36116	3.9749
48.1343		78.0049	75.58	101.06	68.4315	52.567	58.707	51.4733	41.8973		63.436	72.6297	122.6	77.7664	93.0955	77.603	55.7687	108.413		4.64072	5.17695	4.67264	5.57344	3.69512	3.6474	3.55577	4.88097		3.47426	4.37603	6.0104	4.08042	4.62022	3.86625	5.36184	3.97463
48.196		77.9693	75.4939	100.995	68.3361	52.5358	58.624	51.3704	41.8396		63.303	72.5415	122.607	77.6841	92.9451	77.4583	55.7206	108.257		4.64019	5.17703	4.67248	5.57287	3.69513	3.64762	3.55629	4.8809		3.47371	4.37534	6.0085	4.08114	4.62012	3.86555	5.36251	3.97437
48.2577		77.9338	75.4077	100.929	68.2407	52.5045	58.541	51.2674	41.782		63.1695	72.4533	122.614	77.6018	92.7948	77.3136	55.6725	108.1		4.63966	5.17711	4.67235	5.57229	3.69514	3.64787	3.55681	4.88083		3.47309	4.37466	6.00659	4.08185	4.62002	3.86485	5.36319	3.97413
48.3194		77.8982	75.3212	100.863	68.1453	52.47	58.458	51.1645	41.7244		63.0359	72.366	122.619	77.5195	92.6445	77.1687	55.6237	107.941		4.63913	5.17718	4.67222	5.57174	3.69517	3.64812	3.55733	4.88076		3.47248	4.37399	6.00468	4.08257	4.61992	3.86415	5.36381	3.9739
48.3811		77.8626	75.2336	100.797	68.05	52.4355	58.375	51.0616	41.6667		62.9023	72.2802	122.623	77.4372	92.4941	77.023	55.5746	107.781		4.6386	5.17726	4.67208	5.57119	3.6952	3.64837	3.55785	4.88069		3.47186	4.37331	6.00278	4.08328	4.61981	3.86346	5.36442	3.97366
48.4428		77.8252	75.146	100.73	67.9551	52.4011	58.292	50.9587	41.6132		62.7687	72.1944	122.627	77.3549	92.3438	76.8773	55.5253	107.621		4.63807	5.17734	4.67198	5.57064	3.69523	3.64862	3.55837	4.88063		3.47125	4.37264	6.00075	4.08399	4.61968	3.86278	5.36501	3.97344
48.5045		77.7873	75.0584	100.664	67.8602	52.3666	58.209	50.8558	41.5602		62.6337	72.1087	122.631	77.2726	92.1934	76.7316	55.4749	107.462		4.63748	5.17742	4.67194	5.5701	3.69527	3.64887	3.5589	4.88055		3.47063	4.37197	5.99872	4.08471	4.61953	3.86209	5.36555	3.97323
48.5662		77.7494	74.9708	100.598	67.7653	52.3321	58.126	50.753	41.5071		62.4976	72.0229	122.634	77.1903	92.0431	76.5855	55.4244	107.3		4.63688	5.17749	4.6719	5.56955	3.69534	3.64912	3.55942	4.88047		3.47002	4.37129	5.99668	4.08542	4.61939	3.8614	5.36608	3.97303
48.6279		77.7116	74.8832	100.531	67.6704	52.2976	58.043	50.6501	41.454		62.3616	71.9372	122.637	77.108	91.8925	76.4391	55.374	107.139		4.63628	5.17757	4.67186	5.569	3.69542	3.64937	3.55989	4.8804		3.4694	4.37062	5.99465	4.08614	4.61924	3.86072	5.36661	3.97284
48.6896		77.6737	74.7957	100.463	67.5754	52.2631	57.96	50.5473	41.401		62.2256	71.8514	122.64	77.0257	91.7416	76.2926	55.3235	106.977		4.63568	5.17765	4.67183	5.56845	3.6955	3.64962	3.56035	4.88032		3.46878	4.36994	5.99261	4.08685	4.61909	3.86005	5.36715	3.97266
48.7513		77.6359	74.7081	100.395	67.4805	52.2284	57.8774	50.4444	41.3479		62.0896	71.7675	122.642	76.9433	91.5908	76.1461	55.2731	106.815		4.63508	5.17774	4.67179	5.56792	3.69557	3.64987	3.56081	4.88025		3.46817	4.36927	5.99058	4.08754	4.61894	3.85937	5.36762	3.97249
48.813		77.598	74.6205	100.326	67.3856	52.1903	57.8023	50.3416	41.2948		61.9536	71.684	122.644	76.861	91.4399	75.9997	55.2218	106.652		4.63447	5.17783	4.67175	5.56739	3.69565	3.65012	3.56125	4.88017		3.46755	4.3686	5.98851	4.08824	4.61879	3.85869	5.36807	3.97231
48.8747		77.5602	74.5329	100.257	67.2907	52.1522	57.7281	50.2388	41.2418		61.8175	71.6005	122.645	76.7787	91.2887	75.8532	55.1702	106.489		4.63383	5.17791	4.67172	5.56687	3.69572	3.65041	3.56168	4.8801		3.46694	4.36794	5.98637	4.08894	4.61864	3.85803	5.36851	3.97213
48.9364		77.5223	74.4453	100.188	67.1958	52.1141	57.6545	50.1361	41.1887		61.6802	71.517	122.646	76.6962	91.1372	75.7067	55.1181	106.326		4.63317	5.178	4.67168	5.56635	3.69585	3.65074	3.5621	4.88002		3.46632	4.36729	5.98423	4.08963	4.61849	3.85736	5.3689	3.97202
48.9981		77.4828	74.3577	100.119	67.1009	52.076	57.5836	50.0333	41.1356		61.542	71.4335	122.647	76.6135	90.9857	75.5602	55.0658	106.161		4.63252	5.17809	4.67164	5.56584	3.69597	3.65108	3.56251	4.87992		3.46571	4.36666	5.98209	4.09033	4.61832	3.8567	5.36925	3.97191
49.0598		77.443	74.2692	100.049	67.006	52.0379	57.5142	49.9306	41.0826		61.4038	71.35	122.647	76.5307	90.8343	75.4138	55.0126	105.997		4.63183	5.17818	4.6716	5.56532	3.6961	3.65142	3.56291	4.87983		3.46509	4.36603	5.97993	4.09101	4.61813	3.85603	5.36961	3.97181
49.1215		77.4032	74.1805	99.9783	66.9111	51.9996	57.4448	49.8278	41.0295		61.2655	71.2665	122.647	76.448	90.6828	75.2671	54.9594	105.832		4.63112	5.17827	4.67157	5.56482	3.69626	3.65178	3.56324	4.87972		3.46448	4.3654	5.97774	4.09169	4.61792	3.85537	5.36996	3.9717
49.1832		77.3633	74.0916	99.9077	66.8161	51.9593	57.3754	49.7251	40.9765		61.1273	71.183	122.646	76.3652	90.5314	75.1203	54.9061	105.667		4.63041	5.17835	4.67153	5.56431	3.69644	3.65216	3.56356	4.87962		3.46386	4.36477	5.97556	4.09236	4.61769	3.85471	5.37031	3.97159
49.2449		77.3233	74.0026	99.8372	66.7217	51.9181	57.3059	49.6226	40.9234		60.9887	71.0995	122.645	76.2825	90.3793	74.9734	54.8528	105.501		4.6297	5.17844	4.67149	5.56381	3.69662	3.65254	3.56388	4.8795		3.46325	4.36414	5.97332	4.09303	4.61746	3.85405	5.37067	3.97148
49.3067		77.2826	73.9134	99.7662	66.6274	51.877	57.2365	49.52	40.8703		60.8493	71.016	122.642	76.1997	90.2266	74.8266	54.7989	105.334		4.62899	5.17853	4.67151	5.56332	3.6968	3.65291	3.5642	4.87938		3.46263	4.36351	5.97107	4.09371	4.61723	3.8534	5.37093	3.97137
49.3684		77.2417	73.824	99.6943	66.533	51.8359	57.1679	49.4175	40.8173		60.7069	70.9325	122.639	76.117	90.0738	74.6797	54.7443	105.168		4.62828	5.17865	4.67156	5.56282	3.69703	3.65334	3.56453	4.87925		3.46201	4.36288	5.96882	4.09438	4.617	3.85274	5.37115	3.97126
49.4301		77.2006	73.7346	99.6216	66.4386	51.7948	57.1025	49.3149	40.7642		60.5641	70.849	122.635	76.0342	89.9211	74.5328	54.6886	105.002		4.62753	5.17877	4.67163	5.56234	3.69728	3.65378	3.56485	4.87911		3.4614	4.36225	5.96657	4.09506	4.61677	3.85209	5.37137	3.97115
49.4918		77.1592	73.6451	99.549	66.3447	51.7537	57.0395	49.2124	40.7111		60.4212	70.7672	122.632	75.9514	89.7684	74.386	54.633	104.834		4.62677	5.17889	4.67172	5.56187	3.69753	3.65421	3.56517	4.87895		3.46078	4.36166	5.96432	4.09573	4.61654	3.85143	5.37158	3.97104
49.5535		77.1176	73.5555	99.4764	66.2508	51.7116	56.9764	49.1099	40.6581		60.2784	70.6857	122.628	75.8685	89.6156	74.2391	54.5773	104.665		4.62599	5.179	4.6718	5.56141	3.69777	3.65465	3.56549	4.87879		3.46017	4.3611	5.96206	4.09641	4.61631	3.85078	5.3718	3.97093
49.6152		77.0756	73.4655	99.4038	66.1568	51.6682	56.9133	49.0073	40.605		60.1355	70.6042	122.625	75.7856	89.4629	74.0923	54.5216	104.497		4.6252	5.17912	4.67188	5.56094	3.69802	3.65508	3.56582	4.87862		3.45955	4.36053	5.95981	4.09708	4.61606	3.85013	5.37202	3.97082
49.6769		77.0333	73.3754	99.3312	66.0629	51.6248	56.8509	48.9049	40.5519		59.9927	70.5227	122.622	75.7027	89.3094	73.9456	54.4659	104.328		4.62441	5.17925	4.67196	5.56047	3.69829	3.65552	3.56614	4.87845		3.45894	4.35996	5.95756	4.09776	4.61578	3.84948	5.37221	3.97079
49.7386		76.9909	73.2854	99.2585	65.969	51.5814	56.7922	48.8027	40.4989		59.8498	70.4412	122.618	75.6199	89.1543	73.7991	54.4102	104.159		4.62359	5.17939	4.6721	5.56001	3.69866	3.65595	3.56646	4.87826		3.45832	4.3594	5.95531	4.09843	4.61549	3.84883	5.37229	3.97075
49.8003		76.9486	73.1954	99.1859	65.8753	51.538	56.7334	48.7005	40.4485		59.707	70.3598	122.615	75.5371	88.9992	73.6526	54.3546	103.99		4.62276	5.17954	4.67231	5.55954	3.69902	3.65639	3.56678	4.87805		3.45771	4.35883	5.95306	4.0991	4.6152	3.84818	5.37237	3.97072
49.862		76.9062	73.1054	99.1133	65.7818	51.4946	56.6746	48.5983	40.3993		59.5642	70.2786	122.611	75.4543	88.8441	73.5061	54.2986	103.821		4.62192	5.17969	4.67251	5.55907	3.69939	3.65682	3.56711	4.87783		3.45709	4.35827	5.95081	4.09976	4.61492	3.84753	5.37245	3.97069
49.9237		76.8631	73.0144	99.0407	65.6887	51.4497	56.6158	48.4962	40.3502		59.4213	70.1983	122.604	75.3716	88.689	73.3596	54.2411	103.652		4.62109	5.17984	4.67272	5.55861	3.69976	3.65726	3.5674	4.87761		3.45648	4.3577	5.94856	4.10042	4.61463	3.84688	5.37253	3.97065
49.9854		76.8198	72.9233	98.9677	65.5957	51.4043	56.5612	48.3942	40.3012		59.2785	70.1179	122.596	75.2888	88.5339	73.2131	54.1837	103.484		4.62025	5.17999	4.67293	5.55814	3.70012	3.65769	3.56765	4.87739		3.45579	4.35714	5.94631	4.10107	4.61434	3.84622	5.37261	3.97062
50.0471		76.7765	72.8322	98.8938	65.5027	51.359	56.5091	48.2924	40.2528		59.1356	70.0375	122.589	75.206	88.3788	73.0666	54.1263	103.315		4.61934	5.18015	4.67313	5.55767	3.70049	3.65813	3.56789	4.87714		3.45503	4.35658	5.94406	4.10173	4.61402	3.84557	5.37269	3.9706
50.1088		76.7333	72.7411	98.8197	65.4097	51.3136	56.4571	48.1908	40.2054		58.9928	69.9571	122.581	75.1232	88.2237	72.9208	54.0687	103.146		4.61843	5.18031	4.67334	5.55721	3.70085	3.6586	3.56811	4.87685		3.45428	4.35607	5.94179	4.10238	4.6137	3.84492	5.37268	3.97061
50.1705		76.6894	72.6499	98.7453	65.3167	51.2683	56.405	48.0893	40.1582		58.8499	69.8769	122.574	75.0404	88.0686	72.7757	54.0104	102.977		4.61752	5.18048	4.67354	5.55674	3.70123	3.65907	3.5683	4.87655		3.45353	4.35556	5.93952	4.10303	4.61338	3.84427	5.37266	3.97061
50.2322		76.6452	72.5588	98.671	65.2237	51.2229	56.3529	47.9878	40.111		58.7071	69.7974	122.566	74.9576	87.9134	72.6306	53.9521	102.806		4.61661	5.18066	4.67375	5.55627	3.70173	3.65954	3.56848	4.87626		3.45278	4.35506	5.93726	4.10368	4.61305	3.84362	5.37263	3.97063
50.2939		76.6011	72.4677	98.5961	65.1307	51.1772	56.3009	47.8863	40.0638		58.5642	69.718	122.556	74.8749	87.756	72.4855	53.8936	102.636		4.6157	5.18085	4.67396	5.55581	3.70225	3.66001	3.56866	4.87597		3.45203	4.35455	5.93501	4.10432	4.61272	3.84296	5.3726	3.97066
50.3556		76.5569	72.3766	98.5203	65.0378	51.1305	56.2488	47.7847	40.0166		58.4214	69.6385	122.546	74.7922	87.5983	72.3404	53.8347	102.465		4.61479	5.18104	4.67416	5.55534	3.70277	3.66048	3.56885	4.87568		3.45128	4.35408	5.93275	4.10497	4.61238	3.84231	5.37257	3.97069
50.4173		76.5128	72.2855	98.4445	64.9448	51.0837	56.1968	47.6832	39.9694		58.2785	69.559	122.535	74.7097	87.4405	72.1953	53.7756	102.295		4.61388	5.18122	4.67437	5.55487	3.70329	3.66095	3.56903	4.87539		3.45051	4.35361	5.9305	4.10561	4.61204	3.84165	5.37251	3.97075
50.479		76.4683	72.1944	98.3687	64.852	51.037	56.1447	47.5817	39.923		58.1357	69.4796	122.523	74.6271	87.2828	72.0502	53.7162	102.124		4.61297	5.18141	4.67457	5.55441	3.7038	3.66142	3.56922	4.8751		3.44972	4.35314	5.92825	4.10626	4.61169	3.841	5.37241	3.97082
50.5408		76.4234	72.1032	98.2929	64.7595	50.9902	56.0978	47.4802	39.8786		57.9929	69.4003	122.511	74.5446	87.1245	71.9051	53.6564	101.954		4.61206	5.18161	4.67478	5.55394	3.70432	3.66189	3.5694	4.8748		3.44891	4.35267	5.92601	4.1069	4.61134	3.84034	5.3723	3.9709
50.6025		76.3785	72.012	98.2171	64.667	50.943	56.0527	47.3787	39.8342		57.85	69.3216	122.498	74.4621	86.9654	71.7601	53.5966	101.783		4.61114	5.18182	4.67499	5.55347	3.70484	3.66235	3.56959	4.87451		3.4481	4.35224	5.92378	4.10754	4.61099	3.83969	5.37219	3.97097
50.6642		76.3335	71.9199	98.1414	64.5746	50.8957	56.0076	47.2776	39.7898		57.707	69.2429	122.483	74.38	86.8049	71.615	53.5369	101.613		4.61023	5.18204	4.67519	5.55302	3.70537	3.66282	3.56977	4.87422		3.4473	4.35181	5.92155	4.10818	4.61064	3.83904	5.37207	3.97105
50.7259		76.2882	71.8277	98.0656	64.4823	50.8479	55.9625	47.1771	39.7454		57.5612	69.1642	122.468	74.2982	86.6442	71.4699	53.477	101.442		4.60926	5.18228	4.6754	5.55261	3.70604	3.66328	3.56989	4.8739		3.44649	4.35138	5.91933	4.10882	4.61029	3.83838	5.37192	3.97112
50.7876		76.2421	71.7355	97.9898	64.39	50.7999	55.9174	47.0767	39.701		57.4153	69.0856	122.453	74.2163	86.4835	71.3248	53.4165	101.272		4.60829	5.18253	4.67561	5.55221	3.70673	3.66375	3.57001	4.87355		3.44565	4.35099	5.91712	4.10946	4.60995	3.83771	5.37176	3.9712
50.8493		76.1958	71.6428	97.914	64.2977	50.7519	55.8723	46.9763	39.6566		57.2695	69.0069	122.438	74.1345	86.3229	71.1797	53.356	101.102		4.60732	5.18277	4.6759	5.5518	3.70742	3.66421	3.57013	4.87319		3.4448	4.35062	5.91492	4.11011	4.6096	3.83703	5.37158	3.9713
50.911		76.1494	71.55	97.8382	64.2054	50.7038	55.8302	46.8759	39.6122		57.1236	68.9284	122.421	74.0527	86.1619	71.0346	53.2951	100.932		4.60634	5.18302	4.67622	5.55139	3.70811	3.66467	3.57024	4.87283		3.44396	4.35025	5.91273	4.11075	4.60925	3.83636	5.37139	3.97141
50.9727		76.1031	71.4573	97.7624	64.1131	50.6558	55.7909	46.7754	39.5678		56.9777	68.8502	122.4	73.9708	85.9984	70.8895	53.2338	100.767		4.60537	5.18326	4.67655	5.55098	3.7088	3.66512	3.57034	4.87245		3.44311	4.34988	5.91056	4.11139	4.6089	3.83568	5.37117	3.97153
51.0344		76.0568	71.3645	97.6867	64.0209	50.6078	55.7527	46.675	39.5234		56.8313	68.772	122.379	73.889	85.8349	70.7451	53.1725	100.603		4.60436	5.18351	4.67688	5.55058	3.70949	3.66554	3.57042	4.87206		3.44226	4.34951	5.90841	4.11203	4.60855	3.835	5.37095	3.97166
51.0961		76.0104	71.2718	97.6109	63.9286	50.5597	55.7144	46.5746	39.479		56.6848	68.6942	122.359	73.8072	85.6714	70.6016	53.1113	100.438		4.60334	5.18375	4.67727	5.55017	3.71018	3.66596	3.5705	4.87165		3.4414	4.34914	5.90626	4.11267	4.60821	3.83433	5.37072	3.9718
51.1578		75.9641	71.1786	97.5351	63.8364	50.5117	55.6761	46.4742	39.4345		56.5381	68.6164	122.338	73.7254	85.5079	70.4581	53.05	100.274		4.60232	5.18401	4.67769	5.54976	3.71087	3.66638	3.57057	4.87124		3.44052	4.34877	5.90411	4.11332	4.60787	3.83365	5.3705	3.97195
51.2195		75.9178	71.0853	97.4593	63.7442	50.4637	55.6379	46.3738	39.3908		56.3915	68.5385	122.317	73.6435	85.3445	70.3146	52.9884	100.109		4.6013	5.18429	4.6781	5.54935	3.71156	3.66679	3.57063	4.87084		3.43961	4.34842	5.90196	4.11397	4.60752	3.83297	5.37028	3.97211
51.2812		75.8714	70.9918	97.3835	63.6522	50.4156	55.5996	46.2734	39.3489		56.2444	68.4607	122.297	73.5617	85.181	70.1716	52.9253	99.9444		4.60028	5.18459	4.67852	5.54895	3.71225	3.66721	3.57066	4.87042		3.43868	4.34811	5.89981	4.11461	4.60718	3.83229	5.37002	3.97227
51.3429		75.8251	70.8981	97.3077	63.5601	50.3676	55.5614	46.173	39.3069		56.0969	68.3829	122.276	73.4799	85.0151	70.0287	52.8622	99.7798		4.59927	5.18492	4.67893	5.54854	3.71299	3.66763	3.5707	4.86999		3.43775	4.34781	5.89782	4.11526	4.60684	3.83162	5.36976	3.97244
51.4046		75.7788	70.8044	97.2315	63.468	50.3193	55.5235	46.0726	39.2649		55.9495	68.305	122.252	73.398	84.8488	69.8858	52.7991	99.6152		4.59825	5.18524	4.67935	5.54813	3.71378	3.66804	3.57074	4.86955		3.43682	4.34753	5.89585	4.11591	4.60651	3.83094	5.36948	3.97267
51.4663		75.7324	70.7107	97.1547	63.376	50.271	55.4901	45.9722	39.223		55.802	68.2272	122.226	73.3162	84.6825	69.7437	52.736	99.4506		4.5972	5.18556	4.67976	5.54779	3.71458	3.66846	3.57077	4.8691		3.43589	4.34725	5.89389	4.11655	4.60619	3.83023	5.36919	3.9729
51.528		75.6861	70.6161	97.0778	63.2841	50.2228	55.4568	45.8717	39.1819		55.6545	68.1494	122.2	73.2344	84.5162	69.6017	52.6729	99.2861		4.59614	5.18589	4.68018	5.54744	3.71544	3.66887	3.57081	4.86864		3.43496	4.34701	5.89193	4.1172	4.60586	3.82951	5.36889	3.97313
51.5897		75.6387	70.5214	97.0008	63.1923	50.1745	55.4234	45.772	39.1421		55.5071	68.0718	122.17	73.1526	84.3496	69.4596	52.6098	99.1215		4.59509	5.18621	4.68059	5.5471	3.7163	3.66929	3.57081	4.86818		3.43403	4.34679	5.88997	4.11785	4.60554	3.8288	5.36859	3.97336
51.6514		75.5912	70.4266	96.9237	63.1005	50.1264	55.3901	45.6723	39.1024		55.3596	67.9944	122.139	73.0707	84.1774	69.3176	52.5467	98.9569		4.59403	5.18653	4.68101	5.54676	3.71716	3.66971	3.57081	4.86772		3.4331	4.34656	5.888	4.11849	4.60523	3.82809	5.3683	3.97359
51.7132		75.5437	70.3319	96.8463	63.0087	50.0786	55.3568	45.5725	39.0626		55.2121	67.9171	122.108	72.9889	84.0051	69.1756	52.4836	98.7923		4.59297	5.18686	4.68143	5.54642	3.71802	3.67012	3.57081	4.86724		3.43216	4.34633	5.88604	4.11914	4.60493	3.82737	5.368	3.97382
51.7749		75.4962	70.2372	96.7688	62.9172	50.0308	55.3277	45.4729	39.0228		55.0647	67.8398	122.078	72.9071	83.8328	69.0335	52.4205	98.6277		4.59189	5.18718	4.68188	5.54608	3.71888	3.67054	3.57081	4.86676		3.43118	4.34611	5.88408	4.11979	4.60462	3.82663	5.3677	3.97405
51.8366		75.4486	70.1424	96.6914	62.8257	49.983	55.2986	45.3734	38.983		54.9172	67.7625	122.047	72.8255	83.6605	68.8916	52.3574	98.4631		4.59081	5.1875	4.68237	5.54574	3.71974	3.67093	3.5708	4.86627		3.4302	4.34595	5.88211	4.12043	4.60431	3.8259	5.36736	3.97428
51.8983		75.4011	70.0477	96.6139	62.7342	49.9352	55.2695	45.2741	38.9433		54.7697	67.6852	122.016	72.7447	83.4883	68.7502	52.2943	98.2986		4.58973	5.18786	4.68292	5.5454	3.7206	3.67129	3.57077	4.86578		3.42918	4.34578	5.88015	4.12109	4.60402	3.82516	5.36703	3.97451
51.96		75.3536	69.953	96.5365	62.6428	49.8874	55.2405	45.1749	38.9035		54.6223	67.6079	121.983	72.6641	83.316	68.6092	52.2312	98.134		4.58865	5.18822	4.68347	5.54506	3.72146	3.67164	3.57074	4.8653		3.42817	4.34561	5.87819	4.12174	4.60376	3.82442	5.3667	3.97474
52.0217		75.3061	69.8582	96.4591	62.5517	49.8396	55.2114	45.0758	38.8637		54.4748	67.5307	121.948	72.5836	83.1437	68.4681	52.1681	97.9694		4.58757	5.18858	4.68402	5.54476	3.72232	3.67199	3.57071	4.86481		3.42715	4.34548	5.87623	4.12241	4.6035	3.82366	5.36636	3.97497
52.0834		75.2581	69.7635	96.3809	62.4605	49.7918	55.1823	44.9766	38.8239		54.3273	67.4537	121.911	72.5036	82.9715	68.327	52.1043	97.8048		4.58649	5.18895	4.68456	5.54447	3.72324	3.67233	3.57068	4.86432		3.42613	4.34538	5.87426	4.12308	4.60324	3.82289	5.36603	3.9752
52.1451		75.21	69.6687	96.3026	62.3696	49.744	55.1532	44.8774	38.7842		54.1799	67.3768	121.872	72.4242	82.7992	68.1861	52.0394	97.6402		4.58541	5.18933	4.68511	5.54417	3.72417	3.67265	3.57064	4.86384		3.42507	4.34528	5.8723	4.12375	4.60298	3.82212	5.3657	3.97543
52.2068		75.1619	69.574	96.2243	62.2787	49.6962	55.1257	44.7783	38.7455		54.0324	67.2999	121.831	72.3448	82.6269	68.0454	51.974	97.4756		4.58433	5.1897	4.68566	5.54389	3.7251	3.67296	3.57061	4.86335		3.42401	4.34518	5.87034	4.12442	4.60272	3.82135	5.36536	3.9757
52.2685		75.1138	69.4793	96.146	62.1881	49.6486	55.0994	44.6792	38.7078		53.8846	67.2232	121.791	72.2655	82.4546	67.9047	51.9086	97.3122		4.58325	5.19008	4.68623	5.54365	3.72603	3.67328	3.57055	4.86286		3.42295	4.34508	5.86837	4.12508	4.60246	3.82058	5.36503	3.976
52.3302		75.0656	69.3845	96.0677	62.0976	49.6015	55.0741	44.5803	38.6701		53.7368	67.1465	121.75	72.1861	82.2824	67.7642	51.8432	97.1566		4.58217	5.19046	4.68687	5.5434	3.72695	3.67359	3.57049	4.86237		3.42189	4.34499	5.86641	4.12575	4.60221	3.81981	5.3647	3.9763
52.3919		75.0175	69.2898	95.9893	62.0071	49.5544	55.049	44.4815	38.6325		53.589	67.07	121.71	72.1067	82.1101	67.6239	51.7778	97.001		4.58109	5.19084	4.68751	5.54315	3.72788	3.67391	3.57042	4.86188		3.42082	4.34497	5.86457	4.12642	4.60195	3.81901	5.36434	3.97661
52.4536		74.9694	69.1951	95.911	61.9166	49.5075	55.0251	44.3829	38.5951		53.4413	66.9935	121.666	72.0273	81.9378	67.4836	51.7125	96.8466		4.58001	5.19121	4.68815	5.5429	3.72881	3.67419	3.57035	4.8614		3.4197	4.34495	5.86284	4.12711	4.60169	3.81821	5.36399	3.97692
52.5153		74.9213	69.1003	95.8327	61.8265	49.4609	55.0011	44.2843	38.5587		53.2936	66.9172	121.622	71.948	81.7624	67.3433	51.6471	96.6947		4.57893	5.19159	4.68879	5.54265	3.72974	3.67447	3.57028	4.86092		3.41858	4.34493	5.86112	4.1278	4.60151	3.81739	5.36364	3.97725
52.577		74.873	69.0056	95.7544	61.7364	49.4143	54.9772	44.1857	38.5223		53.1458	66.8412	121.575	71.8686	81.5828	67.2029	51.5817	96.5439		4.57785	5.19197	4.68943	5.54243	3.73068	3.67473	3.57021	4.86044		3.41745	4.34491	5.85944	4.12849	4.60134	3.81656	5.36328	3.97758
52.6387		74.8245	68.9108	95.6761	61.6465	49.3679	54.9547	44.0871	38.4859		52.9981	66.7654	121.528	71.7892	81.4032	67.0631	51.5162	96.3931		4.57677	5.19235	4.69007	5.54223	3.73162	3.67497	3.57014	4.85996		3.41633	4.34492	5.85781	4.12918	4.60117	3.81572	5.36291	3.97792
52.7004		74.7759	68.816	95.5972	61.5567	49.3218	54.9333	43.9884	38.4495		52.8503	66.6897	121.479	71.7099	81.2236	66.9233	51.45	96.2423		4.57569	5.19273	4.69071	5.54206	3.73256	3.67521	3.57007	4.85948		3.4152	4.34495	5.85619	4.12987	4.60099	3.81489	5.36253	3.97828
52.7621		74.7273	68.7207	95.5178	61.4671	49.2758	54.9118	43.8899	38.4135		52.7026	66.6139	121.429	71.6305	81.044	66.7835	51.3832	96.0916		4.57461	5.19311	4.69136	5.54189	3.7335	3.67545	3.56999	4.85906		3.41407	4.34499	5.85456	4.13057	4.60082	3.81406	5.36216	3.97863
52.8238		74.6784	68.6254	95.4383	61.3781	49.2297	54.8904	43.7915	38.3787		52.5548	66.5381	121.379	71.5516	80.8644	66.6436	51.3161	95.9423		4.57354	5.19349	4.69207	5.54172	3.73444	3.67569	3.5699	4.85864		3.41294	4.34511	5.85296	4.13128	4.60065	3.81322	5.36178	3.979
52.8855		74.6296	68.5301	95.3589	61.2893	49.1838	54.8689	43.6931	38.344		52.4071	66.4624	121.328	71.4734	80.6848	66.5038	51.249	95.7958		4.5725	5.19387	4.6928	5.54155	3.73538	3.67592	3.56982	4.85822		3.41177	4.34528	5.85142	4.13199	4.60048	3.81239	5.36141	3.97939
52.9473		74.5808	68.4349	95.2794	61.2006	49.1384	54.8475	43.595	38.3094		52.2593	66.3866	121.272	71.3952	80.5034	66.364	51.1818	95.6494		4.57147	5.19425	4.69352	5.54138	3.73632	3.67613	3.56972	4.8578		3.41058	4.34546	5.84994	4.1327	4.6003	3.81155	5.36104	3.97979
53.009		74.5319	68.3396	95.2	61.1118	49.0941	54.826	43.4968	38.2747		52.1116	66.3109	121.216	71.317	80.3205	66.2242	51.1147	95.5045		4.57043	5.19463	4.69425	5.54123	3.73722	3.67633	3.56962	4.85737		3.40933	4.34563	5.84847	4.13342	4.60013	3.81069	5.36066	3.98018
53.0707		74.483	68.2443	95.1205	61.023	49.0498	54.8046	43.3987	38.24		51.9641	66.2351	121.16	71.2397	80.1365	66.0844	51.0476	95.3618		4.56939	5.195	4.69497	5.54111	3.73812	3.67651	3.56952	4.85695		3.40808	4.34581	5.84701	4.13414	4.59996	3.80981	5.36029	3.98057
53.1324		74.4339	68.149	95.0401	60.9343	49.0055	54.7831	43.3005	38.2053		51.8166	66.1594	121.104	71.163	79.951	65.9449	50.9805	95.2191		4.5684	5.19536	4.69569	5.541	3.73903	3.67669	3.56942	4.85653		3.40682	4.34598	5.84556	4.13486	4.59985	3.80893	5.35991	3.98097
53.1941		74.3847	68.0538	94.9597	60.8455	48.9612	54.7631	43.2023	38.1712		51.6692	66.0836	121.048	71.0863	79.7654	65.8053	50.9134	95.0765		4.56742	5.19573	4.69642	5.54092	3.73993	3.67685	3.56932	4.85611		3.40557	4.34616	5.84431	4.13559	4.59976	3.80806	5.35954	3.98139
53.2558		74.3354	67.9587	94.8794	60.7567	48.9169	54.7432	43.1042	38.138		51.5219	66.0078	120.989	71.0096	79.5798	65.6658	50.8463	94.9344		4.56645	5.19608	4.69717	5.54083	3.74083	3.67699	3.56922	4.85569		3.40432	4.34633	5.84307	4.13632	4.59967	3.80718	5.35916	3.98183
53.3175		74.2859	67.8636	94.7984	60.6682	48.8725	54.7235	43.006	38.1048		51.3745	65.9321	120.929	70.9329	79.3943	65.5263	50.7791	94.7958		4.56547	5.19643	4.69796	5.54075	3.74173	3.67714	3.56912	4.85527		3.40307	4.34651	5.84183	4.13705	4.59961	3.80629	5.35879	3.98226
53.3792		74.2363	67.7685	94.7173	60.5806	48.8282	54.704	42.9079	38.0716		51.2272	65.8567	120.867	70.8562	79.2076	65.3868	50.712	94.6573		4.5645	5.19676	4.69875	5.54072	3.74263	3.67729	3.56901	4.85484		3.40182	4.34669	5.8406	4.13779	4.59958	3.80537	5.35842	3.9827
53.4409		74.1866	67.6734	94.6338	60.4929	48.7839	54.6845	42.8097	38.039		51.0799	65.7814	120.803	70.7796	79.0192	65.2473	50.6449	94.5189		4.56352	5.1971	4.69955	5.5407	3.7435	3.67744	3.5689	4.85442		3.40057	4.34686	5.83936	4.13853	4.59955	3.80445	5.35804	3.98315
53.5026		74.1369	67.5783	94.5502	60.4053	48.7396	54.665	42.7119	38.0075		50.9325	65.7062	120.74	70.7029	78.8308	65.1078	50.5778	94.3824		4.56255	5.19744	4.70034	5.54068	3.74434	3.67757	3.56878	4.854		3.39932	4.34704	5.83812	4.13929	4.59952	3.80354	5.35767	3.98363
53.5643		74.0868	67.4832	94.4667	60.3177	48.6953	54.6456	42.6141	37.976		50.7852	65.6309	120.676	70.6262	78.6401	64.9683	50.5107	94.2479		4.56157	5.19777	4.70114	5.54066	3.74518	3.67768	3.56867	4.85358		3.39807	4.34721	5.83688	4.14005	4.59949	3.80262	5.35729	3.98411
53.626		74.0368	67.3881	94.3832	60.2305	48.651	54.6262	42.5163	37.9445		50.638	65.5557	120.608	70.5495	78.4493	64.8287	50.4436	94.1133		4.5606	5.19811	4.70194	5.54064	3.74602	3.67777	3.56855	4.85326		3.39682	4.34739	5.83565	4.14081	4.59946	3.8017	5.35692	3.98459
53.6877		73.9865	67.2932	94.2996	60.1439	48.607	54.6069	42.4185	37.913		50.4908	65.4804	120.539	70.4728	78.2585	64.689	50.3761	93.9787		4.55965	5.19842	4.70273	5.54063	3.7468	3.67787	3.56842	4.85296		3.39557	4.34757	5.83441	4.14156	4.59943	3.80079	5.35654	3.98506
53.7494		73.9361	67.1984	94.2161	60.0572	48.5641	54.5875	42.3211	37.8816		50.3437	65.4052	120.47	70.3961	78.0674	64.5494	50.3083	93.848		4.55873	5.19873	4.70353	5.5407	3.74759	3.67794	3.56829	4.85266		3.39431	4.34788	5.83341	4.14232	4.59946	3.79984	5.35617	3.98554
53.8111		73.8857	67.1037	94.1325	59.9706	48.5217	54.5682	42.2237	37.8501		50.1965	65.33	120.401	70.3194	77.8746	64.4097	50.2405	93.7191		4.55788	5.19904	4.70433	5.54077	3.74837	3.678	3.56816	4.85236		3.39306	4.3482	5.83249	4.14308	4.5995	3.79889	5.3558	3.98602
53.8728		73.8351	67.0092	94.049	59.884	48.4797	54.5488	42.1263	37.8186		50.0493	65.2547	120.332	70.2427	77.6803	64.2699	50.1727	93.5901		4.55704	5.19933	4.70517	5.54084	3.74916	3.67806	3.56803	4.85207		3.39175	4.34851	5.83157	4.14384	4.59955	3.79794	5.35542	3.98655
53.9345		73.7842	66.9147	93.9654	59.7981	48.4378	54.5294	42.0289	37.7873		49.9022	65.1796	120.259	70.166	77.486	64.1298	50.1048	93.4612		4.55619	5.19961	4.70603	5.54091	3.74983	3.67812	3.56786	4.85177		3.39042	4.34884	5.83065	4.1446	4.59961	3.79699	5.35505	3.9871
53.9962		73.7333	66.8202	93.8819	59.7123	48.3959	54.5098	41.9315	37.7578		49.755	65.1046	120.186	70.0893	77.2917	63.9893	50.0369	93.3322		4.55534	5.19988	4.70688	5.54098	3.7505	3.67818	3.5677	4.85147		3.38909	4.34919	5.82973	4.14536	4.59969	3.79604	5.35467	3.98765
54.0579		73.6823	66.7257	93.7983	59.6265	48.3539	54.4902	41.8341	37.7283		49.6078	65.0295	120.112	70.0126	77.0951	63.8488	49.9688	93.2032		4.55449	5.20015	4.70774	5.54105	3.75117	3.67821	3.56753	4.85117		3.38774	4.34961	5.82881	4.14611	4.59981	3.79508	5.35431	3.98819
54.1197		73.6311	66.6312	93.7128	59.5407	48.312	54.4706	41.7367	37.6987		49.4607	64.9544	120.038	69.9371	76.8977	63.7083	49.9008	93.0743		4.55365	5.20039	4.7086	5.54113	3.75184	3.67819	3.56737	4.85087		3.38639	4.35005	5.82789	4.14689	4.59993	3.79411	5.35396	3.98874
54.1814		73.5796	66.5367	93.6261	59.4552	48.2701	54.4506	41.6393	37.6692		49.3135	64.8793	119.961	69.8622	76.7002	63.5678	49.8327	92.9453		4.5528	5.20063	4.70945	5.54127	3.75251	3.67814	3.5672	4.85058		3.38502	4.3505	5.82697	4.14768	4.60005	3.79314	5.35361	3.98929
54.2431		73.5282	66.4422	93.5389	59.3702	48.2281	54.4306	41.5422	37.6396		49.1664	64.8043	119.884	69.7878	76.5027	63.4273	49.7645	92.8171		4.55195	5.20087	4.71031	5.54144	3.75318	3.67809	3.56704	4.85028		3.38366	4.35095	5.82615	4.14846	4.60018	3.79216	5.35326	3.98984
54.3048		73.4763	66.3478	93.4511	59.2852	48.1874	54.41	41.4453	37.6106		49.0196	64.7292	119.8	69.7134	76.3052	63.2868	49.6963	92.6957		4.55114	5.2011	4.71117	5.54161	3.75385	3.67805	3.56687	4.84998		3.38229	4.35139	5.82545	4.14925	4.60034	3.79117	5.35291	3.99039
54.3665		73.4244	66.2537	93.3629	59.2003	48.1468	54.3893	41.3484	37.5824		48.8728	64.6542	119.717	69.6389	76.107	63.1464	49.6281	92.5744		4.55038	5.20129	4.71202	5.54178	3.75452	3.678	3.56671	4.84968		3.38091	4.35184	5.82476	4.15003	4.60052	3.79019	5.35256	3.99094
54.4282		73.3725	66.1597	93.2739	59.1158	48.1063	54.3686	41.2515	37.5541		48.726	64.5791	119.633	69.5645	75.9068	63.0059	49.5598	92.4531		4.54968	5.20147	4.71288	5.54194	3.75519	3.67795	3.56651	4.84938		3.37952	4.35228	5.82406	4.15082	4.60071	3.78919	5.3522	3.99149
54.4899		73.3205	66.0657	93.1828	59.0315	48.0657	54.348	41.1546	37.5259		48.5791	64.504	119.549	69.49	75.7053	62.8654	49.4914	92.3318		4.54903	5.20165	4.71374	5.54212	3.75578	3.6779	3.56631	4.84909		3.37812	4.35273	5.82343	4.1516	4.60097	3.78819	5.35185	3.99204
54.5516		73.2682	65.972	93.091	58.9477	48.0251	54.3273	41.0577	37.4979		48.4323	64.429	119.465	69.4156	75.5029	62.7249	49.4231	92.2104		4.54838	5.20184	4.7146	5.54236	3.75631	3.67785	3.56609	4.84879		3.37673	4.35317	5.82285	4.15239	4.60122	3.78719	5.3515	3.99258
54.6133		73.2154	65.8783	92.9992	58.8644	47.9845	54.306	40.9608	37.4704		48.2855	64.3539	119.381	69.3412	75.3005	62.5844	49.3547	92.0891		4.54773	5.20202	4.71548	5.5426	3.75684	3.67781	3.56586	4.84849		3.37531	4.35362	5.82231	4.15319	4.60147	3.78619	5.35117	3.99313
54.675		73.1625	65.7846	92.9074	58.781	47.9445	54.2844	40.864	37.4431		48.1387	64.2788	119.297	69.268	75.0981	62.4439	49.2863	91.9678		4.54708	5.20219	4.71637	5.54283	3.75736	3.67776	3.56563	4.84819		3.3739	4.35406	5.82179	4.154	4.60173	3.78518	5.35084	3.99368
54.7367		73.1096	65.691	92.8157	58.6976	47.9048	54.2621	40.7671	37.4163		47.9919	64.2036	119.214	69.1949	74.8957	62.3034	49.218	91.8464		4.54644	5.20233	4.71725	5.54307	3.75789	3.67771	3.56539	4.84789		3.37249	4.35456	5.82133	4.15481	4.60198	3.78418	5.35055	3.99423
54.7984		73.0567	65.5976	92.7239	58.6143	47.8654	54.2395	40.6702	37.3898		47.8451	64.1284	119.13	69.1218	74.6927	62.1629	49.1495	91.7285		4.54579	5.20243	4.71813	5.54336	3.75828	3.67766	3.56514	4.8476		3.37106	4.35509	5.82087	4.15561	4.60223	3.78316	5.35026	3.99478
54.8601		73.0038	65.5042	92.6321	58.5309	47.8259	54.2168	40.5733	37.3633		47.6983	64.0532	119.046	69.0487	74.4881	62.0224	49.0811	91.613		4.54514	5.20253	4.71902	5.54364	3.75865	3.67762	3.56486	4.8473		3.36963	4.35572	5.82051	4.15642	4.60255	3.78214	5.34997	3.99533
54.9218		72.9509	65.411	92.5397	58.4475	47.7865	54.1942	40.4766	37.3368		47.5515	63.978	118.962	68.9756	74.2828	61.8815	49.0127	91.4976		4.54449	5.20263	4.71991	5.54395	3.75903	3.67757	3.56459	4.847		3.36819	4.35636	5.82027	4.15723	4.60289	3.78113	5.34968	3.9959
54.9835		72.897	65.3182	92.4446	58.3642	47.747	54.1704	40.3801	37.3109		47.4046	63.9027	118.878	68.9025	74.0766	61.7405	48.9443	91.3821		4.54384	5.20274	4.7208	5.5443	3.7594	3.67752	3.56432	4.8467		3.36675	4.357	5.82002	4.15803	4.60323	3.78011	5.34939	3.99648
55.0452		72.8428	65.2253	92.3491	58.2808	47.708	54.1461	40.2836	37.2857		47.2578	63.8273	118.788	68.8304	73.8695	61.5995	48.876	91.2667		4.54328	5.2028	4.72168	5.54465	3.75978	3.67743	3.56402	4.84641		3.36531	4.35763	5.81978	4.15884	4.60357	3.77908	5.3491	3.99706
55.1069		72.7885	65.1325	92.2524	58.1975	47.6691	54.1218	40.1872	37.2604		47.111	63.7519	118.698	68.7585	73.6624	61.4585	48.8076	91.1512		4.54285	5.20282	4.72257	5.545	3.76015	3.67728	3.5637	4.84611		3.36386	4.35827	5.81953	4.15965	4.60397	3.77806	5.34881	3.99764
55.1686		72.7343	65.0396	92.1558	58.1151	47.6303	54.0975	40.0907	37.2352		46.9642	63.6765	118.606	68.6865	73.4553	61.3175	48.7392	91.0382		4.54241	5.20285	4.72346	5.54535	3.76053	3.67714	3.56334	4.84584		3.3624	4.35891	5.81928	4.16049	4.60438	3.77703	5.34855	3.99822
55.2303		72.6801	64.9468	92.0568	58.0328	47.5914	54.072	39.9943	37.2099		46.8174	63.6011	118.514	68.6146	73.2482	61.1765	48.6709	90.926		4.54197	5.20288	4.72435	5.54569	3.7609	3.677	3.56299	4.84559		3.36095	4.35955	5.81904	4.16132	4.6048	3.77601	5.34831	3.99879
55.292		72.6259	64.8539	91.9573	57.9504	47.5527	54.046	39.8978	37.1846		46.6706	63.5257	118.422	68.5426	73.04	61.0355	48.6025	90.8162		4.54154	5.2029	4.72523	5.54607	3.76128	3.67685	3.56263	4.84533		3.35949	4.36019	5.81879	4.16215	4.60522	3.77498	5.34807	3.99937
55.3538		72.5717	64.7613	91.8579	57.868	47.5143	54.02	39.8015	37.1594		46.524	63.45	118.33	68.4713	72.8311	60.8946	48.5341	90.7064		4.5411	5.20293	4.72611	5.5465	3.76152	3.67671	3.56227	4.84507		3.35803	4.36083	5.81858	4.16299	4.60564	3.77395	5.34786	3.99995
55.4155		72.5175	64.6699	91.7584	57.7856	47.4759	53.9924	39.7054	37.1345		46.3782	63.3741	118.235	68.401	72.6205	60.7538	48.4658	90.5966		4.54066	5.20294	4.72699	5.54693	3.76174	3.67656	3.56191	4.84481		3.35657	4.36146	5.81858	4.16382	4.60612	3.77293	5.34765	4.00052
55.4772		72.4633	64.5784	91.658	57.7032	47.4375	53.9643	39.6093	37.1102		46.2324	63.2982	118.138	68.3306	72.4098	60.6129	48.3974	90.4868		4.54023	5.20285	4.72786	5.54736	3.76196	3.67642	3.56155	4.84456		3.3551	4.3621	5.81864	4.16465	4.60663	3.7719	5.34743	4.00108
55.5389		72.4082	64.4869	91.5555	57.6209	47.3991	53.9363	39.5133	37.0859		46.087	63.2224	118.042	68.2603	72.1991	60.472	48.329	90.377		4.53979	5.20276	4.72874	5.54779	3.76218	3.67626	3.5612	4.84431		3.35363	4.36274	5.8187	4.16549	4.60713	3.77087	5.34726	4.00164
55.6006		72.3529	64.3955	91.453	57.5388	47.3607	53.9083	39.4174	37.0621		45.9421	63.1465	117.946	68.1899	71.9883	60.3312	48.2607	90.2671		4.53945	5.20267	4.72961	5.54822	3.76233	3.67608	3.56084	4.84405		3.35216	4.36338	5.81876	4.16632	4.60764	3.76984	5.34709	4.0022
55.6623		72.2976	64.304	91.3485	57.4567	47.3226	53.8798	39.3216	37.0384		45.7972	63.0706	117.85	68.1196	71.7776	60.1903	48.1923	90.1573		4.53922	5.20258	4.73049	5.54865	3.76245	3.67589	3.56046	4.8438		3.35069	4.36402	5.81883	4.16715	4.60815	3.76882	5.34692	4.00276
55.724		72.2421	64.2126	91.2417	57.3748	47.2844	53.85	39.2261	37.0147		45.6522	62.9948	117.754	68.0492	71.5669	60.0495	48.1239	90.0475		4.53904	5.2025	4.73136	5.54915	3.76258	3.67571	3.55997	4.84356		3.34922	4.36466	5.81889	4.16799	4.60867	3.7678	5.34679	4.00331
55.7857		72.1863	64.1211	91.1348	57.2931	47.2463	53.8189	39.1306	36.9911		45.5073	62.9189	117.658	67.9788	71.3562	59.9089	48.0556	89.9391		4.53885	5.20241	4.73221	5.54965	3.76271	3.6755	3.55948	4.84331		3.34775	4.3653	5.81895	4.16885	4.60925	3.76678	5.34671	4.00385
55.8474		72.1303	64.0296	91.028	57.2114	47.2082	53.7878	39.0352	36.9678		45.363	62.843	117.562	67.9085	71.1445	59.7684	47.9886	89.8332		4.53867	5.20232	4.73306	5.55015	3.76279	3.67529	3.55898	4.84307		3.34628	4.36593	5.81901	4.16972	4.60983	3.76576	5.34663	4.00438
55.9091		72.0727	63.9382	90.9211	57.1296	47.17	53.7567	38.9397	36.9448		45.2189	62.7668	117.463	67.8381	70.9314	59.6278	47.922	89.7273		4.53848	5.20223	4.73391	5.55065	3.76283	3.67509	3.55849	4.84284		3.34481	4.36665	5.81916	4.17059	4.61045	3.76475	5.34654	4.00492
55.9708		72.0151	63.8467	90.8143	57.0479	47.1319	53.7226	38.8445	36.9218		45.0754	62.6904	117.362	67.7684	70.7183	59.4875	47.8553	89.6214		4.5383	5.20214	4.73476	5.55115	3.76287	3.67487	3.55799	4.8426		3.34334	4.36739	5.81942	4.17146	4.61106	3.76373	5.34646	4.00545
56.0325		71.9575	63.7553	90.7075	56.9662	47.0938	53.688	38.7496	36.8988		44.9326	62.614	117.262	67.6996	70.5053	59.3472	47.7887	89.5155		4.53811	5.20202	4.73561	5.55168	3.76289	3.67465	3.5575	4.84237		3.34187	4.36814	5.81969	4.17233	4.61168	3.76271	5.34637	4.00595
56.0942		71.8999	63.6638	90.6	56.8844	47.0556	53.6533	38.6546	36.8758		44.7899	62.5373	117.161	67.6307	70.2922	59.2069	47.722	89.4095		4.53793	5.20185	4.73644	5.55222	3.76287	3.67441	3.55701	4.84213		3.34041	4.36889	5.81995	4.17322	4.61236	3.76169	5.34629	4.00646
56.1559		71.8424	63.5723	90.489	56.8027	47.0175	53.6187	38.5599	36.8532		44.6471	62.4603	117.06	67.5619	70.0791	59.0669	47.6553	89.3036		4.53774	5.20166	4.73727	5.55276	3.76285	3.67417	3.55651	4.8419		3.33896	4.36965	5.82027	4.17412	4.61305	3.76068	5.34621	4.00697
56.2176		71.7848	63.4809	90.378	56.721	46.9791	53.584	38.4656	36.8307		44.5044	62.3832	116.959	67.4931	69.866	58.9272	47.5887	89.1977		4.53756	5.20143	4.73808	5.55331	3.76278	3.67393	3.55602	4.84167		3.33752	4.37042	5.82069	4.17502	4.61374	3.75967	5.34612	4.00748
56.2793		71.7272	63.3894	90.2658	56.6392	46.9406	53.5494	38.3713	36.8083		44.3616	62.3061	116.858	67.4242	69.6529	58.7876	47.522	89.0918		4.53741	5.2012	4.73889	5.55388	3.7627	3.67369	3.55552	4.84145		3.33607	4.3712	5.8211	4.17592	4.61443	3.75867	5.34606	4.00797
56.341		71.6696	63.298	90.1529	56.5578	46.902	53.5148	38.277	36.7859		44.2197	62.229	116.757	67.3558	69.4398	58.648	47.4553	88.9859		4.53737	5.20097	4.73969	5.55445	3.76262	3.67344	3.55503	4.84124		3.33462	4.37198	5.82152	4.17684	4.61512	3.75767	5.34607	4.00845
56.4027		71.612	63.2065	90.0391	56.4765	46.8634	53.4785	38.1827	36.7639		44.0783	62.1519	116.656	67.2876	69.2267	58.5084	47.3887	88.8804		4.53734	5.20074	4.74047	5.55505	3.76253	3.67318	3.55454	4.84103		3.33317	4.37276	5.82194	4.17777	4.61581	3.75667	5.34609	4.00892
56.4644		71.5544	63.115	89.9233	56.3955	46.8243	53.4401	38.0887	36.7423		43.9379	62.0748	116.555	67.2196	69.0136	58.3687	47.322	88.7763		4.53738	5.20051	4.74125	5.55565	3.76237	3.67292	3.55404	4.84082		3.33172	4.37356	5.82235	4.1787	4.61656	3.75569	5.3461	4.00937
56.5261		71.4968	63.025	89.8063	56.3144	46.7853	53.4017	37.9951	36.7207		43.7974	61.9977	116.454	67.1518	68.8	58.2291	47.2554	88.673		4.53742	5.20028	4.74204	5.55625	3.76212	3.67264	3.55355	4.84061		3.33027	4.37437	5.82283	4.17963	4.61735	3.75471	5.34613	4.00983
56.5879		71.4392	62.9351	89.6894	56.2333	46.7462	53.3631	37.9014	36.6991		43.6569	61.9206	116.35	67.0841	68.5864	58.0898	47.1887	88.5698		4.53746	5.19999	4.74276	5.55686	3.76188	3.67237	3.55305	4.8404		3.32885	4.37518	5.82343	4.18056	4.61815	3.75372	5.34618	4.01028
56.6496		71.3816	62.8451	89.5724	56.1522	46.7068	53.3226	37.8082	36.6775		43.5164	61.8427	116.246	67.0164	68.3728	57.9509	47.122	88.4665		4.5375	5.19964	4.74348	5.55746	3.76163	3.67209	3.5525	4.8402		3.32743	4.37598	5.82403	4.18149	4.61894	3.75274	5.34626	4.01071
56.7113		71.324	62.7552	89.4555	56.0711	46.6672	53.282	37.7154	36.6559		43.3777	61.7648	116.142	66.9492	68.1593	57.8122	47.0554	88.3633		4.53754	5.19928	4.74421	5.55806	3.76138	3.67179	3.55191	4.84		3.32602	4.3768	5.82463	4.18244	4.61973	3.75176	5.34637	4.01114
56.773		71.2664	62.6653	89.3383	55.99	46.6275	53.2405	37.6227	36.6343		43.2389	61.6869	116.037	66.882	67.9459	57.6735	46.9887	88.26		4.53763	5.19893	4.74493	5.55867	3.76114	3.6715	3.55132	4.83981		3.3246	4.37763	5.82523	4.1834	4.62052	3.75078	5.34648	4.01152
56.8347		71.2089	62.5754	89.2181	55.9089	46.5878	53.1983	37.53	36.6128		43.1001	61.6089	115.931	66.8149	67.7326	57.5353	46.922	88.1567		4.53778	5.19858	4.74566	5.55929	3.76089	3.67121	3.55072	4.83962		3.32321	4.37847	5.82583	4.18437	4.62132	3.74979	5.3466	4.0119
56.8964		71.1512	62.4855	89.0966	55.8278	46.5476	53.1551	37.4373	36.5912		42.9614	61.5303	115.825	66.7478	67.5195	57.397	46.8554	88.0535		4.53793	5.19822	4.74638	5.55994	3.76065	3.67092	3.55011	4.83944		3.32182	4.37932	5.82643	4.18535	4.62211	3.74881	5.34671	4.01228
56.9581		71.0916	62.3956	88.9751	55.7467	46.5073	53.1116	37.3457	36.5696		42.8236	61.4516	115.719	66.6806	67.3065	57.2589	46.7887	87.9502		4.53808	5.19787	4.7471	5.56059	3.7604	3.67061	3.54945	4.83927		3.32043	4.38018	5.82707	4.18632	4.6229	3.74783	5.34685	4.01266
57.0198		71.0321	62.3057	88.8535	55.6659	46.4671	53.0668	37.2549	36.548		42.6871	61.373	115.613	66.6135	67.0937	57.1212	46.7221	87.8469		4.53823	5.19752	4.74782	5.56124	3.76015	3.6703	3.54879	4.83909		3.31905	4.38103	5.8278	4.18729	4.6237	3.74685	5.34702	4.01303
57.0815		70.9725	62.2157	88.731	55.5851	46.4261	53.0214	37.1641	36.5264		42.5507	61.2943	115.507	66.5465	66.8811	56.9843	46.6566	87.7437		4.53844	5.19716	4.74849	5.56189	3.75991	3.66998	3.54813	4.83892		3.31769	4.38188	5.82853	4.18826	4.62449	3.74586	5.34723	4.01341
57.1432		70.913	62.1258	88.6031	55.5043	46.3848	52.9746	37.0732	36.5048		42.4142	61.2155	115.401	66.4798	66.6687	56.848	46.5917	87.6404		4.53865	5.19681	4.74915	5.56254	3.75966	3.66967	3.54747	4.83875		3.31634	4.38273	5.8293	4.18923	4.62528	3.74489	5.34746	4.01376
57.2049		70.8532	62.0359	88.4751	55.4234	46.3435	52.9279	36.9824	36.4832		42.2777	61.1358	115.294	66.4131	66.4567	56.7116	46.5269	87.5374		4.53889	5.19646	4.74978	5.56319	3.75933	3.66936	3.54681	4.83858		3.31499	4.38359	5.83009	4.1902	4.62614	3.74393	5.34769	4.01408
57.2666		70.7928	61.9462	88.3471	55.3426	46.3022	52.8811	36.8916	36.4617		42.1413	61.056	115.186	66.3464	66.2448	56.5752	46.4624	87.4345		4.53914	5.19603	4.75042	5.56385	3.75893	3.66904	3.54615	4.83843		3.31364	4.38445	5.83088	4.19119	4.627	3.74297	5.34792	4.01439
57.3283		70.7324	61.8568	88.2192	55.2618	46.2609	52.833	36.8008	36.4407		42.0054	60.9763	115.078	66.2797	66.0341	56.4389	46.3982	87.3316		4.53946	5.19556	4.75103	5.5645	3.75854	3.66871	3.54549	4.83827		3.31232	4.38534	5.83168	4.19218	4.62786	3.74201	5.34815	4.01469
57.39		70.672	61.7674	88.0912	55.1811	46.2196	52.7841	36.7099	36.4197		41.8716	60.8965	114.97	66.213	65.8246	56.3025	46.334	87.2287		4.53982	5.19508	4.75163	5.56515	3.75815	3.66838	3.54484	4.83812		3.31101	4.38623	5.83252	4.19317	4.62872	3.74105	5.34838	4.01495
57.4517		70.6116	61.6781	87.9632	55.1003	46.1783	52.7342	36.6191	36.3987		41.7378	60.8168	114.862	66.1463	65.6151	56.1661	46.2698	87.1258		4.54018	5.1946	4.75222	5.5658	3.75776	3.66805	3.54418	4.83797		3.3097	4.38711	5.83338	4.19417	4.6296	3.7401	5.34862	4.01516
57.5134		70.551	61.5889	87.8352	55.0195	46.135	52.6836	36.5283	36.3777		41.604	60.737	114.754	66.0797	65.4057	56.0297	46.2056	87.0229		4.54053	5.19412	4.75279	5.56646	3.75737	3.66771	3.54352	4.83783		3.3084	4.388	5.83425	4.19516	4.63048	3.73915	5.349	4.01537
57.5751		70.49	61.4996	87.7073	54.9387	46.0916	52.6325	36.4375	36.3567		41.4702	60.6573	114.646	66.0131	65.1962	55.8934	46.1414	86.9197		4.54089	5.19361	4.75334	5.56712	3.75694	3.66736	3.54286	4.83768		3.30709	4.38889	5.83515	4.19616	4.63138	3.7382	5.34942	4.01559
57.6368		70.4286	61.4104	87.5793	54.8579	46.0483	52.5789	36.3474	36.3357		41.3365	60.5764	114.537	65.9464	64.9867	55.757	46.0774	86.8164		4.54125	5.19308	4.75388	5.56778	3.75648	3.66702	3.54216	4.83757		3.30578	4.38978	5.83605	4.19715	4.63227	3.73725	5.34983	4.0158
57.6985		70.3671	61.3212	87.4513	54.7771	46.005	52.525	36.2588	36.3147		41.203	60.4956	114.428	65.8797	64.7772	55.6215	46.0137	86.712		4.54161	5.19251	4.75441	5.56845	3.75603	3.66668	3.54144	4.83745		3.30451	4.39066	5.83698	4.19815	4.63317	3.73631	5.35025	4.01602
57.7603		70.3056	61.232	87.3234	54.6963	45.9617	52.4711	36.1702	36.2937		41.0715	60.4147	114.319	65.813	64.5677	55.4867	45.95	86.607		4.54197	5.19192	4.75492	5.56911	3.75553	3.66633	3.54071	4.83734		3.30324	4.39157	5.83793	4.19914	4.6341	3.73536	5.35066	4.01623
57.822		70.2442	61.1427	87.1954	54.6154	45.9183	52.4173	36.0817	36.2727		40.94	60.3337	114.209	65.7463	64.3583	55.3521	45.8864	86.502		4.54233	5.19133	4.7554	5.56977	3.75503	3.66599	3.53999	4.83722		3.30199	4.39248	5.8389	4.20014	4.63502	3.73442	5.35108	4.01644
57.8837		70.1827	61.0535	87.0635	54.5344	45.875	52.3634	35.9933	36.2517		40.8085	60.2522	114.1	65.6794	64.1488	55.22	45.823	86.397		4.54268	5.19074	4.75587	5.57043	3.75453	3.66564	3.53925	4.8371		3.30074	4.39339	5.83992	4.20115	4.63595	3.73348	5.35149	4.01665
57.9454		70.1207	60.9643	86.9293	54.4534	45.8317	52.3095	35.9057	36.2306		40.6785	60.1693	113.991	65.6121	63.9393	55.088	45.7597	86.2921		4.54304	5.19015	4.75635	5.57109	3.75403	3.66529	3.53849	4.83699		3.29951	4.3943	5.84096	4.20215	4.63688	3.73254	5.35191	4.01678
58.0071		70.0584	60.875	86.7951	54.3725	45.7884	52.2522	35.8182	36.2095		40.5495	60.0864	113.881	65.5447	63.7298	54.956	45.6964	86.1871		4.54342	5.18956	4.75681	5.57174	3.75353	3.66494	3.53773	4.83687		3.29829	4.39521	5.842	4.20315	4.6378	3.7316	5.35232	4.0169
58.0688		69.9962	60.7857	86.6608	54.2915	45.745	52.1938	35.7311	36.1884		40.4205	60.0035	113.771	65.4774	63.5238	54.8239	45.6331	86.0821		4.54388	5.18893	4.75717	5.5724	3.75297	3.66458	3.53697	4.83676		3.29706	4.39613	5.84304	4.20415	4.63873	3.73066	5.35274	4.01698
58.1305		69.9339	60.6963	86.5266	54.2103	45.7014	52.1354	35.6444	36.1673		40.2915	59.9206	113.662	65.41	63.3193	54.6919	45.5698	85.9772		4.54434	5.18827	4.75753	5.57306	3.75241	3.66423	3.53616	4.83664		3.29587	4.39705	5.84408	4.20515	4.63965	3.72973	5.35315	4.01704
58.1922		69.8716	60.6067	86.3916	54.1291	45.6563	52.077	35.5578	36.1463		40.1624	59.8377	113.552	65.3427	63.1147	54.5599	45.5065	85.8722		4.54481	5.1876	4.75788	5.57371	3.75185	3.66387	3.53533	4.83653		3.29472	4.39798	5.84513	4.20616	4.64058	3.72879	5.35357	4.01711
58.2539		69.8088	60.5172	86.2553	54.0478	45.6112	52.0186	35.4717	36.1248		40.0334	59.7548	113.442	65.2753	62.9102	54.4278	45.4432	85.7672		4.5453	5.18691	4.75824	5.57435	3.7513	3.66352	3.53451	4.83641		3.29357	4.3989	5.84617	4.20716	4.6415	3.72785	5.35398	4.01717
58.3156		69.7457	60.4271	86.1182	53.9662	45.5656	51.9602	35.3867	36.1034		39.9057	59.6719	113.332	65.208	62.7056	54.2958	45.3801	85.6622		4.5458	5.18621	4.75859	5.575	3.75074	3.66316	3.53369	4.8363		3.29241	4.39983	5.84721	4.20816	4.64243	3.72691	5.3544	4.01723
58.3773		69.6826	60.337	85.9803	53.8845	45.5193	51.9018	35.3017	36.0819		39.7786	59.589	113.222	65.1406	62.5011	54.1638	45.3171	85.5571		4.54632	5.18547	4.75895	5.57564	3.75014	3.6628	3.53287	4.83621		3.29126	4.40076	5.84829	4.20915	4.64335	3.72597	5.35481	4.0173
58.439		69.6195	60.2469	85.8419	53.8029	45.4716	51.84	35.2167	36.0605		39.6525	59.5061	113.112	65.0733	62.2965	54.0317	45.2541	85.45		4.54685	5.18474	4.7593	5.57628	3.74948	3.66243	3.53205	4.83612		3.29011	4.4017	5.84941	4.21014	4.64428	3.72504	5.35523	4.01732
58.5007		69.5564	60.1568	85.7035	53.7212	45.4238	51.7777	35.1317	36.039		39.5265	59.4232	113.001	65.0053	62.092	53.8997	45.1912	85.3426		4.54738	5.18399	4.75966	5.57691	3.74882	3.66207	3.53123	4.83604		3.28895	4.40263	5.85056	4.21114	4.6452	3.7241	5.35564	4.01731
58.5624		69.4931	60.0666	85.5643	53.6396	45.3761	51.7154	35.0467	36.0172		39.4016	59.3403	112.891	64.9371	61.8874	53.7676	45.1282	85.2347		4.54794	5.18321	4.76001	5.57753	3.74815	3.66171	3.5304	4.83596		3.2878	4.40356	5.85171	4.21212	4.64613	3.72316	5.35608	4.0173
58.6241		69.4293	59.9765	85.4246	53.5578	45.3284	51.6531	34.9624	35.9954		39.2768	59.2574	112.781	64.8688	61.6865	53.6356	45.0654	85.126		4.54851	5.18242	4.76029	5.57815	3.74749	3.66135	3.52958	4.83589		3.28665	4.4045	5.85286	4.2131	4.64707	3.72222	5.35673	4.01727
58.6858		69.3655	59.8864	85.2815	53.4757	45.2806	51.5907	34.8791	35.9733		39.1523	59.174	112.671	64.8003	61.4861	53.5036	45.0027	85.0171		4.54907	5.1816	4.76053	5.57876	3.74683	3.66098	3.52871	4.83581		3.2855	4.40543	5.854	4.21408	4.648	3.72128	5.35737	4.01721
58.7475		69.3017	59.7959	85.1382	53.3933	45.2329	51.5262	34.7964	35.9507		39.0294	59.0894	112.561	64.7314	61.2856	53.3727	44.94	84.9083		4.54968	5.18071	4.76073	5.57936	3.74617	3.66062	3.52781	4.83575		3.28441	4.40637	5.85515	4.21505	4.64894	3.72034	5.35802	4.01716
58.8092		69.2372	59.7047	84.995	53.311	45.1851	51.4605	34.7138	35.9281		38.9078	59.0048	112.451	64.6623	61.0852	53.2441	44.8773	84.799		4.55031	5.17976	4.76093	5.57997	3.7455	3.66025	3.5269	4.83569		3.28334	4.4073	5.85631	4.21603	4.64987	3.7194	5.35867	4.01708
58.8709		69.1726	59.6135	84.8517	53.2286	45.1374	51.3948	34.6311	35.9056		38.7861	58.9202	112.341	64.5933	60.8871	53.1154	44.8146	84.689		4.55094	5.1788	4.76114	5.58058	3.74484	3.65989	3.526	4.83562		3.28227	4.40824	5.8575	4.21699	4.6508	3.71845	5.35931	4.01699
58.9326		69.1079	59.5223	84.7084	53.1458	45.0897	51.329	34.5484	35.883		38.6645	58.8355	112.231	64.5242	60.6899	52.9868	44.7522	84.5787		4.55157	5.17785	4.7613	5.58115	3.74418	3.65952	3.52509	4.83556		3.28121	4.40918	5.85869	4.21795	4.65173	3.7175	5.35996	4.01688
58.9944		69.0433	59.4311	84.5652	53.063	45.0419	51.2633	34.4659	35.8604		38.5429	58.7503	112.121	64.4538	60.4926	52.8581	44.6901	84.4678		4.5522	5.1769	4.76143	5.58172	3.74352	3.65915	3.52419	4.8355		3.28014	4.41012	5.85988	4.2189	4.65266	3.71656	5.36061	4.01676
59.0561		68.9786	59.3399	84.4219	52.9798	44.9942	51.1968	34.3845	35.8378		38.4212	58.6648	112.011	64.3835	60.2953	52.731	44.6279	84.3566		4.55283	5.17595	4.76156	5.58229	3.74285	3.65879	3.52328	4.83543		3.27908	4.41106	5.86108	4.21986	4.65359	3.71561	5.36125	4.01662
59.1178		68.9138	59.248	84.2786	52.8965	44.9446	51.127	34.3038	35.8144		38.2996	58.5788	111.901	64.3132	60.0998	52.604	44.5658	84.2445		4.55345	5.17499	4.76169	5.58286	3.74219	3.65842	3.52238	4.83537		3.27801	4.412	5.86229	4.2208	4.65451	3.71466	5.3619	4.01646
59.1795		68.8481	59.1556	84.1354	52.8132	44.8946	51.0571	34.2232	35.791		38.1795	58.4927	111.791	64.2429	59.9073	52.4771	44.5036	84.1324		4.55408	5.17404	4.76158	5.58343	3.74153	3.65805	3.52147	4.8353		3.27697	4.41294	5.8635	4.22172	4.65544	3.71372	5.36255	4.01631
59.2412		68.7825	59.0633	83.9921	52.7298	44.8431	50.9873	34.1425	35.7675		38.0607	58.4067	111.682	64.1725	59.7148	52.3502	44.4415	84.0196		4.55471	5.17309	4.76145	5.584	3.74087	3.65769	3.52053	4.83524		3.27595	4.41387	5.86471	4.22264	4.65637	3.71277	5.36319	4.01613
59.3029		68.7169	58.9709	83.8488	52.646	44.7916	50.9174	34.0627	35.7439		37.9434	58.3207	111.572	64.1022	59.5223	52.2244	44.3793	83.9046		4.55534	5.17214	4.76131	5.58454	3.7402	3.65732	3.51957	4.83517		3.27495	4.41481	5.86592	4.22357	4.65729	3.71182	5.36387	4.01592
59.3646		68.651	58.8786	83.7052	52.5621	44.7401	50.8476	33.984	35.7198		37.8261	58.2346	111.462	64.0319	59.3298	52.0989	44.3172	83.7895		4.55598	5.17118	4.76118	5.58507	3.73954	3.65695	3.5186	4.8351		3.27395	4.41574	5.86713	4.22449	4.6582	3.71086	5.36464	4.01567
59.4263		68.5846	58.7862	83.5578	52.4781	44.6886	50.7778	33.9052	35.6957		37.7087	58.1486	111.353	63.9603	59.1373	51.9748	44.255	83.6745		4.55666	5.17023	4.76105	5.58561	3.73888	3.65659	3.51761	4.83503		3.27296	4.41668	5.86834	4.22541	4.6591	3.70991	5.36542	4.01542
59.488		68.5183	58.6935	83.4104	52.3938	44.6371	50.7079	33.8264	35.6715		37.5914	58.0626	111.243	63.8886	58.9456	51.8535	44.1929	83.5595		4.55735	5.16915	4.76092	5.58614	3.73822	3.65622	3.51662	4.83495		3.27199	4.41761	5.86955	4.22633	4.66001	3.70895	5.36619	4.01517
59.5497		68.4516	58.6002	83.2631	52.3093	44.5856	50.6381	33.7477	35.6467		37.4744	57.9764	111.134	63.8169	58.759	51.7322	44.1312	83.4445		4.55803	5.16804	4.76078	5.58664	3.73756	3.65585	3.51562	4.83488		3.27105	4.41854	5.87077	4.22723	4.66092	3.708	5.36697	4.01492
59.6114		68.3848	58.5069	83.1157	52.2242	44.5328	50.5682	33.6689	35.6219		37.361	57.8894	111.025	63.7449	58.5724	51.6108	44.0695	83.3294		4.55875	5.16686	4.76065	5.58713	3.73689	3.65549	3.51463	4.83481		3.27011	4.41947	5.87198	4.22812	4.66183	3.70705	5.3678	4.01467
59.6731		68.3174	58.4136	82.9683	52.1389	44.4797	50.4954	33.5902	35.5971		37.2475	57.8024	110.916	63.672	58.3858	51.4895	44.0079	83.2144		4.55946	5.16569	4.76052	5.58763	3.73623	3.65512	3.51364	4.83474		3.26916	4.4204	5.87319	4.229	4.66274	3.70609	5.36863	4.01441
59.7348		68.2499	58.3199	82.8192	52.0536	44.4259	50.4219	33.5124	35.5722		37.1341	57.7153	110.806	63.599	58.1992	51.3681	43.9466	83.0994		4.56018	5.16451	4.76039	5.58813	3.73557	3.65476	3.51265	4.83467		3.26822	4.42132	5.8744	4.22988	4.66364	3.70513	5.3695	4.01416
59.7965		68.1823	58.2261	82.6701	51.9683	44.3714	50.3484	33.4354	35.5466		37.0207	57.6277	110.697	63.5261	58.0126	51.2468	43.8853	82.9844		4.56089	5.16334	4.76025	5.58862	3.73491	3.65439	3.51166	4.83459		3.26728	4.42225	5.8756	4.23074	4.66455	3.70417	5.37037	4.0138
59.8582		68.1147	58.1317	82.521	51.883	44.3169	50.2749	33.3586	35.5203		36.9072	57.5401	110.588	63.4532	57.8263	51.1255	43.824	82.8694		4.56163	5.16216	4.76012	5.58908	3.73424	3.65403	3.51065	4.8345		3.26633	4.42316	5.8768	4.2316	4.66546	3.70321	5.37125	4.01344
59.9199		68.0468	58.0371	82.371	51.7977	44.2623	50.2014	33.2825	35.4941		36.7938	57.4525	110.479	63.3793	57.6447	51.0041	43.7628	82.7543		4.56237	5.16099	4.75999	5.58954	3.73357	3.65366	3.50963	4.8344		3.2654	4.42407	5.878	4.23245	4.66636	3.70225	5.37213	4.01308
59.9816		67.9782	57.9426	82.2207	51.7123	44.2078	50.1269	33.2063	35.4678		36.6804	57.3648	110.37	63.3053	57.4668	50.8828	43.7015	82.6373		4.56313	5.15974	4.75986	5.59	3.73288	3.65329	3.50861	4.8343		3.26454	4.42499	5.8792	4.23327	4.66725	3.70129	5.37305	4.01272
60.0433		67.9087	57.8481	82.0682	51.6255	44.1532	50.0496	33.1308	35.4416		36.5689	57.277	110.262	63.2311	57.2889	50.7614	43.6402	82.5198		4.56389	5.15847	4.75972	5.59047	3.73218	3.65293	3.50758	4.83419		3.26369	4.4259	5.88039	4.23409	4.66813	3.70033	5.37398	4.01236
60.105		67.8391	57.7535	81.9155	51.5387	44.0967	49.9724	33.0556	35.4153		36.4605	57.1888	110.153	63.1559	57.111	50.6401	43.5789	82.4017		4.56465	5.15715	4.75959	5.59088	3.73149	3.65257	3.50655	4.83409		3.26283	4.42682	5.88157	4.23492	4.66901	3.69937	5.37492	4.01199
60.1668		67.7696	57.6589	81.7627	51.4519	44.0403	49.8951	32.9814	35.3891		36.3521	57.1003	110.045	63.0807	56.9331	50.5188	43.5176	82.2832		4.56543	5.15583	4.75946	5.59128	3.73079	3.6522	3.50551	4.83398		3.26197	4.42773	5.88272	4.23574	4.66989	3.6984	5.37589	4.01163
60.2285		67.7001	57.5634	81.6099	51.3651	43.9838	49.8178	32.9073	35.3628		36.2437	57.0117	109.937	63.0055	56.7552	50.3974	43.4566	82.1644		4.56628	5.15451	4.75933	5.59169	3.73009	3.65184	3.50448	4.83388		3.26112	4.42864	5.88385	4.23656	4.67076	3.69744	5.37687	4.01118
60.2902		67.6306	57.4679	81.4572	51.2783	43.9273	49.7405	32.8332	35.3356		36.1353	56.9231	109.828	62.9298	56.5773	50.2761	43.3957	82.0453		4.56713	5.15319	4.75919	5.59209	3.7294	3.65148	3.50344	4.83377		3.26026	4.42953	5.88497	4.23737	4.67161	3.69648	5.37785	4.01072
60.3519		67.5611	57.3723	81.3044	51.1915	43.8709	49.6632	32.759	35.3079		36.0268	56.8345	109.72	62.8533	56.3994	50.1591	43.3349	81.925		4.56798	5.15187	4.75906	5.5925	3.7287	3.65112	3.5024	4.83367		3.2594	4.43042	5.88609	4.23815	4.67246	3.69552	5.37882	4.01027
60.4136		67.4915	57.2768	81.1517	51.1048	43.8137	49.586	32.685	35.2801		35.9184	56.7459	109.612	62.7767	56.2215	50.0427	43.2741	81.8048		4.56883	5.15052	4.7587	5.59291	3.72801	3.65076	3.50135	4.83356		3.25855	4.43132	5.88722	4.23893	4.67331	3.69456	5.37985	4.00981
60.4753		67.422	57.1813	80.9989	51.018	43.7559	49.5087	32.6121	35.2523		35.81	56.6573	109.505	62.7001	56.047	49.9263	43.2134	81.6846		4.56969	5.14911	4.75828	5.59331	3.72731	3.6504	3.50031	4.83343		3.25771	4.43221	5.88834	4.23972	4.67416	3.6936	5.3809	4.00935
60.537		67.3516	57.0857	80.8461	50.9304	43.6979	49.4314	32.5396	35.2237		35.7016	56.5682	109.397	62.6228	55.8758	49.8099	43.1528	81.5643		4.57054	5.1477	4.75786	5.59372	3.72661	3.65004	3.49927	4.8333		3.25692	4.4331	5.88947	4.24049	4.675	3.69264	5.38194	4.00879
60.5987		67.2802	56.9895	80.6934	50.8426	43.6393	49.3541	32.4674	35.1947		35.5955	56.4792	109.29	62.5446	55.7045	49.6935	43.0923	81.4441		4.57139	5.14629	4.7574	5.59413	3.72595	3.64968	3.49822	4.83316		3.25616	4.43399	5.89059	4.24124	4.67585	3.69167	5.38299	4.00822
60.6604		67.2089	56.893	80.5406	50.7539	43.5807	49.2768	32.3953	35.1658		35.4922	56.39	109.183	62.4664	55.5334	49.5793	43.0318	81.3238		4.57224	5.14488	4.75692	5.59453	3.72529	3.64933	3.49718	4.83302		3.25542	4.43487	5.89172	4.24196	4.6767	3.69071	5.38403	4.00765
60.7221		67.1375	56.7965	80.3878	50.6652	43.5221	49.1996	32.3239	35.1368		35.3891	56.3007	109.076	62.3878	55.3685	49.4651	42.9713	81.2022		4.57309	5.14341	4.75643	5.59494	3.72463	3.64897	3.49613	4.83288		3.25468	4.43574	5.89284	4.24269	4.6775	3.68975	5.38508	4.00708
60.7838		67.0661	56.7001	80.2351	50.5765	43.4629	49.1223	32.2528	35.1079		35.286	56.2112	108.969	62.3057	55.2046	49.351	42.9108	81.0799		4.57394	5.14194	4.7559	5.59534	3.72398	3.64862	3.49509	4.83273		3.25393	4.43659	5.89396	4.24341	4.6783	3.68879	5.38612	4.00651
60.8455		66.9937	56.603	80.0789	50.4877	43.4033	49.045	32.1833	35.0789		35.1829	56.1217	108.863	62.2236	55.0408	49.2373	42.8505	80.9577		4.57479	5.14046	4.75536	5.59571	3.72334	3.64827	3.49404	4.83257		3.25319	4.43743	5.89509	4.24413	4.6791	3.68783	5.38721	4.00594
60.9072		66.9206	56.506	79.9224	50.399	43.3433	48.9677	32.1138	35.0486		35.0798	56.0322	108.758	62.1415	54.877	49.1246	42.7903	80.8354		4.57564	5.13899	4.75476	5.59607	3.72272	3.64792	3.493	4.83242		3.25245	4.43828	5.89621	4.24485	4.6799	3.68687	5.3883	4.00537
60.9689		66.8474	56.409	79.7659	50.3103	43.2833	48.8889	32.0443	35.0175		34.9767	55.9426	108.652	62.0594	54.7132	49.0124	42.7301	80.7131		4.5765	5.13752	4.75417	5.59643	3.72212	3.64757	3.49195	4.83227		3.2517	4.43913	5.89734	4.24558	4.68069	3.68591	5.38939	4.00479
61.0306		66.7743	56.3116	79.6094	50.2203	43.2232	48.8092	31.9748	34.9865		34.8744	55.8531	108.546	61.9773	54.5493	48.9008	42.6699	80.5909		4.57735	5.13601	4.75357	5.59678	3.72151	3.64722	3.49091	4.83211		3.25098	4.43998	5.89841	4.2463	4.68146	3.68495	5.3905	4.00422
61.0923		66.7012	56.2139	79.4529	50.1302	43.1625	48.7295	31.9053	34.9554		34.7744	55.7636	108.44	61.8952	54.3855	48.7892	42.6097	80.4686		4.5782	5.1345	4.75288	5.59713	3.72091	3.64688	3.48987	4.83196		3.2503	4.44083	5.89944	4.24702	4.68222	3.684	5.39161	4.00364
61.154		66.6281	56.1163	79.2964	50.04	43.1017	48.6495	31.8358	34.9243		34.6744	55.674	108.335	61.8131	54.2217	48.6789	42.5495	80.3453		4.57911	5.13297	4.75214	5.59747	3.72031	3.64653	3.48884	4.8318		3.24968	4.44167	5.90042	4.24774	4.68297	3.68305	5.39273	4.00299
61.2157		66.555	56.0186	79.1399	49.9498	43.0407	48.5687	31.7663	34.8932		34.5745	55.5844	108.231	61.731	54.0579	48.5688	42.4894	80.2216		4.58007	5.13143	4.75141	5.59781	3.71971	3.64619	3.4878	4.83164		3.24908	4.44252	5.90138	4.24846	4.68372	3.6821	5.39384	4.00232
61.2774		66.4808	55.9205	78.9834	49.8597	42.979	48.488	31.6968	34.8621		34.4763	55.4947	108.127	61.6489	53.894	48.4588	42.4294	80.0979		4.58102	5.12989	4.75067	5.59815	3.7191	3.64585	3.48676	4.83148		3.24848	4.44335	5.90234	4.24919	4.68443	3.68115	5.39498	4.00164
61.3391		66.4058	55.8221	78.8269	49.7695	42.9173	48.4073	31.6292	34.831		34.3783	55.4055	108.023	61.5668	53.7356	48.349	42.3693	79.9734		4.58198	5.12835	4.74994	5.59849	3.7185	3.64552	3.48572	4.83132		3.24787	4.44415	5.9033	4.24991	4.68513	3.68021	5.39611	4.00094
61.4009		66.3309	55.7237	78.6704	49.6792	42.8556	48.3266	31.5617	34.7999		34.2804	55.3162	107.919	61.4847	53.5782	48.2401	42.3093	79.8488		4.58293	5.12679	4.74921	5.59883	3.71794	3.64518	3.48468	4.83116		3.24727	4.44495	5.90426	4.25063	4.68583	3.67928	5.39725	4.00021
61.4626		66.256	55.6254	78.5139	49.588	42.7931	48.2458	31.4956	34.7688		34.1834	55.2269	107.815	61.4026	53.4216	48.1322	42.2492	79.7243		4.58389	5.12521	4.74847	5.59916	3.71739	3.64485	3.48364	4.83099		3.24666	4.44574	5.90523	4.25131	4.68653	3.67836	5.39839	3.99948
61.5243		66.1811	55.527	78.3574	49.4967	42.7302	48.1651	31.4317	34.7378		34.087	55.1376	107.713	61.3205	53.2675	48.0247	42.1892	79.5998		4.58486	5.1236	4.74774	5.59949	3.71685	3.64452	3.48261	4.83083		3.24606	4.44653	5.90619	4.25198	4.68724	3.67743	5.39952	3.99876
61.586		66.1051	55.4285	78.2009	49.4054	42.6673	48.0844	31.3678	34.7058		33.9916	55.0484	107.61	61.238	53.1134	47.9173	42.1292	79.4747		4.58587	5.12199	4.74698	5.59981	3.7163	3.64419	3.48158	4.83067		3.24545	4.44729	5.90711	4.25265	4.68794	3.67651	5.40066	3.99803
61.6477		66.0289	55.3296	78.0433	49.3137	42.6044	48.0037	31.3038	34.6717		33.8968	54.9591	107.511	61.1512	52.9594	47.8098	42.0691	79.3492		4.58687	5.12038	4.74608	5.60014	3.71576	3.64386	3.48055	4.83051		3.24485	4.44806	5.90795	4.25332	4.68862	3.67558	5.4018	3.9973
61.7094		65.9526	55.2302	77.8849	49.2217	42.5415	47.9229	31.2399	34.6376		33.8019	54.8698	107.412	61.0645	52.8053	47.7025	42.0091	79.2238		4.58787	5.11877	4.74517	5.60047	3.71521	3.64354	3.47952	4.83035		3.24424	4.44882	5.90878	4.25399	4.68927	3.67466	5.40293	3.99654
61.7711		65.8763	55.1308	77.7259	49.1292	42.4786	47.8421	31.1759	34.6035		33.7076	54.7805	107.313	60.9778	52.6528	47.5973	41.949	79.0982		4.58889	5.11716	4.74426	5.6008	3.71467	3.64321	3.47849	4.83019		3.24366	4.44957	5.90962	4.25463	4.68993	3.67373	5.40407	3.99576
61.8328		65.7992	55.0315	77.5669	49.0367	42.4154	47.7607	31.112	34.5694		33.615	54.6913	107.214	60.8911	52.5019	47.4921	41.8889	78.972		4.58992	5.11555	4.74336	5.60113	3.71415	3.64289	3.47746	4.83003		3.24316	4.45029	5.91045	4.25528	4.69056	3.67282	5.40521	3.99497
61.8945		65.7213	54.9321	77.4078	48.9441	42.3513	47.6793	31.0481	34.5353		33.5225	54.602	107.116	60.8034	52.352	47.3869	41.8289	78.8458		4.59096	5.11393	4.74245	5.60145	3.71364	3.64257	3.47643	4.82987		3.24267	4.451	5.91128	4.25592	4.69117	3.67192	5.40634	3.99418
61.9562		65.6425	54.8327	77.2486	48.8516	42.2872	47.5979	30.9841	34.5012		33.4299	54.5127	107.017	60.7143	52.2048	47.2817	41.7688	78.7195		4.592	5.11232	4.74154	5.60177	3.71314	3.64225	3.4754	4.82972		3.24217	4.45172	5.91209	4.25657	4.69177	3.67103	5.40748	3.9934
62.0179		65.5637	54.7334	77.0872	48.7584	42.2231	47.5165	30.9202	34.4671		33.3374	54.4235	106.918	60.6252	52.0577	47.1765	41.7088	78.5927		4.59306	5.11071	4.74064	5.6021	3.71265	3.64194	3.47437	4.82957		3.24167	4.45244	5.91283	4.25721	4.69238	3.67013	5.40862	3.9926
62.0796		65.4849	54.634	76.9258	48.6651	42.1585	47.4349	30.8562	34.433		33.2453	54.3342	106.819	60.5361	51.9106	47.0713	41.6487	78.466		4.59413	5.1091	4.73959	5.60243	3.71216	3.64162	3.47334	4.82942		3.24117	4.45308	5.91354	4.25786	4.69298	3.66925	5.40975	3.99179
62.1413		65.406	54.5336	76.7644	48.5713	42.0932	47.3533	30.7923	34.3989		33.1566	54.2449	106.721	60.447	51.7634	46.9665	41.5886	78.3389		4.5952	5.10749	4.73848	5.60275	3.71167	3.64131	3.47232	4.82927		3.24071	4.45372	5.91425	4.2585	4.69351	3.66837	5.41088	3.99095
62.203		65.3272	54.4331	76.603	48.4774	42.0279	47.2717	30.7284	34.3648		33.0679	54.1556	106.622	60.3548	51.6163	46.8633	41.5286	78.2117		4.59627	5.10588	4.73737	5.60308	3.71118	3.64099	3.47129	4.82913		3.24029	4.45435	5.91496	4.2591	4.69402	3.6675	5.412	3.99009
62.2647		65.2484	54.3326	76.4416	48.3834	41.9625	47.1901	30.6644	34.3307		32.9792	54.0671	106.523	60.2625	51.4692	46.76	41.4684	78.0842		4.59735	5.10427	4.73626	5.6034	3.71071	3.64068	3.47025	4.82899		3.23987	4.45498	5.91552	4.25971	4.69452	3.66664	5.41312	3.98923
62.3264		65.1696	54.2321	76.2802	48.289	41.8972	47.1085	30.6005	34.2966		32.8905	53.9789	106.424	60.1702	51.322	46.6568	41.4082	77.9566		4.59845	5.10265	4.73515	5.60373	3.71024	3.64036	3.46921	4.82886		3.23945	4.45561	5.91603	4.26032	4.69503	3.66578	5.41423	3.98836
62.3881		65.0907	54.1317	76.1189	48.1945	41.8318	47.0268	30.5365	34.2625		32.8018	53.8906	106.325	60.0779	51.1787	46.5536	41.348	77.829		4.59954	5.10104	4.73404	5.60406	3.70977	3.64005	3.46815	4.82874		3.23903	4.45624	5.91654	4.26092	4.69553	3.66495	5.41533	3.9875
62.4498		65.0119	54.0312	75.9575	48.0996	41.7659	46.9451	30.4726	34.2279		32.7131	53.8023	106.227	59.9857	51.0358	46.451	41.2878	77.7011		4.60064	5.09943	4.73294	5.60439	3.7093	3.63974	3.4671	4.82861		3.23861	4.45687	5.91705	4.26153	4.69604	3.66411	5.41643	3.98664
62.5115		64.9316	53.9307	75.7961	48.0044	41.6992	46.8635	30.4087	34.1916		32.6244	53.714	106.128	59.8934	50.8928	46.3488	41.2276	77.573		4.60174	5.09778	4.73183	5.60473	3.70884	3.63943	3.46604	4.82848		3.23818	4.4575	5.91757	4.26213	4.69654	3.66327	5.41751	3.98578
62.5732		64.8495	53.8302	75.6347	47.909	41.6319	46.7818	30.3447	34.1554		32.5357	53.6262	106.029	59.8011	50.7498	46.247	41.1673	77.4449		4.60285	5.09612	4.73072	5.60507	3.70838	3.63912	3.46498	4.82835		3.23779	4.45814	5.91808	4.26267	4.69705	3.66243	5.4186	3.98492
62.635		64.7674	53.7297	75.4733	47.8131	41.5646	46.7001	30.2838	34.1191		32.447	53.5386	105.93	59.7075	50.6075	46.1454	41.107	77.3169		4.60397	5.09445	4.72961	5.60541	3.70793	3.63881	3.46393	4.82822		3.23743	4.45874	5.91859	4.26321	4.69755	3.66163	5.41967	3.98406
62.6967		64.6853	53.6292	75.3119	47.717	41.4973	46.6185	30.2247	34.0828		32.3583	53.4511	105.831	59.6108	50.4689	46.0444	41.0467	77.188		4.60508	5.09277	4.7285	5.60575	3.70748	3.6385	3.46287	4.8281		3.23709	4.45928	5.9191	4.26375	4.69806	3.66086	5.42073	3.9832
62.7584		64.6032	53.5287	75.1505	47.621	41.43	46.5369	30.1656	34.0461		32.2696	53.3638	105.733	59.514	50.3304	45.9433	40.9863	77.059		4.6062	5.09109	4.72739	5.6061	3.70703	3.63819	3.46181	4.828		3.23674	4.45982	5.91961	4.26429	4.69856	3.66008	5.42178	3.98234
62.8201		64.5211	53.4282	74.9891	47.5245	41.3628	46.4553	30.1065	34.0088		32.1809	53.2767	105.634	59.4173	50.1919	45.8423	40.9259	76.93		4.60733	5.08941	4.72628	5.60645	3.70659	3.63788	3.46076	4.82789		3.2364	4.46036	5.92012	4.26483	4.69907	3.6593	5.42282	3.98148
62.8818		64.439	53.327	74.8277	47.4277	41.2955	46.3737	30.0474	33.9713		32.0933	53.1903	105.535	59.3205	50.0533	45.7419	40.8656	76.801		4.60846	5.08773	4.72512	5.60682	3.70615	3.63757	3.4597	4.82779		3.23605	4.46088	5.92063	4.26537	4.69955	3.65852	5.42385	3.98062
62.9435		64.357	53.2255	74.6663	47.3306	41.2282	46.2922	29.9883	33.9337		32.0082	53.104	105.436	59.2238	49.9148	45.6417	40.8052	76.672		4.60958	5.08604	4.72386	5.60718	3.70572	3.63726	3.45865	4.82769		3.2358	4.46137	5.92114	4.26591	4.69996	3.65775	5.42487	3.97976
63.0052		64.2749	53.1241	74.5048	47.233	41.1609	46.2107	29.9292	33.8961		31.9235	53.0176	105.337	59.127	49.7763	45.5415	40.7446	76.543		4.61071	5.08436	4.7226	5.60754	3.70528	3.63695	3.45759	4.82758		3.23557	4.46185	5.92165	4.26645	4.70037	3.65697	5.42583	3.97889
63.0669		64.1928	53.0227	74.3414	47.1352	41.0931	46.1292	29.8701	33.8582		31.8389	52.9312	105.24	59.0303	49.6377	45.4414	40.6841	76.4141		4.61184	5.08268	4.72134	5.60791	3.70484	3.63664	3.45653	4.82749		3.23534	4.46228	5.922	4.26699	4.70075	3.65619	5.4268	3.97801
63.1286		64.1107	52.9212	74.1775	47.0374	41.0246	46.0477	29.811	33.8199		31.7542	52.8449	105.144	58.9335	49.4992	45.3423	40.6235	76.2851		4.61297	5.081	4.72007	5.60829	3.7044	3.63633	3.45548	4.82742		3.23511	4.4627	5.92231	4.26753	4.70113	3.65541	5.42776	3.97712
63.1903		64.0286	52.8198	74.0133	46.9395	40.956	45.9662	29.7519	33.7814		31.6695	52.7585	105.049	58.8368	49.3607	45.2432	40.5629	76.1561		4.61409	5.07931	4.71873	5.60869	3.70396	3.63602	3.45442	4.82734		3.23488	4.46313	5.92261	4.26806	4.70151	3.65467	5.42873	3.97624
63.252		63.9465	52.7179	73.8491	46.8408	40.8869	45.8847	29.6927	33.7427		31.5849	52.6728	104.953	58.737	49.2221	45.1441	40.5024	76.0271		4.61521	5.0776	4.71734	5.60908	3.70353	3.63572	3.45336	4.82727		3.23465	4.46356	5.92288	4.26858	4.70186	3.65395	5.42969	3.97535
63.3137		63.8644	52.616	73.685	46.742	40.817	45.8033	29.6336	33.7033		31.5002	52.5881	104.858	58.637	49.0861	45.045	40.4418	75.8981		4.61633	5.07589	4.71596	5.60948	3.70309	3.63541	3.45231	4.82719		3.23442	4.46398	5.9231	4.26907	4.70219	3.65323	5.43066	3.97447
63.3754		63.7824	52.514	73.5208	46.6433	40.7472	45.7219	29.5745	33.6638		31.4155	52.5035	104.763	58.537	48.9512	44.9459	40.3812	75.7691		4.61745	5.07417	4.71457	5.60987	3.70266	3.63511	3.45125	4.82712		3.23418	4.46435	5.92332	4.26954	4.7025	3.65256	5.43162	3.97359
63.4371		63.7003	52.4118	73.3566	46.5446	40.6773	45.6404	29.5154	33.6243		31.3308	52.4188	104.668	58.4359	48.8164	44.8468	40.3207	75.6401		4.61857	5.07246	4.71318	5.61027	3.70222	3.63481	3.45019	4.82705		3.23395	4.46468	5.92351	4.27	4.70281	3.65189	5.43259	3.97271
63.4988		63.6172	52.3096	73.1919	46.4454	40.6074	45.559	29.4563	33.5847		31.2462	52.3341	104.574	58.3337	48.6815	44.7477	40.26	75.5111		4.61969	5.07075	4.71179	5.61069	3.70179	3.63451	3.44914	4.82697		3.23372	4.46501	5.92366	4.27046	4.70312	3.65121	5.43353	3.97183
63.5605		63.5326	52.2074	73.0268	46.346	40.5376	45.4776	29.3972	33.5452		31.1615	52.2495	104.479	58.2314	48.5475	44.6486	40.1993	75.3817		4.62079	5.06903	4.7104	5.61111	3.70135	3.63422	3.4481	4.8269		3.23349	4.46534	5.92381	4.27088	4.70341	3.65054	5.43442	3.97095
63.6222		63.4479	52.1051	72.8618	46.2465	40.4677	45.3962	29.3384	33.5051		31.0768	52.1648	104.384	58.1292	48.415	44.5495	40.1386	75.252		4.62189	5.06732	4.70901	5.61154	3.70092	3.63392	3.44708	4.82682		3.23326	4.46567	5.92394	4.2713	4.70368	3.64987	5.4353	3.97007
63.6839		63.3633	52.0024	72.6964	46.1467	40.3979	45.3147	29.2813	33.4647		30.9936	52.0801	104.29	58.0269	48.2824	44.4504	40.0779	75.1221		4.62299	5.06561	4.70762	5.61197	3.70049	3.63362	3.44606	4.82677		3.23303	4.46599	5.92402	4.27172	4.70394	3.64922	5.43616	3.9692
63.7456		63.2786	51.8996	72.5306	46.0467	40.328	45.2334	29.2242	33.4239		30.9109	51.9954	104.196	57.9246	48.1499	44.3514	40.0172	74.9922		4.62408	5.06389	4.70624	5.61244	3.70005	3.63332	3.44503	4.82671		3.2328	4.46625	5.9241	4.27214	4.70418	3.64859	5.437	3.96832
63.8074		63.194	51.7968	72.3648	45.9462	40.2581	45.152	29.1671	33.383		30.8282	51.911	104.102	57.8212	48.0173	44.2523	39.9564	74.8623		4.62517	5.06217	4.70485	5.61291	3.69962	3.63302	3.44401	4.82666		3.23257	4.46649	5.92417	4.27256	4.70442	3.64797	5.43783	3.96744
63.8691		63.1093	51.694	72.199	45.8457	40.1872	45.0707	29.11	33.342		30.746	51.8275	104.008	57.7171	47.8868	44.1539	39.8956	74.7323		4.62622	5.06044	4.70346	5.61337	3.69918	3.63272	3.44299	4.82661		3.23234	4.46672	5.92412	4.27298	4.70463	3.64738	5.43866	3.96656
63.9308		63.0247	51.5912	72.033	45.7452	40.116	44.9894	29.0529	33.3007		30.6647	51.7442	103.914	57.6124	47.7582	44.0555	39.8348	74.6021		4.62728	5.05871	4.70207	5.61384	3.69875	3.63242	3.44197	4.82656		3.23215	4.46695	5.92405	4.27335	4.70484	3.64679	5.43943	3.96569
63.9925		62.94	51.4884	71.8667	45.6447	40.0448	44.9081	28.9962	33.2592		30.5834	51.6609	103.82	57.5064	47.6296	43.9571	39.774	74.4719		4.62833	5.05698	4.70068	5.61431	3.69831	3.63212	3.44095	4.82651		3.23203	4.4671	5.92398	4.27372	4.70502	3.64621	5.44019	3.96483
64.0542		62.8554	51.3854	71.7002	45.5443	39.9736	44.8268	28.9396	33.2173		30.5021	51.5779	103.727	57.4003	47.501	43.8587	39.7132	74.3415		4.62939	5.05524	4.69926	5.61478	3.69788	3.63183	3.43993	4.82645		3.23192	4.46723	5.92391	4.27407	4.7052	3.64565	5.44094	3.96397
64.1159		62.7707	51.2822	71.5335	45.4438	39.9019	44.7457	28.8831	33.1754		30.4208	51.4952	103.633	57.2943	47.3724	43.7603	39.6523	74.2109		4.63044	5.0535	4.69777	5.61524	3.69745	3.63155	3.43891	4.8264		3.2318	4.46736	5.92384	4.27441	4.70535	3.64511	5.44169	3.96311
64.1776		62.6853	51.179	71.3657	45.3433	39.8295	44.6645	28.8269	33.133		30.3395	51.4128	103.54	57.1882	47.2438	43.6619	39.5914	74.0803		4.63149	5.05177	4.69628	5.61571	3.697	3.63128	3.43791	4.82635		3.23169	4.46749	5.92377	4.27473	4.70544	3.64458	5.44244	3.96228
64.2393		62.5996	51.0756	71.198	45.2428	39.7571	44.5833	28.7708	33.0907		30.2582	51.3305	103.447	57.0822	47.1152	43.5636	39.5306	73.9497		4.63251	5.05003	4.69479	5.61622	3.69656	3.631	3.43694	4.8263		3.23161	4.46761	5.9237	4.27504	4.70552	3.64406	5.44315	3.96144
64.301		62.5139	50.972	71.0302	45.1424	39.6847	44.5022	28.7146	33.0479		30.1769	51.2481	103.353	56.9761	46.9866	43.4653	39.4696	73.819		4.6335	5.04829	4.69329	5.61672	3.69611	3.63073	3.43597	4.82624		3.23154	4.46774	5.92363	4.27535	4.7056	3.64358	5.44383	3.96061
64.3627		62.4283	50.868	70.8625	45.0419	39.6123	44.421	28.6585	33.0042		30.0956	51.1658	103.26	56.869	46.858	43.367	39.4087	73.6881		4.6345	5.04654	4.69179	5.61725	3.69567	3.63045	3.43501	4.82619		3.23148	4.46787	5.92356	4.27557	4.70569	3.64309	5.4445	3.95977
64.4244		62.3421	50.7641	70.6947	44.9412	39.5399	44.3398	28.6024	32.9594		30.0146	51.0836	103.167	56.7604	46.7294	43.2687	39.3478	73.557		4.6355	5.0448	4.69027	5.61778	3.69522	3.63018	3.43407	4.82614		3.23142	4.468	5.92349	4.27572	4.70577	3.64262	5.44513	3.95894
64.4861		62.2553	50.6601	70.527	44.8404	39.4675	44.2587	28.5463	32.9146		29.9344	51.0019	103.074	56.6517	46.6014	43.1704	39.2868	73.4259		4.63648	5.04305	4.68875	5.61831	3.69477	3.6299	3.43313	4.82608		3.23137	4.46805	5.92341	4.27587	4.70585	3.64218	5.44574	3.9581
64.5478		62.1685	50.5561	70.3592	44.7395	39.3951	44.1775	28.4902	32.8698		29.8542	50.9203	102.98	56.543	46.4764	43.0721	39.2258	73.2947		4.63742	5.0413	4.68723	5.61884	3.69431	3.62962	3.43222	4.82603		3.23137	4.46808	5.9232	4.27602	4.70594	3.64175	5.4463	3.9573
64.6095		62.0817	50.4522	70.1915	44.6386	39.3224	44.0963	28.4346	32.825		29.7746	50.8387	102.887	56.4344	46.3516	42.9738	39.1648	73.1634		4.63837	5.03955	4.68568	5.61938	3.69386	3.62935	3.43132	4.82597		3.23137	4.46811	5.92299	4.27617	4.70602	3.64133	5.44685	3.95651
64.6712		61.9949	50.3482	70.0237	44.5378	39.2492	44.0152	28.379	32.7802		29.695	50.7574	102.794	56.3257	46.2278	42.8755	39.1038	73.0321		4.63931	5.03779	4.68414	5.61994	3.6934	3.62907	3.43042	4.82592		3.23137	4.46814	5.92278	4.27632	4.70611	3.64095	5.4474	3.95573
64.7329		61.9081	50.2442	69.856	44.437	39.1759	43.9341	28.3235	32.7354		29.6154	50.6761	102.7	56.2171	46.1048	42.7772	39.0428	72.9007		4.64025	5.03603	4.68259	5.62053	3.69295	3.6288	3.42951	4.82586		3.23137	4.46813	5.92257	4.27647	4.70619	3.64056	5.44796	3.95494
64.7946		61.8213	50.1403	69.6878	44.3362	39.1023	43.8529	28.2679	32.6906		29.5358	50.5951	102.607	56.1072	45.9824	42.6789	38.9818	72.7694		4.64118	5.03427	4.68105	5.62113	3.69249	3.62852	3.42865	4.82581		3.23138	4.46809	5.92236	4.27662	4.70627	3.64023	5.44847	3.95416
64.8563		61.7345	50.0363	69.5186	44.2354	39.0285	43.7718	28.2124	32.6458		29.4564	50.5143	102.513	55.9971	45.8599	42.5806	38.9208	72.6381		4.64204	5.03251	4.6795	5.62173	3.69204	3.62825	3.42779	4.82574		3.23138	4.46796	5.92215	4.27677	4.70629	3.63992	5.44894	3.95338
64.918		61.6477	49.9324	69.3493	44.1346	38.9547	43.6907	28.1569	32.601		29.3774	50.4336	102.42	55.8857	45.7397	42.4823	38.8598	72.5072		4.6429	5.03074	4.67795	5.62233	3.69158	3.62798	3.42694	4.82568		3.23138	4.46783	5.92188	4.27693	4.70627	3.63962	5.44931	3.95259
64.9797		61.5609	49.8284	69.1801	44.0339	38.8809	43.6095	28.1013	32.5563		29.2984	50.3528	102.326	55.7738	45.6208	42.384	38.7989	72.3764		4.64377	5.02897	4.67639	5.62292	3.69112	3.62772	3.42611	4.82562		3.23138	4.46771	5.9216	4.27708	4.70626	3.63931	5.44963	3.95181
65.0415		61.4741	49.7244	69.0109	43.9334	38.8072	43.5283	28.0458	32.5115		29.2196	50.2721	102.232	55.6619	45.5019	42.2857	38.7379	72.2455		4.64463	5.0272	4.67482	5.62352	3.69067	3.62747	3.42529	4.82555		3.23141	4.46758	5.92132	4.27723	4.70615	3.639	5.44996	3.95103
65.1032		61.3872	49.6202	68.8414	43.833	38.7332	43.4472	27.9902	32.4667		29.141	50.1914	102.138	55.5501	45.383	42.1874	38.6769	72.1147		4.64549	5.02542	4.67326	5.62412	3.69021	3.62721	3.42453	4.82548		3.23147	4.46745	5.92104	4.27738	4.70604	3.6387	5.45029	3.95026
65.1649		61.3004	49.5158	68.6713	43.7325	38.6591	43.3659	27.9347	32.4219		29.0626	50.1108	102.044	55.4382	45.2642	42.0891	38.616	71.9838		4.64635	5.02363	4.6717	5.62472	3.68975	3.62696	3.42377	4.82541		3.23152	4.46732	5.92074	4.27753	4.70593	3.63843	5.45061	3.94952
65.2266		61.2136	49.4113	68.5012	43.632	38.5847	43.2846	27.8791	32.3771		28.9846	50.0305	101.95	55.3263	45.1453	41.9908	38.5552	71.8529		4.6472	5.02184	4.67013	5.62531	3.68929	3.62671	3.42301	4.82534		3.23158	4.4672	5.92042	4.27768	4.70582	3.6382	5.45094	3.94879
65.2883		61.1268	49.3069	68.3311	43.5316	38.5103	43.2034	27.8236	32.3323		28.9066	49.9502	101.857	55.2144	45.0264	41.8926	38.4943	71.7221		4.64801	5.02004	4.66857	5.62591	3.68883	3.62646	3.42225	4.82527		3.23166	4.46707	5.92008	4.27783	4.70571	3.63802	5.45127	3.94808
65.35		61.04	49.2025	68.1605	43.4311	38.4359	43.1221	27.7681	32.2875		28.8286	49.8699	101.763	55.1025	44.9075	41.7944	38.4334	71.5912		4.64879	5.01825	4.667	5.62651	3.68837	3.62621	3.42149	4.82519		3.23175	4.46694	5.91974	4.27798	4.7056	3.63785	5.45159	3.94738
65.4117		60.9532	49.098	67.9898	43.3309	38.3615	43.0408	27.7128	32.2427		28.7507	49.7896	101.669	54.9906	44.7909	41.6962	38.3726	71.4604		4.64956	5.01646	4.66544	5.62711	3.68791	3.62597	3.42073	4.82512		3.23186	4.46681	5.91939	4.27813	4.70549	3.63768	5.45192	3.94668
65.4734		60.8664	48.9935	67.8191	43.2308	38.2871	42.9594	27.6576	32.1974		28.6727	49.7094	101.575	54.8787	44.6761	41.5979	38.3117	71.3296		4.65033	5.01467	4.66388	5.62771	3.68745	3.62572	3.42002	4.82505		3.23197	4.46668	5.91905	4.27816	4.70538	3.63751	5.45215	3.94598
65.5351		60.7796	48.889	67.6479	43.1308	38.2127	42.8778	27.6025	32.1502		28.5949	49.6293	101.481	54.7668	44.5612	41.4997	38.251	71.2		4.65109	5.01287	4.66232	5.6283	3.68699	3.62547	3.41936	4.82497		3.23207	4.46656	5.9187	4.27806	4.70527	3.63737	5.45231	3.94528
65.5968		60.6928	48.7845	67.4764	43.0307	38.1382	42.7962	27.5477	32.1028		28.5177	49.5492	101.386	54.653	44.4463	41.4015	38.1903	71.0703		4.65182	5.01108	4.66077	5.6289	3.68653	3.62523	3.4187	4.8249		3.23218	4.46643	5.91834	4.27796	4.70511	3.63734	5.45244	3.94458
65.6585		60.6054	48.6799	67.3049	42.9311	38.0637	42.7146	27.4929	32.0554		28.4405	49.4692	101.292	54.539	44.3325	41.3033	38.1296	70.9407		4.65253	5.00929	4.65921	5.6295	3.68606	3.62498	3.41805	4.82482		3.23229	4.46627	5.91797	4.27786	4.70491	3.63732	5.45253	3.94392
65.7202		60.5177	48.5754	67.1335	42.8315	37.9892	42.633	27.4381	32.008		28.3634	49.3892	101.197	54.425	44.2196	41.2051	38.0689	70.8118		4.65322	5.0075	4.65765	5.6301	3.6856	3.62473	3.41739	4.82475		3.23239	4.46605	5.91758	4.27776	4.7047	3.6373	5.45259	3.94327
65.7819		60.4298	48.4709	66.9617	42.7319	37.9148	42.5512	27.3833	31.9607		28.2862	49.3092	101.103	54.311	44.1075	41.1069	38.0083	70.6829		4.65391	5.0057	4.6561	5.6307	3.68514	3.62449	3.41674	4.82467		3.23254	4.46582	5.91719	4.27766	4.70445	3.63728	5.45259	3.94261
65.8436		60.342	48.3664	66.7896	42.6323	37.8404	42.4686	27.3285	31.9133		28.2091	49.2292	101.008	54.197	43.9965	41.0087	37.9478	70.5541		4.6546	5.00388	4.65455	5.63133	3.68468	3.62424	3.41608	4.8246		3.23269	4.46557	5.91681	4.27756	4.70417	3.63726	5.4526	3.94199
65.9053		60.2541	48.2619	66.6174	42.5327	37.7661	42.386	27.2737	31.8659		28.1321	49.1492	100.912	54.0824	43.8862	40.9105	37.8873	70.4264		4.65528	5.00206	4.65301	5.63196	3.68422	3.624	3.41547	4.82452		3.23283	4.46532	5.91641	4.27745	4.70389	3.63724	5.4526	3.94137
65.967		60.1662	48.1573	66.4447	42.4333	37.6918	42.3035	27.2189	31.8185		28.0557	49.0692	100.815	53.9662	43.7759	40.8124	37.8268	70.2988		4.65587	5.00024	4.65148	5.63259	3.68376	3.62375	3.41494	4.82444		3.23298	4.46502	5.91601	4.27735	4.70362	3.63722	5.45257	3.94075
66.0287		60.0783	48.0528	66.272	42.3342	37.6175	42.2209	27.1642	31.7711		27.9793	48.9892	100.719	53.85	43.6656	40.7143	37.7663	70.1713		4.65646	4.99842	4.64995	5.63322	3.6833	3.6235	3.4144	4.82436		3.23313	4.46473	5.9156	4.27725	4.70334	3.63719	5.45248	3.94014
66.0904		59.9904	47.9484	66.0988	42.235	37.5447	42.1383	27.1094	31.7237		27.903	48.9092	100.623	53.7338	43.5568	40.6162	37.7058	70.0438		4.65705	4.9966	4.64842	5.63385	3.68285	3.62325	3.41386	4.82429		3.2333	4.46443	5.91518	4.27715	4.70307	3.63717	5.45238	3.93954
66.1521		59.9024	47.8439	65.9252	42.1361	37.4719	42.0557	27.0546	31.6764		27.8266	48.8292	100.526	53.6176	43.4512	40.5181	37.6456	69.9163		4.65764	4.99478	4.64692	5.63449	3.68239	3.62299	3.41333	4.82421		3.23348	4.46414	5.91477	4.27705	4.70279	3.63715	5.45223	3.93896
66.2139		59.8141	47.7395	65.7515	42.0373	37.399	41.9731	27.0002	31.629		27.7502	48.7492	100.43	53.5014	43.3473	40.42	37.5853	69.7901		4.65824	4.99296	4.64542	5.63512	3.68194	3.62273	3.41279	4.82414		3.23367	4.46384	5.91436	4.27695	4.70242	3.63716	5.45197	3.93838
66.2756		59.7259	47.635	65.5778	41.9388	37.3262	41.8906	26.9458	31.5816		27.6742	48.6693	100.334	53.3852	43.2434	40.3218	37.525	69.6646		4.65883	4.99114	4.64391	5.63576	3.68148	3.62248	3.41225	4.82407		3.23385	4.46355	5.91393	4.27685	4.70206	3.63726	5.45171	3.93783
66.3373		59.6376	47.5306	65.4042	41.8403	37.2534	41.808	26.8916	31.5342		27.5985	48.5894	100.237	53.2689	43.1395	40.2237	37.4648	69.539		4.65942	4.98932	4.64241	5.6364	3.68102	3.62222	3.41172	4.824		3.23404	4.46325	5.9135	4.27675	4.70169	3.63738	5.45146	3.93728
66.399		59.5493	47.4262	65.2305	41.7418	37.1806	41.7254	26.8375	31.4868		27.5228	48.5095	100.141	53.1527	43.0356	40.1256	37.4045	69.4134		4.66001	4.9875	4.64091	5.63704	3.68057	3.62196	3.41118	4.82393		3.23422	4.46295	5.91306	4.2766	4.70133	3.63749	5.4512	3.93674
66.4607		59.4611	47.3218	65.0568	41.6433	37.1077	41.6428	26.7835	31.4389		27.4471	48.4296	100.045	53.0365	42.9317	40.0275	37.3442	69.2878		4.6606	4.98568	4.63941	5.63769	3.68013	3.62167	3.41064	4.82391		3.23441	4.46266	5.91261	4.27638	4.70096	3.63766	5.45095	3.93625
66.5224		59.3728	47.2174	64.883	41.5462	37.0349	41.5602	26.7295	31.3907		27.3714	48.3497	99.9483	52.9203	42.8278	39.9295	37.284	69.1629		4.66119	4.98386	4.63791	5.63834	3.67969	3.62139	3.41011	4.82389		3.23461	4.46234	5.91217	4.27615	4.70057	3.63785	5.45069	3.93575
66.5841		59.2845	47.1131	64.7084	41.4491	36.9621	41.4777	26.6755	31.3425		27.296	48.2698	99.8519	52.8041	42.7239	39.8315	37.2237	69.039		4.6617	4.98204	4.63646	5.63899	3.67925	3.62111	3.40959	4.82387		3.23482	4.462	5.91172	4.27589	4.70016	3.63805	5.45036	3.93526
66.6458		59.196	47.0087	64.5339	41.352	36.8892	41.3951	26.6214	31.2941		27.2208	48.19	99.7556	52.6879	42.62	39.7335	37.1634	68.9152		4.66218	4.98022	4.635	5.63963	3.67881	3.62082	3.40912	4.82385		3.23502	4.46165	5.91128	4.27563	4.69968	3.63825	5.44982	3.93476
66.7075		59.1075	46.9044	64.359	41.2549	36.8164	41.3125	26.5674	31.2456		27.1458	48.1101	99.6592	52.571	42.5161	39.6355	37.1032	68.7918		4.66266	4.9784	4.63354	5.64028	3.67837	3.62054	3.40865	4.82384		3.23523	4.46131	5.91083	4.27536	4.69919	3.63845	5.44929	3.93427
66.7692		59.0189	46.8001	64.1841	41.1579	36.7436	41.2293	26.5134	31.1972		27.0708	48.0303	99.5629	52.4531	42.4122	39.5375	37.0429	68.6691		4.66314	4.97658	4.63209	5.64094	3.67793	3.62026	3.40819	4.82382		3.23545	4.46096	5.91039	4.2751	4.6987	3.63867	5.44876	3.93377
66.8309		58.9304	46.6958	64.0086	41.0608	36.6707	41.1458	26.4597	31.1487		26.9957	47.9504	99.4665	52.3352	42.3083	39.4395	36.9826	68.5467		4.66362	4.97476	4.63063	5.6416	3.67749	3.61997	3.40774	4.8238		3.23566	4.46062	5.90994	4.27483	4.6982	3.63893	5.44822	3.93328
66.8926		58.8418	46.5915	63.8331	40.9637	36.5979	41.0622	26.4061	31.1002		26.9208	47.8707	99.3702	52.2173	42.2043	39.3416	36.9224	68.4252		4.6641	4.97294	4.62917	5.64226	3.67704	3.61969	3.40728	4.82378		3.23587	4.46024	5.90948	4.27453	4.69771	3.63926	5.44769	3.93283
66.9543		58.7532	46.4872	63.6575	40.8666	36.5251	40.9787	26.3525	31.0517		26.8462	47.7911	99.2738	52.0993	42.1004	39.2437	36.8621	68.3036		4.66458	4.97112	4.62773	5.64292	3.67661	3.61941	3.40685	4.82376		3.23609	4.45987	5.90902	4.2742	4.69721	3.63963	5.44715	3.93238
[truncated: 551 more rows]

## Sheet: Figure4f
		CTRL1			CTRL2			CTRL3			CTRL4			CTRL5			CTRL6			CTRL7			CTRL8			MZsmad4a1			MZsmad4a1			MZsmad4a1			MZsmad4a1			MZsmad4a1			MZsmad4a1			MZsmad4a1			MZsmad4a1
[truncated: 467 more rows]

## Sheet: Figure4g
	Distance from the margin(µm)		CTRL1	CTRL2	CTRL3	CTRL4	CTRL5	CTRL6	CTRL7	CTRL8		MZsmad4a1	MZsmad4a2	MZsmad4a3	MZsmad4a4	MZsmad4a5	MZsmad4 6	MZsmad4a7	MZsmad4a8
[truncated: 1,756 more rows]

[truncated: 14 more sheets: Figure4i, Figure 5b, Figure6g, Figure7, Supplementary Figure 1, Supplementary Figure 2c, Supplementary Figure 3, Supplementary Figure 4, Supplementary Figure 5d, Supplementary Figure 5e, Supplementary Figure 5g, Supplementary Figure 6b, Supplementary Figure 7, Supplementary Figure 8]
